# Supplementary material for: Complement Activation in Kidneys of Patients With COVID-19
Source: Front Immunol. 2021 Jan 29;11:594849. doi: 10.3389/fimmu.2020.594849 (PMC7878379; doi:10.3389/fimmu.2020.594849)
Supplement: Supplementary file 4 [file Table_1.xlsx]

## Sheet: 1
1			Accession	Name	MW [kDa]	Meta Score	Peptides	SC [%]	Rank		Location						Location
1	L	14	P35908	Keratin, type II cytoskeletal 2 epidermal OS=Homo sapiens OX=9606 GN=KRT2 PE=1 SV=2	65.4	73.4	21	41.8	1		/Herrmann Erlangen/200714/A4 D 02\1	L	14	\1/Uniprot Human 75 ppm Mascot 2020-07-21 13:54:45		1	14
1	L	14	Q9P2D7-8	Isoform 7 of Dynein heavy chain 1, axonemal OS=Homo sapiens OX=9606 GN=DNAH1	479.1	67.2	61	16.0	3		/Herrmann Erlangen/200714/A4 D 02\1	L	14	\1/Uniprot Human 75 ppm Mascot 2020-07-21 13:54:45		1	14
1	L	14	P13645	Keratin, type I cytoskeletal 10 OS=Homo sapiens OX=9606 GN=KRT10 PE=1 SV=6	58.8	72.1	20	35.8	2		/Herrmann Erlangen/200714/A4 D 02\1	L	14	\1/Uniprot Human 75 ppm Mascot 2020-07-21 13:54:45		1	14
2	A	15	Q5T376	FERM domain containing 4A, isoform CRA_c (Fragment) OS=Homo sapiens OX=9606 GN=FRMD4A PE=1 SV=1	60.2	72.8	18	45.7	1		/Herrmann Erlangen/200714/A4 01\0	A	15	\1/Uniprot Human 75 ppm Mascot 2020-07-21 13:54:45		2	15
2	A	15	Q15149	Plectin OS=Homo sapiens OX=9606 GN=PLEC PE=1 SV=3	531.5	63.0	75	17.4	2		/Herrmann Erlangen/200714/A4 01\0	A	15	\1/Uniprot Human 75 ppm Mascot 2020-07-21 13:54:45		2	15
3	B	15	A0A590UK32	Histone H2A deubiquitinase MYSM1 (Fragment) OS=Homo sapiens OX=9606 GN=MYSM1 PE=1 SV=1	58.9	65.5	17	33.4	2		/Herrmann Erlangen/200714/A4 02\0	B	15	\1/Uniprot Human 75 ppm Mascot 2020-07-21 13:54:45		3	15
3	B	15	Q96HN5	Uncharacterized protein (Fragment) OS=Homo sapiens OX=9606 PE=2 SV=1	107.2	73.7	26	30.5	1		/Herrmann Erlangen/200714/A4 02\0	B	15	\1/Uniprot Human 75 ppm Mascot 2020-07-21 13:54:45		3	15
4	C	15	Q15149	Plectin OS=Homo sapiens OX=9606 GN=PLEC PE=1 SV=3	531.5	65.6	71	15.4	4		/Herrmann Erlangen/200714/A4 03\0	C	15	\1/Uniprot Human 75 ppm Mascot 2020-07-21 13:54:45		4	15
4	C	15	A7MD06	Zinc finger protein 483 OS=Homo sapiens OX=9606 GN=ZNF483 PE=2 SV=1	85.0	66.2	21	30.8	3		/Herrmann Erlangen/200714/A4 03\0	C	15	\1/Uniprot Human 75 ppm Mascot 2020-07-21 13:54:45		4	15
4	C	15	C0JYY2	Apolipoprotein B (Including Ag(X) antigen) OS=Homo sapiens OX=9606 GN=APOB PE=4 SV=1	515.2	69.2	58	13.6	2		/Herrmann Erlangen/200714/A4 03\0	C	15	\1/Uniprot Human 75 ppm Mascot 2020-07-21 13:54:45		4	15
4	C	15	A0A087WVV2	Ribosome-binding protein 1 OS=Homo sapiens OX=9606 GN=RRBP1 PE=1 SV=1	102.7	88.1	31	32.3	1		/Herrmann Erlangen/200714/A4 03\0	C	15	\1/Uniprot Human 75 ppm Mascot 2020-07-21 13:54:45		4	15
5	D	15	A0A1B0GTV9	Oxygen-regulated protein 1 OS=Homo sapiens OX=9606 GN=RP1 PE=1 SV=1	123.6	69.0	29	28.2	3		/Herrmann Erlangen/200714/A4 04\0	D	15	\1/Uniprot Human 75 ppm Mascot 2020-07-21 13:54:45		5	15
5	D	15	Q9H0K6	Pseudouridylate synthase 7 homolog-like protein OS=Homo sapiens OX=9606 GN=PUS7L PE=1 SV=1	80.6	65.8	26	30.0	6		/Herrmann Erlangen/200714/A4 04\0	D	15	\1/Uniprot Human 75 ppm Mascot 2020-07-21 13:54:45		5	15
5	D	15	Q8NF91-4	Isoform 4 of Nesprin-1 OS=Homo sapiens OX=9606 GN=SYNE1	1004.6	67.0	115	13.5	5		/Herrmann Erlangen/200714/A4 04\0	D	15	\1/Uniprot Human 75 ppm Mascot 2020-07-21 13:54:45		5	15
5	D	15	P01024	Complement C3 OS=Homo sapiens OX=9606 GN=C3 PE=1 SV=2	187.0	108.0	45	30.7	1		/Herrmann Erlangen/200714/A4 04\0	D	15	\1/Uniprot Human 75 ppm Mascot 2020-07-21 13:54:45		5	15
5	D	15	Q9NRC6	Spectrin beta chain, non-erythrocytic 5 OS=Homo sapiens OX=9606 GN=SPTBN5 PE=1 SV=2	416.5	72.7	63	17.3	2		/Herrmann Erlangen/200714/A4 04\0	D	15	\1/Uniprot Human 75 ppm Mascot 2020-07-21 13:54:45		5	15
5	D	15	P13645	Keratin, type I cytoskeletal 10 OS=Homo sapiens OX=9606 GN=KRT10 PE=1 SV=6	58.8	67.6	21	28.8	4		/Herrmann Erlangen/200714/A4 04\0	D	15	\1/Uniprot Human 75 ppm Mascot 2020-07-21 13:54:45		5	15
6	E	15	A0A0C4DGL8	Haptoglobin OS=Homo sapiens OX=9606 GN=HP PE=1 SV=1	38.4	116.0	20	50.1	2		/Herrmann Erlangen/200714/A4 05\0	E	15	\1/Uniprot Human 75 ppm Mascot 2020-07-21 13:54:45		6	15
6	E	15	Q6NSB4	HP protein OS=Homo sapiens OX=9606 GN=HP PE=2 SV=1	31.4	120.0	19	55.2	1		/Herrmann Erlangen/200714/A4 05\0	E	15	\1/Uniprot Human 75 ppm Mascot 2020-07-21 13:54:45		6	15
6	E	15	H0Y300	Haptoglobin OS=Homo sapiens OX=9606 GN=HP PE=1 SV=4	49.1	109.0	21	43.4	3		/Herrmann Erlangen/200714/A4 05\0	E	15	\1/Uniprot Human 75 ppm Mascot 2020-07-21 13:54:45		6	15
7	F	15	P00738-2	Isoform 2 of Haptoglobin OS=Homo sapiens OX=9606 GN=HP	38.4	93.2	19	49.0	3		/Herrmann Erlangen/200714/A4 06\0	F	15	\1/Uniprot Human 75 ppm Mascot 2020-07-21 13:54:45		7	15
7	F	15	A0A087WU08	Haptoglobin OS=Homo sapiens OX=9606 GN=HP PE=1 SV=1	31.4	118.0	23	63.7	2		/Herrmann Erlangen/200714/A4 06\0	F	15	\1/Uniprot Human 75 ppm Mascot 2020-07-21 13:54:45		7	15
7	F	15	H0Y300	Haptoglobin OS=Homo sapiens OX=9606 GN=HP PE=1 SV=4	49.1	90.3	21	47.1	4		/Herrmann Erlangen/200714/A4 06\0	F	15	\1/Uniprot Human 75 ppm Mascot 2020-07-21 13:54:45		7	15
7	F	15	O60225	Protein SSX5 OS=Homo sapiens OX=9606 GN=SSX5 PE=1 SV=3	21.6	68.4	16	66.5	6		/Herrmann Erlangen/200714/A4 06\0	F	15	\1/Uniprot Human 75 ppm Mascot 2020-07-21 13:54:45		7	15
7	F	15	A0A140VJI6	Testicular tissue protein Li 60 OS=Homo sapiens OX=9606 PE=2 SV=1	487.2	79.6	60	17.3	5		/Herrmann Erlangen/200714/A4 06\0	F	15	\1/Uniprot Human 75 ppm Mascot 2020-07-21 13:54:45		7	15
7	F	15	Q6NSB4	HP protein OS=Homo sapiens OX=9606 GN=HP PE=2 SV=1	31.4	119.0	23	61.6	1		/Herrmann Erlangen/200714/A4 06\0	F	15	\1/Uniprot Human 75 ppm Mascot 2020-07-21 13:54:45		7	15
8	G	15	P02741	C-reactive protein OS=Homo sapiens OX=9606 GN=CRP PE=1 SV=1	25.0	73.1	10	36.2	2		/Herrmann Erlangen/200714/A4 07\0	G	15	\1/Uniprot Human 75 ppm Mascot 2020-07-21 13:54:45		8	15
8	G	15	B4DQY2	MICOS complex subunit MIC60 OS=Homo sapiens OX=9606 PE=2 SV=1	78.9	67.9	19	25.5	5		/Herrmann Erlangen/200714/A4 07\0	G	15	\1/Uniprot Human 75 ppm Mascot 2020-07-21 13:54:45		8	15
8	G	15	Q16891-2	Isoform 2 of MICOS complex subunit MIC60 OS=Homo sapiens OX=9606 GN=IMMT	82.6	70.3	19	22.4	4		/Herrmann Erlangen/200714/A4 07\0	G	15	\1/Uniprot Human 75 ppm Mascot 2020-07-21 13:54:45		8	15
8	G	15	A0A087WYS0	MICOS complex subunit MIC60 OS=Homo sapiens OX=9606 GN=IMMT PE=1 SV=1	40.5	72.0	13	31.5	3		/Herrmann Erlangen/200714/A4 07\0	G	15	\1/Uniprot Human 75 ppm Mascot 2020-07-21 13:54:45		8	15
8	G	15	D6RAW4	MICOS complex subunit MIC60 OS=Homo sapiens OX=9606 GN=IMMT PE=1 SV=1	15.7	89.8	10	60.5	1		/Herrmann Erlangen/200714/A4 07\0	G	15	\1/Uniprot Human 75 ppm Mascot 2020-07-21 13:54:45		8	15
9	H	15	P00738	Haptoglobin OS=Homo sapiens OX=9606 GN=HP PE=1 SV=1	45.2	95.0	16	38.2	1		/Herrmann Erlangen/200714/A4 08\0	H	15	\1/Uniprot Human 75 ppm Mascot 2020-07-21 13:54:45		9	15
10	I	15	B4E2V2	cDNA FLJ55454, moderately similar to Oxygen-regulated protein 1 OS=Homo sapiens OX=9606 PE=2 SV=1	102.5	63.4	24	30.8	1		/Herrmann Erlangen/200714/A4 09\0	I	15	\1/Uniprot Human 75 ppm Mascot 2020-07-21 13:54:45		10	15
11	J	15	Q9Y4A5-2	Isoform 2 of Transformation/transcription domain-associated protein OS=Homo sapiens OX=9606 GN=TRRAP	434.1	70.0	59	17.4	2		/Herrmann Erlangen/200714/A4 10\0	J	15	\1/Uniprot Human 75 ppm Mascot 2020-07-21 13:54:45		11	15
11	J	15	P13645	Keratin, type I cytoskeletal 10 OS=Homo sapiens OX=9606 GN=KRT10 PE=1 SV=6	58.8	119.0	26	41.6	1		/Herrmann Erlangen/200714/A4 10\0	J	15	\1/Uniprot Human 75 ppm Mascot 2020-07-21 13:54:45		11	15
12	K	15	Q9P2D7-8	Isoform 7 of Dynein heavy chain 1, axonemal OS=Homo sapiens OX=9606 GN=DNAH1	479.1	66.7	39	13.1	1		/Herrmann Erlangen/200714/A4 D 01\0	K	15	\1/Uniprot Human 75 ppm Mascot 2020-07-21 13:54:45		12	15
13	M	15	H6VRG2	Keratin 1 OS=Homo sapiens OX=9606 GN=KRT1 PE=3 SV=1	66.0	75.6	21	32.3	2		/Herrmann Erlangen/200714/A4 D 03\0	M	15	\1/Uniprot Human 75 ppm Mascot 2020-07-21 13:54:45		13	15
13	M	15	Q96FC7	Phytanoyl-CoA hydroxylase-interacting protein-like OS=Homo sapiens OX=9606 GN=PHYHIPL PE=1 SV=3	42.5	62.3	14	32.4	3		/Herrmann Erlangen/200714/A4 D 03\0	M	15	\1/Uniprot Human 75 ppm Mascot 2020-07-21 13:54:45		13	15
13	M	15	H6VRF8	Keratin 1 OS=Homo sapiens OX=9606 GN=KRT1 PE=3 SV=1	66.0	87.1	22	33.5	1		/Herrmann Erlangen/200714/A4 D 03\0	M	15	\1/Uniprot Human 75 ppm Mascot 2020-07-21 13:54:45		13	15
14	N	15	P01024	Complement C3 OS=Homo sapiens OX=9606 GN=C3 PE=1 SV=2	187.0	96.9	41	31.0	1		/Herrmann Erlangen/200714/A4 D 04\0	N	15	\1/Uniprot Human 75 ppm Mascot 2020-07-21 13:54:45		14	15
15	O	15	Q8IZC7-2	Isoform 2 of Zinc finger protein 101 OS=Homo sapiens OX=9606 GN=ZNF101	36.4	69.9	15	40.8	3		/Herrmann Erlangen/200714/A4 D 05\0	O	15	\1/Uniprot Human 75 ppm Mascot 2020-07-21 13:54:45		15	15
15	O	15	P00738-2	Isoform 2 of Haptoglobin OS=Homo sapiens OX=9606 GN=HP	38.4	147.0	20	47.0	2		/Herrmann Erlangen/200714/A4 D 05\0	O	15	\1/Uniprot Human 75 ppm Mascot 2020-07-21 13:54:45		15	15
15	O	15	Q96F93	ZNF101 protein (Fragment) OS=Homo sapiens OX=9606 GN=ZNF101 PE=2 SV=2	43.0	64.1	15	37.5	6		/Herrmann Erlangen/200714/A4 D 05\0	O	15	\1/Uniprot Human 75 ppm Mascot 2020-07-21 13:54:45		15	15
15	O	15	Q6NSB4	HP protein OS=Homo sapiens OX=9606 GN=HP PE=2 SV=1	31.4	155.0	21	55.5	1		/Herrmann Erlangen/200714/A4 D 05\0	O	15	\1/Uniprot Human 75 ppm Mascot 2020-07-21 13:54:45		15	15
15	O	15	A8K8P3	Protein SFI1 homolog OS=Homo sapiens OX=9606 GN=SFI1 PE=1 SV=2	147.6	68.0	33	23.8	4		/Herrmann Erlangen/200714/A4 D 05\0	O	15	\1/Uniprot Human 75 ppm Mascot 2020-07-21 13:54:45		15	15
15	O	15	A8K8P3-2	Isoform 2 of Protein SFI1 homolog OS=Homo sapiens OX=9606 GN=SFI1	143.9	68.0	34	25.0	5		/Herrmann Erlangen/200714/A4 D 05\0	O	15	\1/Uniprot Human 75 ppm Mascot 2020-07-21 13:54:45		15	15
16	P	15	P04259	Keratin, type II cytoskeletal 6B OS=Homo sapiens OX=9606 GN=KRT6B PE=1 SV=5	60.0	67.7	21	36.5	2		/Herrmann Erlangen/200714/A4 D 06\0	P	15	\1/Uniprot Human 75 ppm Mascot 2020-07-21 13:54:45		16	15
16	P	15	P13645	Keratin, type I cytoskeletal 10 OS=Homo sapiens OX=9606 GN=KRT10 PE=1 SV=6	58.8	63.3	19	31.0	3		/Herrmann Erlangen/200714/A4 D 06\0	P	15	\1/Uniprot Human 75 ppm Mascot 2020-07-21 13:54:45		16	15
16	P	15	B4DRR0	cDNA FLJ53910, highly similar to Keratin, type II cytoskeletal 6A OS=Homo sapiens OX=9606 PE=2 SV=1	57.8	88.7	22	36.6	1		/Herrmann Erlangen/200714/A4 D 06\0	P	15	\1/Uniprot Human 75 ppm Mascot 2020-07-21 13:54:45		16	15
17	A	16	B4E192	cDNA FLJ54224, highly similar to Glial fibrillary acidic protein, astrocyte OS=Homo sapiens OX=9606 PE=2 SV=1	47.3	65.3	22	47.4	10		/Herrmann Erlangen/200714/A4 D 07\0	A	16	\1/Uniprot Human 75 ppm Mascot 2020-07-21 13:54:45		17	16
17	A	16	Q8WZ42-3	Isoform 3 of Titin OS=Homo sapiens OX=9606 GN=TTN	2991.1	67.0	181	7.4	9		/Herrmann Erlangen/200714/A4 D 07\0	A	16	\1/Uniprot Human 75 ppm Mascot 2020-07-21 13:54:45		17	16
17	A	16	Q4V348	Zinc finger protein 658B OS=Homo sapiens OX=9606 GN=ZNF658B PE=2 SV=1	94.3	75.1	30	36.9	4		/Herrmann Erlangen/200714/A4 D 07\0	A	16	\1/Uniprot Human 75 ppm Mascot 2020-07-21 13:54:45		17	16
17	A	16	A0A1W2PRT3	Glial fibrillary acidic protein (Fragment) OS=Homo sapiens OX=9606 GN=GFAP PE=1 SV=1	37.8	73.2	20	51.8	7		/Herrmann Erlangen/200714/A4 D 07\0	A	16	\1/Uniprot Human 75 ppm Mascot 2020-07-21 13:54:45		17	16
17	A	16	P01024	Complement C3 OS=Homo sapiens OX=9606 GN=C3 PE=1 SV=2	187.0	107.0	50	32.1	1		/Herrmann Erlangen/200714/A4 D 07\0	A	16	\1/Uniprot Human 75 ppm Mascot 2020-07-21 13:54:45		17	16
17	A	16	A0A087WU08	Haptoglobin OS=Homo sapiens OX=9606 GN=HP PE=1 SV=1	31.4	73.7	18	48.8	6		/Herrmann Erlangen/200714/A4 D 07\0	A	16	\1/Uniprot Human 75 ppm Mascot 2020-07-21 13:54:45		17	16
17	A	16	A8K7Y5	cDNA FLJ78397, highly similar to Homo sapiens zinc finger protein 658 (ZNF658), mRNA OS=Homo sapiens OX=9606 PE=2 SV=1	122.2	78.6	34	33.7	2		/Herrmann Erlangen/200714/A4 D 07\0	A	16	\1/Uniprot Human 75 ppm Mascot 2020-07-21 13:54:45		17	16
17	A	16	A0A0C4DGL8	Haptoglobin OS=Homo sapiens OX=9606 GN=HP PE=1 SV=1	38.4	77.3	19	44.4	3		/Herrmann Erlangen/200714/A4 D 07\0	A	16	\1/Uniprot Human 75 ppm Mascot 2020-07-21 13:54:45		17	16
17	A	16	Q6NSB4	HP protein OS=Homo sapiens OX=9606 GN=HP PE=2 SV=1	31.4	73.7	18	48.8	5		/Herrmann Erlangen/200714/A4 D 07\0	A	16	\1/Uniprot Human 75 ppm Mascot 2020-07-21 13:54:45		17	16
17	A	16	P04259	Keratin, type II cytoskeletal 6B OS=Homo sapiens OX=9606 GN=KRT6B PE=1 SV=5	60.0	67.6	22	34.0	8		/Herrmann Erlangen/200714/A4 D 07\0	A	16	\1/Uniprot Human 75 ppm Mascot 2020-07-21 13:54:45		17	16
18	B	16	H0Y300	Haptoglobin OS=Homo sapiens OX=9606 GN=HP PE=1 SV=4	49.1	66.2	17	40.7	4		/Herrmann Erlangen/200714/A4 D 08\0	B	16	\1/Uniprot Human 75 ppm Mascot 2020-07-21 13:54:45		18	16
18	B	16	Q9UJA3-2	Isoform 2 of DNA helicase MCM8 OS=Homo sapiens OX=9606 GN=MCM8	88.7	69.3	23	28.4	3		/Herrmann Erlangen/200714/A4 D 08\0	B	16	\1/Uniprot Human 75 ppm Mascot 2020-07-21 13:54:45		18	16
18	B	16	P01024	Complement C3 OS=Homo sapiens OX=9606 GN=C3 PE=1 SV=2	187.0	118.0	42	28.4	1		/Herrmann Erlangen/200714/A4 D 08\0	B	16	\1/Uniprot Human 75 ppm Mascot 2020-07-21 13:54:45		18	16
18	B	16	P00738	Haptoglobin OS=Homo sapiens OX=9606 GN=HP PE=1 SV=1	45.2	71.8	17	44.6	2		/Herrmann Erlangen/200714/A4 D 08\0	B	16	\1/Uniprot Human 75 ppm Mascot 2020-07-21 13:54:45		18	16
19	C	16	P52179-2	Isoform 2 of Myomesin-1 OS=Homo sapiens OX=9606 GN=MYOM1	177.6	87.8	32	22.0	1		/Herrmann Erlangen/200714/A4 D 09\0	C	16	\1/Uniprot Human 75 ppm Mascot 2020-07-21 13:54:45		19	16
19	C	16	A0A590UJK3	Sarcolemmal membrane-associated protein OS=Homo sapiens OX=9606 GN=SLMAP PE=1 SV=1	96.8	66.9	24	28.4	2		/Herrmann Erlangen/200714/A4 D 09\0	C	16	\1/Uniprot Human 75 ppm Mascot 2020-07-21 13:54:45		19	16
19	C	16	A0PJK8	SCRIB protein (Fragment) OS=Homo sapiens OX=9606 GN=SCRIB PE=2 SV=1	70.9	65.3	16	32.0	3		/Herrmann Erlangen/200714/A4 D 09\0	C	16	\1/Uniprot Human 75 ppm Mascot 2020-07-21 13:54:45		19	16
20	D	16	H6VRF8	Keratin 1 OS=Homo sapiens OX=9606 GN=KRT1 PE=3 SV=1	66.0	94.0	24	33.5	2		/Herrmann Erlangen/200714/A4 D 10\0	D	16	\1/Uniprot Human 75 ppm Mascot 2020-07-21 13:54:45		20	16
20	D	16	H6VRG2	Keratin 1 OS=Homo sapiens OX=9606 GN=KRT1 PE=3 SV=1	66.0	81.9	23	32.3	3		/Herrmann Erlangen/200714/A4 D 10\0	D	16	\1/Uniprot Human 75 ppm Mascot 2020-07-21 13:54:45		20	16
20	D	16	P13647	Keratin, type II cytoskeletal 5 OS=Homo sapiens OX=9606 GN=KRT5 PE=1 SV=3	62.3	66.6	19	29.0	4		/Herrmann Erlangen/200714/A4 D 10\0	D	16	\1/Uniprot Human 75 ppm Mascot 2020-07-21 13:54:45		20	16
20	D	16	B4E1T1	cDNA FLJ54081, highly similar to Keratin, type II cytoskeletal 5 OS=Homo sapiens OX=9606 PE=2 SV=1	58.8	63.2	18	28.6	5		/Herrmann Erlangen/200714/A4 D 10\0	D	16	\1/Uniprot Human 75 ppm Mascot 2020-07-21 13:54:45		20	16
20	D	16	P13645	Keratin, type I cytoskeletal 10 OS=Homo sapiens OX=9606 GN=KRT10 PE=1 SV=6	58.8	104.0	22	34.1	1		/Herrmann Erlangen/200714/A4 D 10\0	D	16	\1/Uniprot Human 75 ppm Mascot 2020-07-21 13:54:45		20	16
21	E	16	A0A5C2GLW5	IG c651_heavy_IGHV5-51_IGHD3-16_IGHJ5 (Fragment) OS=Homo sapiens OX=9606 PE=2 SV=1	13.8	62.9	5	65.0	1		/Herrmann Erlangen/200714/2 01\0	E	16	\1/Uniprot Human 75 ppm Mascot 2020-07-21 13:54:45		21	16
21	F	16	B2RMS9	Inter-alpha (Globulin) inhibitor H4 (Plasma Kallikrein-sensitive glycoprotein) OS=Homo sapiens OX=9606 GN=ITIH4 PE=2 SV=1	103.3	151.0	34	44.1	3		/Herrmann Erlangen/200714/2 02\0	F	16	\1/Uniprot Human 75 ppm Mascot 2020-07-21 13:54:45		21	16
21	F	16	Q59FS1	Inter-alpha (Globulin) inhibitor H4 (Plasma Kallikrein-sensitive glycoprotein) variant (Fragment) OS=Homo sapiens OX=9606 PE=4 SV=1	76.9	121.0	24	41.3	5		/Herrmann Erlangen/200714/2 02\0	F	16	\1/Uniprot Human 75 ppm Mascot 2020-07-21 13:54:45		21	16
21	F	16	B7Z544	cDNA FLJ51742, highly similar to Inter-alpha-trypsin inhibitor heavy chain H4 OS=Homo sapiens OX=9606 PE=2 SV=1	98.3	144.0	31	43.5	4		/Herrmann Erlangen/200714/2 02\0	F	16	\1/Uniprot Human 75 ppm Mascot 2020-07-21 13:54:45		21	16
21	F	16	B7ZKJ8	ITIH4 protein OS=Homo sapiens OX=9606 GN=ITIH4 PE=1 SV=1	103.8	152.0	34	44.3	2		/Herrmann Erlangen/200714/2 02\0	F	16	\1/Uniprot Human 75 ppm Mascot 2020-07-21 13:54:45		21	16
21	F	16	Q14624	Inter-alpha-trypsin inhibitor heavy chain H4 OS=Homo sapiens OX=9606 GN=ITIH4 PE=1 SV=4	103.3	164.0	34	44.0	1		/Herrmann Erlangen/200714/2 02\0	F	16	\1/Uniprot Human 75 ppm Mascot 2020-07-21 13:54:45		21	16
22	H	16	P01024	Complement C3 OS=Homo sapiens OX=9606 GN=C3 PE=1 SV=2	187.0	87.5	34	21.5	1		/Herrmann Erlangen/200714/2 04\0	H	16	\1/Uniprot Human 75 ppm Mascot 2020-07-21 13:54:45		22	16
22	H	16	P20929	Nebulin OS=Homo sapiens OX=9606 GN=NEB PE=1 SV=5	772.4	64.7	86	13.9	2		/Herrmann Erlangen/200714/2 04\0	H	16	\1/Uniprot Human 75 ppm Mascot 2020-07-21 13:54:45		22	16
23	I	16	Q9UPN3-2	Isoform 2 of Microtubule-actin cross-linking factor 1, isoforms 1/2/3/5 OS=Homo sapiens OX=9606 GN=MACF1	620.0	94.1	73	17.2	2		/Herrmann Erlangen/200714/2 05\0	I	16	\1/Uniprot Human 75 ppm Mascot 2020-07-21 13:54:45		23	16
23	I	16	Q9UPN3	Microtubule-actin cross-linking factor 1, isoforms 1/2/3/5 OS=Homo sapiens OX=9606 GN=MACF1 PE=1 SV=4	837.8	69.4	81	13.9	5		/Herrmann Erlangen/200714/2 05\0	I	16	\1/Uniprot Human 75 ppm Mascot 2020-07-21 13:54:45		23	16
23	I	16	Q9UPN3-4	Isoform 5 of Microtubule-actin cross-linking factor 1, isoforms 1/2/3/5 OS=Homo sapiens OX=9606 GN=MACF1	605.8	92.4	72	17.1	4		/Herrmann Erlangen/200714/2 05\0	I	16	\1/Uniprot Human 75 ppm Mascot 2020-07-21 13:54:45		23	16
23	I	16	A0A590UJG2	Microtubule-actin cross-linking factor 1, isoforms 1/2/3/5 OS=Homo sapiens OX=9606 GN=MACF1 PE=1 SV=1	614.5	97.5	72	17.1	1		/Herrmann Erlangen/200714/2 05\0	I	16	\1/Uniprot Human 75 ppm Mascot 2020-07-21 13:54:45		23	16
23	I	16	Q9UPN3-3	Isoform 3 of Microtubule-actin cross-linking factor 1, isoforms 1/2/3/5 OS=Homo sapiens OX=9606 GN=MACF1	613.8	93.7	72	17.0	3		/Herrmann Erlangen/200714/2 05\0	I	16	\1/Uniprot Human 75 ppm Mascot 2020-07-21 13:54:45		23	16
23	I	16	Q8WZ42-5	Isoform 5 of Titin OS=Homo sapiens OX=9606 GN=TTN	3650.8	65.1	149	6.1	6		/Herrmann Erlangen/200714/2 05\0	I	16	\1/Uniprot Human 75 ppm Mascot 2020-07-21 13:54:45		23	16
24	J	16	P10909-3	Isoform 3 of Clusterin OS=Homo sapiens OX=9606 GN=CLU	32.3	81.6	10	37.2	2		/Herrmann Erlangen/200714/2 06\0	J	16	\1/Uniprot Human 75 ppm Mascot 2020-07-21 13:54:45		24	16
24	J	16	P02649	Apolipoprotein E OS=Homo sapiens OX=9606 GN=APOE PE=1 SV=1	36.1	133.0	17	48.9	1		/Herrmann Erlangen/200714/2 06\0	J	16	\1/Uniprot Human 75 ppm Mascot 2020-07-21 13:54:45		24	16
24	J	16	P10909-6	Isoform 6 of Clusterin OS=Homo sapiens OX=9606 GN=CLU	50.2	80.1	12	28.2	3		/Herrmann Erlangen/200714/2 06\0	J	16	\1/Uniprot Human 75 ppm Mascot 2020-07-21 13:54:45		24	16
25	K	16	P02741	C-reactive protein OS=Homo sapiens OX=9606 GN=CRP PE=1 SV=1	25.0	93.1	10	36.2	1		/Herrmann Erlangen/200714/2 07\0	K	16	\1/Uniprot Human 75 ppm Mascot 2020-07-21 13:54:45		25	16
26	L	16	P02741	C-reactive protein OS=Homo sapiens OX=9606 GN=CRP PE=1 SV=1	25.0	115.0	11	36.2	1		/Herrmann Erlangen/200714/2 08\0	L	16	\1/Uniprot Human 75 ppm Mascot 2020-07-21 13:54:45		26	16
27	M	16	Q9UK54	Hemoglobin beta subunit variant (Fragment) OS=Homo sapiens OX=9606 GN=HBB PE=2 SV=1	14.0	76.0	9	74.2	4		/Herrmann Erlangen/200714/2 09\0	M	16	\1/Uniprot Human 75 ppm Mascot 2020-07-21 13:54:45		27	16
27	M	16	A0A1B4WRL5	Beta globin (Fragment) OS=Homo sapiens OX=9606 GN=hbb PE=3 SV=1	11.5	80.6	8	73.3	3		/Herrmann Erlangen/200714/2 09\0	M	16	\1/Uniprot Human 75 ppm Mascot 2020-07-21 13:54:45		27	16
27	M	16	Q52MT0	Beta globin (Fragment) OS=Homo sapiens OX=9606 GN=HBB PE=3 SV=1	11.5	112.0	10	81.9	1		/Herrmann Erlangen/200714/2 09\0	M	16	\1/Uniprot Human 75 ppm Mascot 2020-07-21 13:54:45		27	16
27	M	16	P68871	Hemoglobin subunit beta OS=Homo sapiens OX=9606 GN=HBB PE=1 SV=2	16.0	100.0	11	79.6	2		/Herrmann Erlangen/200714/2 09\0	M	16	\1/Uniprot Human 75 ppm Mascot 2020-07-21 13:54:45		27	16
28	N	16	P13645	Keratin, type I cytoskeletal 10 OS=Homo sapiens OX=9606 GN=KRT10 PE=1 SV=6	58.8	81.3	20	31.3	1		/Herrmann Erlangen/200714/2 10\0	N	16	\1/Uniprot Human 75 ppm Mascot 2020-07-21 13:54:45		28	16
28	N	16	B4DRR0	cDNA FLJ53910, highly similar to Keratin, type II cytoskeletal 6A OS=Homo sapiens OX=9606 PE=2 SV=1	57.8	65.9	19	31.4	2		/Herrmann Erlangen/200714/2 10\0	N	16	\1/Uniprot Human 75 ppm Mascot 2020-07-21 13:54:45		28	16
29	O	16	Q8NEG7	Protein DENND6B OS=Homo sapiens OX=9606 GN=DENND6B PE=2 SV=1	66.4	68.3	14	26.2	3		/Herrmann Erlangen/200714/2 D 1\0	O	16	\1/Uniprot Human 75 ppm Mascot 2020-07-21 13:54:45		29	16
29	O	16	Q9C0I9	Leucine-rich repeat-containing protein 27 OS=Homo sapiens OX=9606 GN=LRRC27 PE=1 SV=2	60.1	72.0	18	44.5	2		/Herrmann Erlangen/200714/2 D 1\0	O	16	\1/Uniprot Human 75 ppm Mascot 2020-07-21 13:54:45		29	16
29	O	16	B3KUK5	cDNA FLJ40099 fis, clone TESTI2004431, highly similar to Leucine-rich repeat-containing protein 27 OS=Homo sapiens OX=9606 PE=2 SV=1	60.1	84.6	19	44.5	1		/Herrmann Erlangen/200714/2 D 1\0	O	16	\1/Uniprot Human 75 ppm Mascot 2020-07-21 13:54:45		29	16
30	P	16	K7EL62	Guanine nucleotide-binding protein subunit alpha-11 (Fragment) OS=Homo sapiens OX=9606 GN=GNA11 PE=1 SV=1	27.4	66.7	10	60.2	2		/Herrmann Erlangen/200714/2 D 02\0	P	16	\1/Uniprot Human 75 ppm Mascot 2020-07-21 13:54:45		30	16
30	P	16	Q96L03	Spermatogenesis-associated protein 17 OS=Homo sapiens OX=9606 GN=SPATA17 PE=2 SV=1	43.5	81.2	17	42.1	1		/Herrmann Erlangen/200714/2 D 02\0	P	16	\1/Uniprot Human 75 ppm Mascot 2020-07-21 13:54:45		30	16
31	A	17	Q9NR99	Matrix-remodeling-associated protein 5 OS=Homo sapiens OX=9606 GN=MXRA5 PE=1 SV=3	312.0	62.4	38	15.9	2		/Herrmann Erlangen/200714/2 D 03\0	A	17	\1/Uniprot Human 75 ppm Mascot 2020-07-21 13:54:45		31	17
31	A	17	A0A590UJK3	Sarcolemmal membrane-associated protein OS=Homo sapiens OX=9606 GN=SLMAP PE=1 SV=1	96.8	71.8	21	25.8	1		/Herrmann Erlangen/200714/2 D 03\0	A	17	\1/Uniprot Human 75 ppm Mascot 2020-07-21 13:54:45		31	17
32	B	17	P01024	Complement C3 OS=Homo sapiens OX=9606 GN=C3 PE=1 SV=2	187.0	127.0	40	28.6	1		/Herrmann Erlangen/200714/2 D 04\0	B	17	\1/Uniprot Human 75 ppm Mascot 2020-07-21 13:54:45		32	17
32	B	17	Q13439-3	Isoform 3 of Golgin subfamily A member 4 OS=Homo sapiens OX=9606 GN=GOLGA4	260.2	66.9	48	21.6	3		/Herrmann Erlangen/200714/2 D 04\0	B	17	\1/Uniprot Human 75 ppm Mascot 2020-07-21 13:54:45		32	17
32	B	17	Q59EV3	Myosin, heavy polypeptide 7, cardiac muscle, beta variant (Fragment) OS=Homo sapiens OX=9606 PE=2 SV=1	182.3	69.8	37	25.5	2		/Herrmann Erlangen/200714/2 D 04\0	B	17	\1/Uniprot Human 75 ppm Mascot 2020-07-21 13:54:45		32	17
32	B	17	Q86TT1	Full-length cDNA clone CS0DD006YL02 of Neuroblastoma of Homo sapiens (human) OS=Homo sapiens OX=9606 PE=2 SV=1	41.2	65.3	14	43.7	4		/Herrmann Erlangen/200714/2 D 04\0	B	17	\1/Uniprot Human 75 ppm Mascot 2020-07-21 13:54:45		32	17
32	B	17	P13645	Keratin, type I cytoskeletal 10 OS=Homo sapiens OX=9606 GN=KRT10 PE=1 SV=6	58.8	112.0	25	40.2	1		/Herrmann Erlangen/200714/A7 10\1	B	17	\1/Uniprot Human 75 ppm Mascot 2020-07-21 13:54:45		32	17
33	C	17	A0A494C1D7	Dystonin (Fragment) OS=Homo sapiens OX=9606 GN=DST PE=1 SV=1	272.9	75.5	64	26.2	2		/Herrmann Erlangen/200714/2 D 05\0	C	17	\1/Uniprot Human 75 ppm Mascot 2020-07-21 13:54:45		33	17
33	C	17	P01024	Complement C3 OS=Homo sapiens OX=9606 GN=C3 PE=1 SV=2	187.0	148.0	53	37.2	1		/Herrmann Erlangen/200714/2 D 05\0	C	17	\1/Uniprot Human 75 ppm Mascot 2020-07-21 13:54:45		33	17
33	C	17	F5GWP8	Keratin, type I cytoskeletal 17 OS=Homo sapiens OX=9606 GN=KRT17 PE=1 SV=2	40.3	66.1	20	47.0	3		/Herrmann Erlangen/200714/2 D 05\0	C	17	\1/Uniprot Human 75 ppm Mascot 2020-07-21 13:54:45		33	17
33	C	17	B4DRR0	cDNA FLJ53910, highly similar to Keratin, type II cytoskeletal 6A OS=Homo sapiens OX=9606 PE=2 SV=1	57.8	64.6	20	30.8	4		/Herrmann Erlangen/200714/2 D 05\0	C	17	\1/Uniprot Human 75 ppm Mascot 2020-07-21 13:54:45		33	17
34	D	17	Q96L93-4	Isoform 3 of Kinesin-like protein KIF16B OS=Homo sapiens OX=9606 GN=KIF16B	148.1	81.1	27	24.2	2		/Herrmann Erlangen/200714/2 D 06\0	D	17	\1/Uniprot Human 75 ppm Mascot 2020-07-21 13:54:45		34	17
34	D	17	P01024	Complement C3 OS=Homo sapiens OX=9606 GN=C3 PE=1 SV=2	187.0	138.0	47	31.6	1		/Herrmann Erlangen/200714/2 D 06\0	D	17	\1/Uniprot Human 75 ppm Mascot 2020-07-21 13:54:45		34	17
34	D	17	B4DG07	cDNA FLJ58159, highly similar to RAB6-interacting protein 2 OS=Homo sapiens OX=9606 PE=2 SV=1	84.3	67.1	27	34.8	4		/Herrmann Erlangen/200714/2 D 06\0	D	17	\1/Uniprot Human 75 ppm Mascot 2020-07-21 13:54:45		34	17
34	D	17	Q8WZ42-3	Isoform 3 of Titin OS=Homo sapiens OX=9606 GN=TTN	2991.1	65.9	150	7.1	5		/Herrmann Erlangen/200714/2 D 06\0	D	17	\1/Uniprot Human 75 ppm Mascot 2020-07-21 13:54:45		34	17
34	D	17	A0A494C1D7	Dystonin (Fragment) OS=Homo sapiens OX=9606 GN=DST PE=1 SV=1	272.9	76.7	49	22.7	3		/Herrmann Erlangen/200714/2 D 06\0	D	17	\1/Uniprot Human 75 ppm Mascot 2020-07-21 13:54:45		34	17
35	E	17	P01024	Complement C3 OS=Homo sapiens OX=9606 GN=C3 PE=1 SV=2	187.0	96.2	34	26.3	1		/Herrmann Erlangen/200714/2 D 07\0	E	17	\1/Uniprot Human 75 ppm Mascot 2020-07-21 13:54:45		35	17
36	F	17	P13533	Myosin-6 OS=Homo sapiens OX=9606 GN=MYH6 PE=1 SV=5	223.6	69.3	45	24.9	2		/Herrmann Erlangen/200714/2 D 08\0	F	17	\1/Uniprot Human 75 ppm Mascot 2020-07-21 13:54:45		36	17
36	F	17	P01024	Complement C3 OS=Homo sapiens OX=9606 GN=C3 PE=1 SV=2	187.0	138.0	53	35.5	1		/Herrmann Erlangen/200714/2 D 08\0	F	17	\1/Uniprot Human 75 ppm Mascot 2020-07-21 13:54:45		36	17
37	G	17	A0A481SHK9	Hemoglobin subunit beta OS=Homo sapiens OX=9606 GN=HBB PE=3 SV=1	16.0	83.9	12	83.0	8		/Herrmann Erlangen/200714/2 D 09\1	G	17	\1/Uniprot Human 75 ppm Mascot 2020-07-21 13:54:45		37	17
37	G	17	Q3LR79	Hemoglobin beta (Fragment) OS=Homo sapiens OX=9606 GN=HBB PE=3 SV=1	11.5	74.8	9	93.3	13		/Herrmann Erlangen/200714/2 D 09\1	G	17	\1/Uniprot Human 75 ppm Mascot 2020-07-21 13:54:45		37	17
37	G	17	Q3Y9I8	Hemoglobin beta (Fragment) OS=Homo sapiens OX=9606 GN=HBB PE=3 SV=1	11.0	78.5	9	84.0	9		/Herrmann Erlangen/200714/2 D 09\1	G	17	\1/Uniprot Human 75 ppm Mascot 2020-07-21 13:54:45		37	17
37	G	17	P68871	Hemoglobin subunit beta OS=Homo sapiens OX=9606 GN=HBB PE=1 SV=2	16.0	99.4	12	83.7	3		/Herrmann Erlangen/200714/2 D 09\1	G	17	\1/Uniprot Human 75 ppm Mascot 2020-07-21 13:54:45		37	17
37	G	17	Q6J1Z7	Hemoglobin beta (Fragment) OS=Homo sapiens OX=9606 GN=HBB PE=3 SV=1	11.4	92.9	10	94.3	7		/Herrmann Erlangen/200714/2 D 09\1	G	17	\1/Uniprot Human 75 ppm Mascot 2020-07-21 13:54:45		37	17
37	G	17	B5ANL9	Beta globin chain (Fragment) OS=Homo sapiens OX=9606 GN=HBB PE=3 SV=1	9.5	118.0	9	93.2	1		/Herrmann Erlangen/200714/2 D 09\1	G	17	\1/Uniprot Human 75 ppm Mascot 2020-07-21 13:54:45		37	17
37	G	17	Q670S4	Hemoglobin Lepore-Baltimore (Fragment) OS=Homo sapiens OX=9606 PE=3 SV=1	11.5	75.0	8	76.2	12		/Herrmann Erlangen/200714/2 D 09\1	G	17	\1/Uniprot Human 75 ppm Mascot 2020-07-21 13:54:45		37	17
37	G	17	Q0Z944	Beta globin (Fragment) OS=Homo sapiens OX=9606 GN=HBB PE=3 SV=1	11.5	110.0	10	94.3	2		/Herrmann Erlangen/200714/2 D 09\1	G	17	\1/Uniprot Human 75 ppm Mascot 2020-07-21 13:54:45		37	17
37	G	17	P02042	Hemoglobin subunit delta OS=Homo sapiens OX=9606 GN=HBD PE=1 SV=2	16.0	66.9	9	64.6	15		/Herrmann Erlangen/200714/2 D 09\1	G	17	\1/Uniprot Human 75 ppm Mascot 2020-07-21 13:54:45		37	17
37	G	17	Q9BWU5	Mutant hemoglobin beta chain (Fragment) OS=Homo sapiens OX=9606 GN=HBB PE=3 SV=1	11.5	93.5	9	81.0	4		/Herrmann Erlangen/200714/2 D 09\1	G	17	\1/Uniprot Human 75 ppm Mascot 2020-07-21 13:54:45		37	17
37	G	17	Q6V0K9	Mutant hemoglobin beta chain (Fragment) OS=Homo sapiens OX=9606 GN=HBB PE=3 SV=1	11.5	93.5	10	93.3	5		/Herrmann Erlangen/200714/2 D 09\1	G	17	\1/Uniprot Human 75 ppm Mascot 2020-07-21 13:54:45		37	17
37	G	17	D1MGQ0	Delta globin (Fragment) OS=Homo sapiens OX=9606 GN=HBD PE=3 SV=1	11.5	75.0	7	63.8	11		/Herrmann Erlangen/200714/2 D 09\1	G	17	\1/Uniprot Human 75 ppm Mascot 2020-07-21 13:54:45		37	17
37	G	17	Q9UK54	Hemoglobin beta subunit variant (Fragment) OS=Homo sapiens OX=9606 GN=HBB PE=2 SV=1	14.0	73.2	10	84.4	14		/Herrmann Erlangen/200714/2 D 09\1	G	17	\1/Uniprot Human 75 ppm Mascot 2020-07-21 13:54:45		37	17
37	G	17	Q52MT0	Beta globin (Fragment) OS=Homo sapiens OX=9606 GN=HBB PE=3 SV=1	11.5	93.5	10	94.3	6		/Herrmann Erlangen/200714/2 D 09\1	G	17	\1/Uniprot Human 75 ppm Mascot 2020-07-21 13:54:45		37	17
37	G	17	Q4JLR8	Hemoglobin beta chain (Fragment) OS=Homo sapiens OX=9606 GN=HBB PE=3 SV=1	11.4	76.7	10	94.3	10		/Herrmann Erlangen/200714/2 D 09\1	G	17	\1/Uniprot Human 75 ppm Mascot 2020-07-21 13:54:45		37	17
38	H	17	C9JB56	Rho GTPase-activating protein 25 OS=Homo sapiens OX=9606 GN=ARHGAP25 PE=1 SV=1	38.1	70.8	18	35.7	1		/Herrmann Erlangen/200714/2 D 10\0	H	17	\1/Uniprot Human 75 ppm Mascot 2020-07-21 13:54:45		38	17
39	I	17	P01871	Immunoglobulin heavy constant mu OS=Homo sapiens OX=9606 GN=IGHM PE=1 SV=4	49.4	74.6	11	34.7	1		/Herrmann Erlangen/200714/A7 01\0	I	17	\1/Uniprot Human 75 ppm Mascot 2020-07-21 13:54:45		39	17
40	J	17	Q96L03	Spermatogenesis-associated protein 17 OS=Homo sapiens OX=9606 GN=SPATA17 PE=2 SV=1	43.5	64.2	14	36.3	1		/Herrmann Erlangen/200714/A7 02\0	J	17	\1/Uniprot Human 75 ppm Mascot 2020-07-21 13:54:45		40	17
41	K	17	P42331-5	Isoform 5 of Rho GTPase-activating protein 25 OS=Homo sapiens OX=9606 GN=ARHGAP25	69.0	63.7	27	35.8	5		/Herrmann Erlangen/200714/A7 03\0	K	17	\1/Uniprot Human 75 ppm Mascot 2020-07-21 13:54:45		41	17
41	K	17	A0A1P7ZIM8	LMO7b OS=Homo sapiens OX=9606 PE=2 SV=1	147.1	69.0	38	26.4	3		/Herrmann Erlangen/200714/A7 03\0	K	17	\1/Uniprot Human 75 ppm Mascot 2020-07-21 13:54:45		41	17
41	K	17	A0A5F9ZGZ5	Ankyrin-2 (Fragment) OS=Homo sapiens OX=9606 GN=ANK2 PE=1 SV=1	424.0	66.2	64	18.1	4		/Herrmann Erlangen/200714/A7 03\0	K	17	\1/Uniprot Human 75 ppm Mascot 2020-07-21 13:54:45		41	17
41	K	17	P13645	Keratin, type I cytoskeletal 10 OS=Homo sapiens OX=9606 GN=KRT10 PE=1 SV=6	58.8	104.0	26	37.2	1		/Herrmann Erlangen/200714/A7 03\0	K	17	\1/Uniprot Human 75 ppm Mascot 2020-07-21 13:54:45		41	17
41	K	17	P01024	Complement C3 OS=Homo sapiens OX=9606 GN=C3 PE=1 SV=2	187.0	100.0	49	30.7	2		/Herrmann Erlangen/200714/A7 03\0	K	17	\1/Uniprot Human 75 ppm Mascot 2020-07-21 13:54:45		41	17
42	M	17	Q0IIN1	Keratin 77 OS=Homo sapiens OX=9606 GN=KRT77 PE=1 SV=1	61.8	64.0	20	36.2	2		/Herrmann Erlangen/200714/A7 05\0	M	17	\1/Uniprot Human 75 ppm Mascot 2020-07-21 13:54:45		42	17
42	M	17	A0A087WU08	Haptoglobin OS=Homo sapiens OX=9606 GN=HP PE=1 SV=1	31.4	91.3	18	61.6	1		/Herrmann Erlangen/200714/A7 05\0	M	17	\1/Uniprot Human 75 ppm Mascot 2020-07-21 13:54:45		42	17
43	N	17	P02741	C-reactive protein OS=Homo sapiens OX=9606 GN=CRP PE=1 SV=1	25.0	71.1	11	36.2	5		/Herrmann Erlangen/200714/A7 06\0	N	17	\1/Uniprot Human 75 ppm Mascot 2020-07-21 13:54:45		43	17
43	N	17	Q96L93-6	Isoform 5 of Kinesin-like protein KIF16B OS=Homo sapiens OX=9606 GN=KIF16B	147.3	78.6	36	30.3	4		/Herrmann Erlangen/200714/A7 06\0	N	17	\1/Uniprot Human 75 ppm Mascot 2020-07-21 13:54:45		43	17
43	N	17	A0A0A0MSV6	Complement C1q subcomponent subunit B (Fragment) OS=Homo sapiens OX=9606 GN=C1QB PE=1 SV=6	24.0	69.0	12	43.0	6		/Herrmann Erlangen/200714/A7 06\0	N	17	\1/Uniprot Human 75 ppm Mascot 2020-07-21 13:54:45		43	17
43	N	17	Q96L93-4	Isoform 3 of Kinesin-like protein KIF16B OS=Homo sapiens OX=9606 GN=KIF16B	148.1	92.0	37	31.1	1		/Herrmann Erlangen/200714/A7 06\0	N	17	\1/Uniprot Human 75 ppm Mascot 2020-07-21 13:54:45		43	17
43	N	17	Q96L93	Kinesin-like protein KIF16B OS=Homo sapiens OX=9606 GN=KIF16B PE=1 SV=2	151.9	85.9	37	30.2	2		/Herrmann Erlangen/200714/A7 06\0	N	17	\1/Uniprot Human 75 ppm Mascot 2020-07-21 13:54:45		43	17
43	N	17	Q96L93-5	Isoform 4 of Kinesin-like protein KIF16B OS=Homo sapiens OX=9606 GN=KIF16B	132.8	80.4	32	29.9	3		/Herrmann Erlangen/200714/A7 06\0	N	17	\1/Uniprot Human 75 ppm Mascot 2020-07-21 13:54:45		43	17
44	O	17	Q9NQX4	Unconventional myosin-Vc OS=Homo sapiens OX=9606 GN=MYO5C PE=1 SV=2	202.7	66.3	37	27.3	2		/Herrmann Erlangen/200714/A7 07\0	O	17	\1/Uniprot Human 75 ppm Mascot 2020-07-21 13:54:45		44	17
44	O	17	Q8TD57	Dynein heavy chain 3, axonemal OS=Homo sapiens OX=9606 GN=DNAH3 PE=2 SV=1	470.5	69.5	71	19.2	1		/Herrmann Erlangen/200714/A7 07\0	O	17	\1/Uniprot Human 75 ppm Mascot 2020-07-21 13:54:45		44	17
45	P	17	Q6WKZ4-5	Isoform 5 of Rab11 family-interacting protein 1 OS=Homo sapiens OX=9606 GN=RAB11FIP1	15.3	72.8	9	54.2	2		/Herrmann Erlangen/200714/A7 08\0	P	17	\1/Uniprot Human 75 ppm Mascot 2020-07-21 13:54:45		45	17
45	P	17	P0DJI8	Serum amyloid A-1 protein OS=Homo sapiens OX=9606 GN=SAA1 PE=1 SV=1	13.5	73.9	11	86.1	1		/Herrmann Erlangen/200714/A7 08\0	P	17	\1/Uniprot Human 75 ppm Mascot 2020-07-21 13:54:45		45	17
46	C	18	B4DDM5	cDNA FLJ53298, highly similar to Peroxisomal multifunctional enzyme type 2 OS=Homo sapiens OX=9606 PE=2 SV=1	77.4	68.8	13	29.7	3		/Herrmann Erlangen/200714/A7 D 01\0	C	18	\1/Uniprot Human 75 ppm Mascot 2020-07-21 13:54:45		46	18
46	C	18	A0A2R8YD50	Peroxisomal multifunctional enzyme type 2 OS=Homo sapiens OX=9606 GN=HSD17B4 PE=1 SV=1	76.8	76.7	13	28.6	2		/Herrmann Erlangen/200714/A7 D 01\0	C	18	\1/Uniprot Human 75 ppm Mascot 2020-07-21 13:54:45		46	18
46	C	18	E7EPL9	Peroxisomal multifunctional enzyme type 2 OS=Homo sapiens OX=9606 GN=HSD17B4 PE=1 SV=1	51.0	79.0	11	40.5	1		/Herrmann Erlangen/200714/A7 D 01\0	C	18	\1/Uniprot Human 75 ppm Mascot 2020-07-21 13:54:45		46	18
47	D	18	P13645	Keratin, type I cytoskeletal 10 OS=Homo sapiens OX=9606 GN=KRT10 PE=1 SV=6	58.8	74.0	19	31.5	1		/Herrmann Erlangen/200714/A7 D 02\0	D	18	\1/Uniprot Human 75 ppm Mascot 2020-07-21 13:54:45		47	18
48	E	18	P13645	Keratin, type I cytoskeletal 10 OS=Homo sapiens OX=9606 GN=KRT10 PE=1 SV=6	58.8	103.0	18	37.3	1		/Herrmann Erlangen/200714/A7 D 03\0	E	18	\1/Uniprot Human 75 ppm Mascot 2020-07-21 13:54:45		48	18
48	E	18	Q6XUX3-2	Isoform 2 of Dual serine/threonine and tyrosine protein kinase OS=Homo sapiens OX=9606 GN=DSTYK	99.9	68.2	17	21.7	2		/Herrmann Erlangen/200714/A7 D 03\0	E	18	\1/Uniprot Human 75 ppm Mascot 2020-07-21 13:54:45		48	18
49	F	18	H0Y6I0	Golgin subfamily A member 4 (Fragment) OS=Homo sapiens OX=9606 GN=GOLGA4 PE=1 SV=1	246.5	67.7	56	25.6	1		/Herrmann Erlangen/200714/A7 D 04\0	F	18	\1/Uniprot Human 75 ppm Mascot 2020-07-21 13:54:45		49	18
50	F	18	Q13439-3	Isoform 3 of Golgin subfamily A member 4 OS=Homo sapiens OX=9606 GN=GOLGA4	260.2	64.1	57	24.6	3		/Herrmann Erlangen/200714/A7 D 04\0	F	18	\1/Uniprot Human 75 ppm Mascot 2020-07-21 13:54:45		50	18
50	F	18	Q9BV35-4	Isoform 4 of Calcium-binding mitochondrial carrier protein SCaMC-3 OS=Homo sapiens OX=9606 GN=SLC25A23	48.8	67.5	18	41.4	2		/Herrmann Erlangen/200714/A7 D 04\0	F	18	\1/Uniprot Human 75 ppm Mascot 2020-07-21 13:54:45		50	18
51	G	18	E9PF63	Rho-associated protein kinase 2 OS=Homo sapiens OX=9606 GN=ROCK2 PE=1 SV=1	133.2	66.0	34	31.6	2		/Herrmann Erlangen/200714/A7 D 05\0	G	18	\1/Uniprot Human 75 ppm Mascot 2020-07-21 13:54:45		51	18
51	G	18	P01024	Complement C3 OS=Homo sapiens OX=9606 GN=C3 PE=1 SV=2	187.0	114.0	44	29.5	1		/Herrmann Erlangen/200714/A7 D 05\0	G	18	\1/Uniprot Human 75 ppm Mascot 2020-07-21 13:54:45		51	18
52	H	18	B4E216	cDNA FLJ57339, highly similar to Complement C3 OS=Homo sapiens OX=9606 PE=2 SV=1	122.5	89.2	32	31.1	2		/Herrmann Erlangen/200714/A7 D 06\0	H	18	\1/Uniprot Human 75 ppm Mascot 2020-07-21 13:54:45		52	18
52	H	18	A0A590UJG2	Microtubule-actin cross-linking factor 1, isoforms 1/2/3/5 OS=Homo sapiens OX=9606 GN=MACF1 PE=1 SV=1	614.5	88.9	83	17.1	3		/Herrmann Erlangen/200714/A7 D 06\0	H	18	\1/Uniprot Human 75 ppm Mascot 2020-07-21 13:54:45		52	18
52	H	18	P01024	Complement C3 OS=Homo sapiens OX=9606 GN=C3 PE=1 SV=2	187.0	213.0	63	36.0	1		/Herrmann Erlangen/200714/A7 D 06\0	H	18	\1/Uniprot Human 75 ppm Mascot 2020-07-21 13:54:45		52	18
52	H	18	Q969S3	Zinc finger protein 622 OS=Homo sapiens OX=9606 GN=ZNF622 PE=1 SV=1	54.2	68.0	21	42.3	4		/Herrmann Erlangen/200714/A7 D 06\0	H	18	\1/Uniprot Human 75 ppm Mascot 2020-07-21 13:54:45		52	18
52	H	18	P18206	Vinculin OS=Homo sapiens OX=9606 GN=VCL PE=1 SV=4	123.7	64.0	34	26.6	7		/Herrmann Erlangen/200714/A7 D 06\0	H	18	\1/Uniprot Human 75 ppm Mascot 2020-07-21 13:54:45		52	18
52	H	18	H3BQK9	Microtubule-actin cross-linking factor 1, isoforms 1/2/3/5 OS=Homo sapiens OX=9606 GN=MACF1 PE=1 SV=1	860.5	66.2	93	13.3	5		/Herrmann Erlangen/200714/A7 D 06\0	H	18	\1/Uniprot Human 75 ppm Mascot 2020-07-21 13:54:45		52	18
52	H	18	E9PNZ4	Microtubule-actin cross-linking factor 1, isoforms 1/2/3/5 (Fragment) OS=Homo sapiens OX=9606 GN=MACF1 PE=1 SV=1	230.9	66.1	42	22.8	6		/Herrmann Erlangen/200714/A7 D 06\0	H	18	\1/Uniprot Human 75 ppm Mascot 2020-07-21 13:54:45		52	18
53	I	18	Q9UPN3-3	Isoform 3 of Microtubule-actin cross-linking factor 1, isoforms 1/2/3/5 OS=Homo sapiens OX=9606 GN=MACF1	613.8	64.5	85	16.6	3		/Herrmann Erlangen/200714/A7 D 07\0	I	18	\1/Uniprot Human 75 ppm Mascot 2020-07-21 13:54:45		53	18
53	I	18	P01024	Complement C3 OS=Homo sapiens OX=9606 GN=C3 PE=1 SV=2	187.0	214.0	66	41.7	1		/Herrmann Erlangen/200714/A7 D 07\0	I	18	\1/Uniprot Human 75 ppm Mascot 2020-07-21 13:54:45		53	18
53	I	18	Q9NQX4	Unconventional myosin-Vc OS=Homo sapiens OX=9606 GN=MYO5C PE=1 SV=2	202.7	67.7	41	27.9	2		/Herrmann Erlangen/200714/A7 D 07\0	I	18	\1/Uniprot Human 75 ppm Mascot 2020-07-21 13:54:45		53	18
54	J	18	P01024	Complement C3 OS=Homo sapiens OX=9606 GN=C3 PE=1 SV=2	187.0	242.0	72	46.3	1		/Herrmann Erlangen/200714/A7 D 08\0	J	18	\1/Uniprot Human 75 ppm Mascot 2020-07-21 13:54:45		54	18
54	J	18	Q9Y4A5	Transformation/transcription domain-associated protein OS=Homo sapiens OX=9606 GN=TRRAP PE=1 SV=3	437.3	74.2	70	19.7	2		/Herrmann Erlangen/200714/A7 D 08\0	J	18	\1/Uniprot Human 75 ppm Mascot 2020-07-21 13:54:45		54	18
54	J	18	Q6P9G8	Family with sequence similarity 184, member A OS=Homo sapiens OX=9606 GN=FAM184A PE=1 SV=2	129.4	64.0	35	33.9	4		/Herrmann Erlangen/200714/A7 D 08\0	J	18	\1/Uniprot Human 75 ppm Mascot 2020-07-21 13:54:45		54	18
54	J	18	F2Z2U4	Transformation/transcription domain-associated protein OS=Homo sapiens OX=9606 GN=TRRAP PE=1 SV=3	435.9	66.6	70	19.5	3		/Herrmann Erlangen/200714/A7 D 08\0	J	18	\1/Uniprot Human 75 ppm Mascot 2020-07-21 13:54:45		54	18
55	K	18	P01024	Complement C3 OS=Homo sapiens OX=9606 GN=C3 PE=1 SV=2	187.0	219.0	63	41.0	1		/Herrmann Erlangen/200714/A7 D 09\0	K	18	\1/Uniprot Human 75 ppm Mascot 2020-07-21 13:54:45		55	18
55	K	18	Q08J23-2	Isoform 2 of RNA cytosine C(5)-methyltransferase NSUN2 OS=Homo sapiens OX=9606 GN=NSUN2	82.3	65.6	25	32.8	5		/Herrmann Erlangen/200714/A7 D 09\0	K	18	\1/Uniprot Human 75 ppm Mascot 2020-07-21 13:54:45		55	18
55	K	18	Q6XYD0	LP2709 OS=Homo sapiens OX=9606 PE=2 SV=1	22.1	70.0	13	52.4	3		/Herrmann Erlangen/200714/A7 D 09\0	K	18	\1/Uniprot Human 75 ppm Mascot 2020-07-21 13:54:45		55	18
55	K	18	Q13813-3	Isoform 3 of Spectrin alpha chain, non-erythrocytic 1 OS=Homo sapiens OX=9606 GN=SPTAN1	282.1	67.2	51	21.9	4		/Herrmann Erlangen/200714/A7 D 09\0	K	18	\1/Uniprot Human 75 ppm Mascot 2020-07-21 13:54:45		55	18
55	K	18	P52179-2	Isoform 2 of Myomesin-1 OS=Homo sapiens OX=9606 GN=MYOM1	177.6	71.3	36	22.8	2		/Herrmann Erlangen/200714/A7 D 09\0	K	18	\1/Uniprot Human 75 ppm Mascot 2020-07-21 13:54:45		55	18
56	L	18	Q9P2D7-8	Isoform 7 of Dynein heavy chain 1, axonemal OS=Homo sapiens OX=9606 GN=DNAH1	479.1	65.0	63	17.6	2		/Herrmann Erlangen/200714/A7 D 10\0	L	18	\1/Uniprot Human 75 ppm Mascot 2020-07-21 13:54:45		56	18
56	L	18	P13645	Keratin, type I cytoskeletal 10 OS=Homo sapiens OX=9606 GN=KRT10 PE=1 SV=6	58.8	77.6	23	35.1	1		/Herrmann Erlangen/200714/A7 D 10\0	L	18	\1/Uniprot Human 75 ppm Mascot 2020-07-21 13:54:45		56	18

## Sheet: 2
			Accession	Name			Meta Score	Peptides	SC [%]	Rank	Location	Location						Location
1	L	14	P35908		Keratin, type II cytoskeletal 2 epidermal Human	GN=KRT2 PE=1 SV=2	73.4	21	41.8	1	/Herrmann Erlangen/200714/A4_D_02\1_L14\1/Uniprot Human 75 ppm_Mascot_2020-07-21 13:54:45	/Herrmann Erlangen/200714/A4 D 02\1	L	14	\1/Uniprot Human 75 ppm Mascot 2020-07-21 13:54:45		1	14
1	L	14	Q9P2D7-8	Iso 7	Dynein heavy chain 1, axonemal Human	GN=DNAH1	67.2	61	16.0	3	/Herrmann Erlangen/200714/A4_D_02\1_L14\1/Uniprot Human 75 ppm_Mascot_2020-07-21 13:54:45	/Herrmann Erlangen/200714/A4 D 02\1	L	14	\1/Uniprot Human 75 ppm Mascot 2020-07-21 13:54:45		1	14
1	L	14	P13645		Keratin, type I cytoskeletal 10 Human	GN=KRT10 PE=1 SV=6	72.1	20	35.8	2	/Herrmann Erlangen/200714/A4_D_02\1_L14\1/Uniprot Human 75 ppm_Mascot_2020-07-21 13:54:45	/Herrmann Erlangen/200714/A4 D 02\1	L	14	\1/Uniprot Human 75 ppm Mascot 2020-07-21 13:54:45		1	14
2	A	15	Q5T376		FERM domain containing 4A, IsoCRA_c (Fragment) Human	GN=FRMD4A PE=1 SV=1	72.8	18	45.7	1	/Herrmann Erlangen/200714/A4_01\0_A15\1/Uniprot Human 75 ppm_Mascot_2020-07-21 13:54:45	/Herrmann Erlangen/200714/A4 01\0	A	15	\1/Uniprot Human 75 ppm Mascot 2020-07-21 13:54:45		2	15
2	A	15	Q15149		Plectin Human	GN=PLEC PE=1 SV=3	63.0	75	17.4	2	/Herrmann Erlangen/200714/A4_01\0_A15\1/Uniprot Human 75 ppm_Mascot_2020-07-21 13:54:45	/Herrmann Erlangen/200714/A4 01\0	A	15	\1/Uniprot Human 75 ppm Mascot 2020-07-21 13:54:45		2	15
3	B	15	A0A590UK32		Histone H2A deubiquitinase MYSM1 (Fragment) Human	GN=MYSM1 PE=1 SV=1	65.5	17	33.4	2	/Herrmann Erlangen/200714/A4_02\0_B15\1/Uniprot Human 75 ppm_Mascot_2020-07-21 13:54:45	/Herrmann Erlangen/200714/A4 02\0	B	15	\1/Uniprot Human 75 ppm Mascot 2020-07-21 13:54:45		3	15
3	B	15	Q96HN5		Uncharacterized protein (Fragment) Human	PE=2 SV=1	73.7	26	30.5	1	/Herrmann Erlangen/200714/A4_02\0_B15\1/Uniprot Human 75 ppm_Mascot_2020-07-21 13:54:45	/Herrmann Erlangen/200714/A4 02\0	B	15	\1/Uniprot Human 75 ppm Mascot 2020-07-21 13:54:45		3	15
4	C	15	Q15149		Plectin Human	GN=PLEC PE=1 SV=3	65.6	71	15.4	4	/Herrmann Erlangen/200714/A4_03\0_C15\1/Uniprot Human 75 ppm_Mascot_2020-07-21 13:54:45	/Herrmann Erlangen/200714/A4 03\0	C	15	\1/Uniprot Human 75 ppm Mascot 2020-07-21 13:54:45		4	15
4	C	15	A7MD06		Zinc finger protein 483 Human	GN=ZNF483 PE=2 SV=1	66.2	21	30.8	3	/Herrmann Erlangen/200714/A4_03\0_C15\1/Uniprot Human 75 ppm_Mascot_2020-07-21 13:54:45	/Herrmann Erlangen/200714/A4 03\0	C	15	\1/Uniprot Human 75 ppm Mascot 2020-07-21 13:54:45		4	15
4	C	15	C0JYY2		Apolipoprotein B (Including Ag(X) antigen) Human	GN=APOB PE=4 SV=1	69.2	58	13.6	2	/Herrmann Erlangen/200714/A4_03\0_C15\1/Uniprot Human 75 ppm_Mascot_2020-07-21 13:54:45	/Herrmann Erlangen/200714/A4 03\0	C	15	\1/Uniprot Human 75 ppm Mascot 2020-07-21 13:54:45		4	15
4	C	15	A0A087WVV2		Ribosome-binding protein 1 Human	GN=RRBP1 PE=1 SV=1	88.1	31	32.3	1	/Herrmann Erlangen/200714/A4_03\0_C15\1/Uniprot Human 75 ppm_Mascot_2020-07-21 13:54:45	/Herrmann Erlangen/200714/A4 03\0	C	15	\1/Uniprot Human 75 ppm Mascot 2020-07-21 13:54:45		4	15
5	D	15	A0A1B0GTV9		Oxygen-reg protein 1 Human	GN=RP1 PE=1 SV=1	69.0	29	28.2	3	/Herrmann Erlangen/200714/A4_04\0_D15\1/Uniprot Human 75 ppm_Mascot_2020-07-21 13:54:45	/Herrmann Erlangen/200714/A4 04\0	D	15	\1/Uniprot Human 75 ppm Mascot 2020-07-21 13:54:45		5	15
5	D	15	Q9H0K6		Pseudouridylate synthase 7 homolog-like protein Human	GN=PUS7L PE=1 SV=1	65.8	26	30.0	6	/Herrmann Erlangen/200714/A4_04\0_D15\1/Uniprot Human 75 ppm_Mascot_2020-07-21 13:54:45	/Herrmann Erlangen/200714/A4 04\0	D	15	\1/Uniprot Human 75 ppm Mascot 2020-07-21 13:54:45		5	15
5	D	15	Q8NF91-4	Iso 4	Nesprin-1 Human	GN=SYNE1	67.0	115	13.5	5	/Herrmann Erlangen/200714/A4_04\0_D15\1/Uniprot Human 75 ppm_Mascot_2020-07-21 13:54:45	/Herrmann Erlangen/200714/A4 04\0	D	15	\1/Uniprot Human 75 ppm Mascot 2020-07-21 13:54:45		5	15
5	D	15	P01024		Complement C3 Human	GN=C3 PE=1 SV=2	108.0	45	30.7	1	/Herrmann Erlangen/200714/A4_04\0_D15\1/Uniprot Human 75 ppm_Mascot_2020-07-21 13:54:45	/Herrmann Erlangen/200714/A4 04\0	D	15	\1/Uniprot Human 75 ppm Mascot 2020-07-21 13:54:45		5	15
5	D	15	Q9NRC6		Spectrin β chain, non-erythrocytic 5 Human	GN=SPTBN5 PE=1 SV=2	72.7	63	17.3	2	/Herrmann Erlangen/200714/A4_04\0_D15\1/Uniprot Human 75 ppm_Mascot_2020-07-21 13:54:45	/Herrmann Erlangen/200714/A4 04\0	D	15	\1/Uniprot Human 75 ppm Mascot 2020-07-21 13:54:45		5	15
5	D	15	P13645		Keratin, type I cytoskeletal 10 Human	GN=KRT10 PE=1 SV=6	67.6	21	28.8	4	/Herrmann Erlangen/200714/A4_04\0_D15\1/Uniprot Human 75 ppm_Mascot_2020-07-21 13:54:45	/Herrmann Erlangen/200714/A4 04\0	D	15	\1/Uniprot Human 75 ppm Mascot 2020-07-21 13:54:45		5	15
6	E	15	A0A0C4DGL8		Haptoglobin Human	GN=HP PE=1 SV=1	116.0	20	50.1	2	/Herrmann Erlangen/200714/A4_05\0_E15\1/Uniprot Human 75 ppm_Mascot_2020-07-21 13:54:45	/Herrmann Erlangen/200714/A4 05\0	E	15	\1/Uniprot Human 75 ppm Mascot 2020-07-21 13:54:45		6	15
6	E	15	Q6NSB4		HP protein Human	GN=HP PE=2 SV=1	120.0	19	55.2	1	/Herrmann Erlangen/200714/A4_05\0_E15\1/Uniprot Human 75 ppm_Mascot_2020-07-21 13:54:45	/Herrmann Erlangen/200714/A4 05\0	E	15	\1/Uniprot Human 75 ppm Mascot 2020-07-21 13:54:45		6	15
6	E	15	H0Y300		Haptoglobin Human	GN=HP PE=1 SV=4	109.0	21	43.4	3	/Herrmann Erlangen/200714/A4_05\0_E15\1/Uniprot Human 75 ppm_Mascot_2020-07-21 13:54:45	/Herrmann Erlangen/200714/A4 05\0	E	15	\1/Uniprot Human 75 ppm Mascot 2020-07-21 13:54:45		6	15
7	F	15	P00738-2	Iso 2	Haptoglobin Human	GN=HP	93.2	19	49.0	3	/Herrmann Erlangen/200714/A4_06\0_F15\1/Uniprot Human 75 ppm_Mascot_2020-07-21 13:54:45	/Herrmann Erlangen/200714/A4 06\0	F	15	\1/Uniprot Human 75 ppm Mascot 2020-07-21 13:54:45		7	15
7	F	15	A0A087WU08		Haptoglobin Human	GN=HP PE=1 SV=1	118.0	23	63.7	2	/Herrmann Erlangen/200714/A4_06\0_F15\1/Uniprot Human 75 ppm_Mascot_2020-07-21 13:54:45	/Herrmann Erlangen/200714/A4 06\0	F	15	\1/Uniprot Human 75 ppm Mascot 2020-07-21 13:54:45		7	15
7	F	15	H0Y300		Haptoglobin Human	GN=HP PE=1 SV=4	90.3	21	47.1	4	/Herrmann Erlangen/200714/A4_06\0_F15\1/Uniprot Human 75 ppm_Mascot_2020-07-21 13:54:45	/Herrmann Erlangen/200714/A4 06\0	F	15	\1/Uniprot Human 75 ppm Mascot 2020-07-21 13:54:45		7	15
7	F	15	O60225		Protein SSX5 Human	GN=SSX5 PE=1 SV=3	68.4	16	66.5	6	/Herrmann Erlangen/200714/A4_06\0_F15\1/Uniprot Human 75 ppm_Mascot_2020-07-21 13:54:45	/Herrmann Erlangen/200714/A4 06\0	F	15	\1/Uniprot Human 75 ppm Mascot 2020-07-21 13:54:45		7	15
7	F	15	A0A140VJI6		Testicular tissue protein Li 60 Human	PE=2 SV=1	79.6	60	17.3	5	/Herrmann Erlangen/200714/A4_06\0_F15\1/Uniprot Human 75 ppm_Mascot_2020-07-21 13:54:45	/Herrmann Erlangen/200714/A4 06\0	F	15	\1/Uniprot Human 75 ppm Mascot 2020-07-21 13:54:45		7	15
7	F	15	Q6NSB4		HP protein Human	GN=HP PE=2 SV=1	119.0	23	61.6	1	/Herrmann Erlangen/200714/A4_06\0_F15\1/Uniprot Human 75 ppm_Mascot_2020-07-21 13:54:45	/Herrmann Erlangen/200714/A4 06\0	F	15	\1/Uniprot Human 75 ppm Mascot 2020-07-21 13:54:45		7	15
8	G	15	P02741		C-reactive protein Human	GN=CRP PE=1 SV=1	73.1	10	36.2	2	/Herrmann Erlangen/200714/A4_07\0_G15\1/Uniprot Human 75 ppm_Mascot_2020-07-21 13:54:45	/Herrmann Erlangen/200714/A4 07\0	G	15	\1/Uniprot Human 75 ppm Mascot 2020-07-21 13:54:45		8	15
8	G	15	B4DQY2		MICOS complex subunit MIC60 Human	PE=2 SV=1	67.9	19	25.5	5	/Herrmann Erlangen/200714/A4_07\0_G15\1/Uniprot Human 75 ppm_Mascot_2020-07-21 13:54:45	/Herrmann Erlangen/200714/A4 07\0	G	15	\1/Uniprot Human 75 ppm Mascot 2020-07-21 13:54:45		8	15
8	G	15	Q16891-2	Iso 2	MICOS complex subunit MIC60 Human	GN=IMMT	70.3	19	22.4	4	/Herrmann Erlangen/200714/A4_07\0_G15\1/Uniprot Human 75 ppm_Mascot_2020-07-21 13:54:45	/Herrmann Erlangen/200714/A4 07\0	G	15	\1/Uniprot Human 75 ppm Mascot 2020-07-21 13:54:45		8	15
8	G	15	A0A087WYS0		MICOS complex subunit MIC60 Human	GN=IMMT PE=1 SV=1	72.0	13	31.5	3	/Herrmann Erlangen/200714/A4_07\0_G15\1/Uniprot Human 75 ppm_Mascot_2020-07-21 13:54:45	/Herrmann Erlangen/200714/A4 07\0	G	15	\1/Uniprot Human 75 ppm Mascot 2020-07-21 13:54:45		8	15
8	G	15	D6RAW4		MICOS complex subunit MIC60 Human	GN=IMMT PE=1 SV=1	89.8	10	60.5	1	/Herrmann Erlangen/200714/A4_07\0_G15\1/Uniprot Human 75 ppm_Mascot_2020-07-21 13:54:45	/Herrmann Erlangen/200714/A4 07\0	G	15	\1/Uniprot Human 75 ppm Mascot 2020-07-21 13:54:45		8	15
9	H	15	P00738		Haptoglobin Human	GN=HP PE=1 SV=1	95.0	16	38.2	1	/Herrmann Erlangen/200714/A4_08\0_H15\1/Uniprot Human 75 ppm_Mascot_2020-07-21 13:54:45	/Herrmann Erlangen/200714/A4 08\0	H	15	\1/Uniprot Human 75 ppm Mascot 2020-07-21 13:54:45		9	15
10	I	15	B4E2V2	cDNA FLJ55454	Oxygen-reg protein 1 Human moderately similar to	PE=2 SV=1	63.4	24	30.8	1	/Herrmann Erlangen/200714/A4_09\0_I15\1/Uniprot Human 75 ppm_Mascot_2020-07-21 13:54:45	/Herrmann Erlangen/200714/A4 09\0	I	15	\1/Uniprot Human 75 ppm Mascot 2020-07-21 13:54:45		10	15
11	J	15	Q9Y4A5-2	Iso 2	Transformation/transcription domain-ass protein Human	GN=TRRAP	70.0	59	17.4	2	/Herrmann Erlangen/200714/A4_10\0_J15\1/Uniprot Human 75 ppm_Mascot_2020-07-21 13:54:45	/Herrmann Erlangen/200714/A4 10\0	J	15	\1/Uniprot Human 75 ppm Mascot 2020-07-21 13:54:45		11	15
11	J	15	P13645		Keratin, type I cytoskeletal 10 Human	GN=KRT10 PE=1 SV=6	119.0	26	41.6	1	/Herrmann Erlangen/200714/A4_10\0_J15\1/Uniprot Human 75 ppm_Mascot_2020-07-21 13:54:45	/Herrmann Erlangen/200714/A4 10\0	J	15	\1/Uniprot Human 75 ppm Mascot 2020-07-21 13:54:45		11	15
12	K	15	Q9P2D7-8	Iso 7	Dynein heavy chain 1, axonemal Human	GN=DNAH1	66.7	39	13.1	1	/Herrmann Erlangen/200714/A4_D_01\0_K15\1/Uniprot Human 75 ppm_Mascot_2020-07-21 13:54:45	/Herrmann Erlangen/200714/A4 D 01\0	K	15	\1/Uniprot Human 75 ppm Mascot 2020-07-21 13:54:45		12	15
13	M	15	H6VRG2		Keratin 1 Human	GN=KRT1 PE=3 SV=1	75.6	21	32.3	2	/Herrmann Erlangen/200714/A4_D_03\0_M15\1/Uniprot Human 75 ppm_Mascot_2020-07-21 13:54:45	/Herrmann Erlangen/200714/A4 D 03\0	M	15	\1/Uniprot Human 75 ppm Mascot 2020-07-21 13:54:45		13	15
13	M	15	Q96FC7		Phytanoyl-CoA hydroxylase-interacting protein-like Human	GN=PHYHIPL PE=1 SV=3	62.3	14	32.4	3	/Herrmann Erlangen/200714/A4_D_03\0_M15\1/Uniprot Human 75 ppm_Mascot_2020-07-21 13:54:45	/Herrmann Erlangen/200714/A4 D 03\0	M	15	\1/Uniprot Human 75 ppm Mascot 2020-07-21 13:54:45		13	15
13	M	15	H6VRF8		Keratin 1 Human	GN=KRT1 PE=3 SV=1	87.1	22	33.5	1	/Herrmann Erlangen/200714/A4_D_03\0_M15\1/Uniprot Human 75 ppm_Mascot_2020-07-21 13:54:45	/Herrmann Erlangen/200714/A4 D 03\0	M	15	\1/Uniprot Human 75 ppm Mascot 2020-07-21 13:54:45		13	15
14	N	15	P01024		Complement C3 Human	GN=C3 PE=1 SV=2	96.9	41	31.0	1	/Herrmann Erlangen/200714/A4_D_04\0_N15\1/Uniprot Human 75 ppm_Mascot_2020-07-21 13:54:45	/Herrmann Erlangen/200714/A4 D 04\0	N	15	\1/Uniprot Human 75 ppm Mascot 2020-07-21 13:54:45		14	15
15	O	15	Q8IZC7-2	Iso 2	Zinc finger protein 101 Human	GN=ZNF101	69.9	15	40.8	3	/Herrmann Erlangen/200714/A4_D_05\0_O15\1/Uniprot Human 75 ppm_Mascot_2020-07-21 13:54:45	/Herrmann Erlangen/200714/A4 D 05\0	O	15	\1/Uniprot Human 75 ppm Mascot 2020-07-21 13:54:45		15	15
15	O	15	P00738-2	Iso 2	Haptoglobin Human	GN=HP	147.0	20	47.0	2	/Herrmann Erlangen/200714/A4_D_05\0_O15\1/Uniprot Human 75 ppm_Mascot_2020-07-21 13:54:45	/Herrmann Erlangen/200714/A4 D 05\0	O	15	\1/Uniprot Human 75 ppm Mascot 2020-07-21 13:54:45		15	15
15	O	15	Q96F93		ZNF101 protein (Fragment) Human	GN=ZNF101 PE=2 SV=2	64.1	15	37.5	6	/Herrmann Erlangen/200714/A4_D_05\0_O15\1/Uniprot Human 75 ppm_Mascot_2020-07-21 13:54:45	/Herrmann Erlangen/200714/A4 D 05\0	O	15	\1/Uniprot Human 75 ppm Mascot 2020-07-21 13:54:45		15	15
15	O	15	Q6NSB4		HP protein Human	GN=HP PE=2 SV=1	155.0	21	55.5	1	/Herrmann Erlangen/200714/A4_D_05\0_O15\1/Uniprot Human 75 ppm_Mascot_2020-07-21 13:54:45	/Herrmann Erlangen/200714/A4 D 05\0	O	15	\1/Uniprot Human 75 ppm Mascot 2020-07-21 13:54:45		15	15
15	O	15	A8K8P3		Protein SFI1 homolog Human	GN=SFI1 PE=1 SV=2	68.0	33	23.8	4	/Herrmann Erlangen/200714/A4_D_05\0_O15\1/Uniprot Human 75 ppm_Mascot_2020-07-21 13:54:45	/Herrmann Erlangen/200714/A4 D 05\0	O	15	\1/Uniprot Human 75 ppm Mascot 2020-07-21 13:54:45		15	15
15	O	15	A8K8P3-2	Iso 2	Protein SFI1 homolog Human	GN=SFI1	68.0	34	25.0	5	/Herrmann Erlangen/200714/A4_D_05\0_O15\1/Uniprot Human 75 ppm_Mascot_2020-07-21 13:54:45	/Herrmann Erlangen/200714/A4 D 05\0	O	15	\1/Uniprot Human 75 ppm Mascot 2020-07-21 13:54:45		15	15
16	P	15	P04259		Keratin, type II cytoskeletal 6B Human	GN=KRT6B PE=1 SV=5	67.7	21	36.5	2	/Herrmann Erlangen/200714/A4_D_06\0_P15\1/Uniprot Human 75 ppm_Mascot_2020-07-21 13:54:45	/Herrmann Erlangen/200714/A4 D 06\0	P	15	\1/Uniprot Human 75 ppm Mascot 2020-07-21 13:54:45		16	15
16	P	15	P13645		Keratin, type I cytoskeletal 10 Human	GN=KRT10 PE=1 SV=6	63.3	19	31.0	3	/Herrmann Erlangen/200714/A4_D_06\0_P15\1/Uniprot Human 75 ppm_Mascot_2020-07-21 13:54:45	/Herrmann Erlangen/200714/A4 D 06\0	P	15	\1/Uniprot Human 75 ppm Mascot 2020-07-21 13:54:45		16	15
16	P	15	B4DRR0	cDNA FLJ53910	Keratin, type II cytoskeletal 6A Human highly similar to	PE=2 SV=1	88.7	22	36.6	1	/Herrmann Erlangen/200714/A4_D_06\0_P15\1/Uniprot Human 75 ppm_Mascot_2020-07-21 13:54:45	/Herrmann Erlangen/200714/A4 D 06\0	P	15	\1/Uniprot Human 75 ppm Mascot 2020-07-21 13:54:45		16	15
17	A	16	B4E192	cDNA FLJ54224	Glial fibrillary acidic protein, astrocyte Human highly similar to	PE=2 SV=1	65.3	22	47.4	10	/Herrmann Erlangen/200714/A4_D_07\0_A16\1/Uniprot Human 75 ppm_Mascot_2020-07-21 13:54:45	/Herrmann Erlangen/200714/A4 D 07\0	A	16	\1/Uniprot Human 75 ppm Mascot 2020-07-21 13:54:45		17	16
17	A	16	Q8WZ42-3	Iso 3	Titin Human	GN=TTN	67.0	181	7.4	9	/Herrmann Erlangen/200714/A4_D_07\0_A16\1/Uniprot Human 75 ppm_Mascot_2020-07-21 13:54:45	/Herrmann Erlangen/200714/A4 D 07\0	A	16	\1/Uniprot Human 75 ppm Mascot 2020-07-21 13:54:45		17	16
17	A	16	Q4V348		Zinc finger protein 658B Human	GN=ZNF658B PE=2 SV=1	75.1	30	36.9	4	/Herrmann Erlangen/200714/A4_D_07\0_A16\1/Uniprot Human 75 ppm_Mascot_2020-07-21 13:54:45	/Herrmann Erlangen/200714/A4 D 07\0	A	16	\1/Uniprot Human 75 ppm Mascot 2020-07-21 13:54:45		17	16
17	A	16	A0A1W2PRT3		Glial fibrillary acidic protein (Fragment) Human	GN=GFAP PE=1 SV=1	73.2	20	51.8	7	/Herrmann Erlangen/200714/A4_D_07\0_A16\1/Uniprot Human 75 ppm_Mascot_2020-07-21 13:54:45	/Herrmann Erlangen/200714/A4 D 07\0	A	16	\1/Uniprot Human 75 ppm Mascot 2020-07-21 13:54:45		17	16
17	A	16	P01024		Complement C3 Human	GN=C3 PE=1 SV=2	107.0	50	32.1	1	/Herrmann Erlangen/200714/A4_D_07\0_A16\1/Uniprot Human 75 ppm_Mascot_2020-07-21 13:54:45	/Herrmann Erlangen/200714/A4 D 07\0	A	16	\1/Uniprot Human 75 ppm Mascot 2020-07-21 13:54:45		17	16
17	A	16	A0A087WU08		Haptoglobin Human	GN=HP PE=1 SV=1	73.7	18	48.8	6	/Herrmann Erlangen/200714/A4_D_07\0_A16\1/Uniprot Human 75 ppm_Mascot_2020-07-21 13:54:45	/Herrmann Erlangen/200714/A4 D 07\0	A	16	\1/Uniprot Human 75 ppm Mascot 2020-07-21 13:54:45		17	16
17	A	16	A8K7Y5	cDNA FLJ78397	zinc finger protein 658 (ZNF658), mRNA Human highly similar to	PE=2 SV=1	78.6	34	33.7	2	/Herrmann Erlangen/200714/A4_D_07\0_A16\1/Uniprot Human 75 ppm_Mascot_2020-07-21 13:54:45	/Herrmann Erlangen/200714/A4 D 07\0	A	16	\1/Uniprot Human 75 ppm Mascot 2020-07-21 13:54:45		17	16
17	A	16	A0A0C4DGL8		Haptoglobin Human	GN=HP PE=1 SV=1	77.3	19	44.4	3	/Herrmann Erlangen/200714/A4_D_07\0_A16\1/Uniprot Human 75 ppm_Mascot_2020-07-21 13:54:45	/Herrmann Erlangen/200714/A4 D 07\0	A	16	\1/Uniprot Human 75 ppm Mascot 2020-07-21 13:54:45		17	16
17	A	16	Q6NSB4		HP protein Human	GN=HP PE=2 SV=1	73.7	18	48.8	5	/Herrmann Erlangen/200714/A4_D_07\0_A16\1/Uniprot Human 75 ppm_Mascot_2020-07-21 13:54:45	/Herrmann Erlangen/200714/A4 D 07\0	A	16	\1/Uniprot Human 75 ppm Mascot 2020-07-21 13:54:45		17	16
17	A	16	P04259		Keratin, type II cytoskeletal 6B Human	GN=KRT6B PE=1 SV=5	67.6	22	34.0	8	/Herrmann Erlangen/200714/A4_D_07\0_A16\1/Uniprot Human 75 ppm_Mascot_2020-07-21 13:54:45	/Herrmann Erlangen/200714/A4 D 07\0	A	16	\1/Uniprot Human 75 ppm Mascot 2020-07-21 13:54:45		17	16
18	B	16	H0Y300		Haptoglobin Human	GN=HP PE=1 SV=4	66.2	17	40.7	4	/Herrmann Erlangen/200714/A4_D_08\0_B16\1/Uniprot Human 75 ppm_Mascot_2020-07-21 13:54:45	/Herrmann Erlangen/200714/A4 D 08\0	B	16	\1/Uniprot Human 75 ppm Mascot 2020-07-21 13:54:45		18	16
18	B	16	Q9UJA3-2	Iso 2	DNA helicase MCM8 Human	GN=MCM8	69.3	23	28.4	3	/Herrmann Erlangen/200714/A4_D_08\0_B16\1/Uniprot Human 75 ppm_Mascot_2020-07-21 13:54:45	/Herrmann Erlangen/200714/A4 D 08\0	B	16	\1/Uniprot Human 75 ppm Mascot 2020-07-21 13:54:45		18	16
18	B	16	P01024		Complement C3 Human	GN=C3 PE=1 SV=2	118.0	42	28.4	1	/Herrmann Erlangen/200714/A4_D_08\0_B16\1/Uniprot Human 75 ppm_Mascot_2020-07-21 13:54:45	/Herrmann Erlangen/200714/A4 D 08\0	B	16	\1/Uniprot Human 75 ppm Mascot 2020-07-21 13:54:45		18	16
18	B	16	P00738		Haptoglobin Human	GN=HP PE=1 SV=1	71.8	17	44.6	2	/Herrmann Erlangen/200714/A4_D_08\0_B16\1/Uniprot Human 75 ppm_Mascot_2020-07-21 13:54:45	/Herrmann Erlangen/200714/A4 D 08\0	B	16	\1/Uniprot Human 75 ppm Mascot 2020-07-21 13:54:45		18	16
19	C	16	P52179-2	Iso 2	Myomesin-1 Human	GN=MYOM1	87.8	32	22.0	1	/Herrmann Erlangen/200714/A4_D_09\0_C16\1/Uniprot Human 75 ppm_Mascot_2020-07-21 13:54:45	/Herrmann Erlangen/200714/A4 D 09\0	C	16	\1/Uniprot Human 75 ppm Mascot 2020-07-21 13:54:45		19	16
19	C	16	A0A590UJK3		Sarcolemmal membrane-ass protein Human	GN=SLMAP PE=1 SV=1	66.9	24	28.4	2	/Herrmann Erlangen/200714/A4_D_09\0_C16\1/Uniprot Human 75 ppm_Mascot_2020-07-21 13:54:45	/Herrmann Erlangen/200714/A4 D 09\0	C	16	\1/Uniprot Human 75 ppm Mascot 2020-07-21 13:54:45		19	16
19	C	16	A0PJK8		SCRIB protein (Fragment) Human	GN=SCRIB PE=2 SV=1	65.3	16	32.0	3	/Herrmann Erlangen/200714/A4_D_09\0_C16\1/Uniprot Human 75 ppm_Mascot_2020-07-21 13:54:45	/Herrmann Erlangen/200714/A4 D 09\0	C	16	\1/Uniprot Human 75 ppm Mascot 2020-07-21 13:54:45		19	16
20	D	16	H6VRF8		Keratin 1 Human	GN=KRT1 PE=3 SV=1	94.0	24	33.5	2	/Herrmann Erlangen/200714/A4_D_10\0_D16\1/Uniprot Human 75 ppm_Mascot_2020-07-21 13:54:45	/Herrmann Erlangen/200714/A4 D 10\0	D	16	\1/Uniprot Human 75 ppm Mascot 2020-07-21 13:54:45		20	16
20	D	16	H6VRG2		Keratin 1 Human	GN=KRT1 PE=3 SV=1	81.9	23	32.3	3	/Herrmann Erlangen/200714/A4_D_10\0_D16\1/Uniprot Human 75 ppm_Mascot_2020-07-21 13:54:45	/Herrmann Erlangen/200714/A4 D 10\0	D	16	\1/Uniprot Human 75 ppm Mascot 2020-07-21 13:54:45		20	16
20	D	16	P13647		Keratin, type II cytoskeletal 5 Human	GN=KRT5 PE=1 SV=3	66.6	19	29.0	4	/Herrmann Erlangen/200714/A4_D_10\0_D16\1/Uniprot Human 75 ppm_Mascot_2020-07-21 13:54:45	/Herrmann Erlangen/200714/A4 D 10\0	D	16	\1/Uniprot Human 75 ppm Mascot 2020-07-21 13:54:45		20	16
20	D	16	B4E1T1	cDNA FLJ54081	highly similar to Keratin, type II cytoskeletal 5 Human	PE=2 SV=1	63.2	18	28.6	5	/Herrmann Erlangen/200714/A4_D_10\0_D16\1/Uniprot Human 75 ppm_Mascot_2020-07-21 13:54:45	/Herrmann Erlangen/200714/A4 D 10\0	D	16	\1/Uniprot Human 75 ppm Mascot 2020-07-21 13:54:45		20	16
20	D	16	P13645		Keratin, type I cytoskeletal 10 Human	GN=KRT10 PE=1 SV=6	104.0	22	34.1	1	/Herrmann Erlangen/200714/A4_D_10\0_D16\1/Uniprot Human 75 ppm_Mascot_2020-07-21 13:54:45	/Herrmann Erlangen/200714/A4 D 10\0	D	16	\1/Uniprot Human 75 ppm Mascot 2020-07-21 13:54:45		20	16
21	E	16	A0A5C2GLW5		IG c651_heavy_IGHV5-51_IGHD3-16_IGHJ5 (Fragment) Human	PE=2 SV=1	62.9	5	65.0	1	/Herrmann Erlangen/200714/2_01\0_E16\1/Uniprot Human 75 ppm_Mascot_2020-07-21 13:54:45	/Herrmann Erlangen/200714/2 01\0	E	16	\1/Uniprot Human 75 ppm Mascot 2020-07-21 13:54:45		21	16
21	F	16	B2RMS9		Inter-α (Globulin) INH H4 (Plasma Kallikrein-sensitive gp) Human	GN=ITIH4 PE=2 SV=1	151.0	34	44.1	3	/Herrmann Erlangen/200714/2_02\0_F16\1/Uniprot Human 75 ppm_Mascot_2020-07-21 13:54:45	/Herrmann Erlangen/200714/2 02\0	F	16	\1/Uniprot Human 75 ppm Mascot 2020-07-21 13:54:45		21	16
21	F	16	Q59FS1		Inter-α (Globulin) INH H4 (Plasma Kallikrein-sens gp) variant (Frag) Human	PE=4 SV=1	121.0	24	41.3	5	/Herrmann Erlangen/200714/2_02\0_F16\1/Uniprot Human 75 ppm_Mascot_2020-07-21 13:54:45	/Herrmann Erlangen/200714/2 02\0	F	16	\1/Uniprot Human 75 ppm Mascot 2020-07-21 13:54:45		21	16
21	F	16	B7Z544	cDNA FLJ51742	Inter-α-trypsin INH heavy chain H4 Human highly similar to	PE=2 SV=1	144.0	31	43.5	4	/Herrmann Erlangen/200714/2_02\0_F16\1/Uniprot Human 75 ppm_Mascot_2020-07-21 13:54:45	/Herrmann Erlangen/200714/2 02\0	F	16	\1/Uniprot Human 75 ppm Mascot 2020-07-21 13:54:45		21	16
21	F	16	B7ZKJ8		ITIH4 protein Human	GN=ITIH4 PE=1 SV=1	152.0	34	44.3	2	/Herrmann Erlangen/200714/2_02\0_F16\1/Uniprot Human 75 ppm_Mascot_2020-07-21 13:54:45	/Herrmann Erlangen/200714/2 02\0	F	16	\1/Uniprot Human 75 ppm Mascot 2020-07-21 13:54:45		21	16
21	F	16	Q14624		Inter-α-trypsin INH heavy chain H4 Human	GN=ITIH4 PE=1 SV=4	164.0	34	44.0	1	/Herrmann Erlangen/200714/2_02\0_F16\1/Uniprot Human 75 ppm_Mascot_2020-07-21 13:54:45	/Herrmann Erlangen/200714/2 02\0	F	16	\1/Uniprot Human 75 ppm Mascot 2020-07-21 13:54:45		21	16
22	H	16	P01024		Complement C3 Human	GN=C3 PE=1 SV=2	87.5	34	21.5	1	/Herrmann Erlangen/200714/2_04\0_H16\1/Uniprot Human 75 ppm_Mascot_2020-07-21 13:54:45	/Herrmann Erlangen/200714/2 04\0	H	16	\1/Uniprot Human 75 ppm Mascot 2020-07-21 13:54:45		22	16
22	H	16	P20929		Nebulin Human	GN=NEB PE=1 SV=5	64.7	86	13.9	2	/Herrmann Erlangen/200714/2_04\0_H16\1/Uniprot Human 75 ppm_Mascot_2020-07-21 13:54:45	/Herrmann Erlangen/200714/2 04\0	H	16	\1/Uniprot Human 75 ppm Mascot 2020-07-21 13:54:45		22	16
23	I	16	Q9UPN3-2	Iso 2	Microtubule-actin cross-linking factor 1, Iso 1/2/3/5 Human	GN=MACF1	94.1	73	17.2	2	/Herrmann Erlangen/200714/2_05\0_I16\1/Uniprot Human 75 ppm_Mascot_2020-07-21 13:54:45	/Herrmann Erlangen/200714/2 05\0	I	16	\1/Uniprot Human 75 ppm Mascot 2020-07-21 13:54:45		23	16
23	I	16	Q9UPN3		Microtubule-actin cross-linking factor 1, Iso 1/2/3/5 Human	GN=MACF1 PE=1 SV=4	69.4	81	13.9	5	/Herrmann Erlangen/200714/2_05\0_I16\1/Uniprot Human 75 ppm_Mascot_2020-07-21 13:54:45	/Herrmann Erlangen/200714/2 05\0	I	16	\1/Uniprot Human 75 ppm Mascot 2020-07-21 13:54:45		23	16
23	I	16	Q9UPN3-4	Iso 5	Microtubule-actin cross-linking factor 1, Iso 1/2/3/5 Human	GN=MACF1	92.4	72	17.1	4	/Herrmann Erlangen/200714/2_05\0_I16\1/Uniprot Human 75 ppm_Mascot_2020-07-21 13:54:45	/Herrmann Erlangen/200714/2 05\0	I	16	\1/Uniprot Human 75 ppm Mascot 2020-07-21 13:54:45		23	16
23	I	16	A0A590UJG2		Microtubule-actin cross-linking factor 1, Iso 1/2/3/5 Human	GN=MACF1 PE=1 SV=1	97.5	72	17.1	1	/Herrmann Erlangen/200714/2_05\0_I16\1/Uniprot Human 75 ppm_Mascot_2020-07-21 13:54:45	/Herrmann Erlangen/200714/2 05\0	I	16	\1/Uniprot Human 75 ppm Mascot 2020-07-21 13:54:45		23	16
23	I	16	Q9UPN3-3	Iso 3	Microtubule-actin cross-linking factor 1, Iso 1/2/3/5 Human	GN=MACF1	93.7	72	17.0	3	/Herrmann Erlangen/200714/2_05\0_I16\1/Uniprot Human 75 ppm_Mascot_2020-07-21 13:54:45	/Herrmann Erlangen/200714/2 05\0	I	16	\1/Uniprot Human 75 ppm Mascot 2020-07-21 13:54:45		23	16
23	I	16	Q8WZ42-5	Iso 5	Titin Human	GN=TTN	65.1	149	6.1	6	/Herrmann Erlangen/200714/2_05\0_I16\1/Uniprot Human 75 ppm_Mascot_2020-07-21 13:54:45	/Herrmann Erlangen/200714/2 05\0	I	16	\1/Uniprot Human 75 ppm Mascot 2020-07-21 13:54:45		23	16
24	J	16	P10909-3	Iso 3	Clusterin Human	GN=CLU	81.6	10	37.2	2	/Herrmann Erlangen/200714/2_06\0_J16\1/Uniprot Human 75 ppm_Mascot_2020-07-21 13:54:45	/Herrmann Erlangen/200714/2 06\0	J	16	\1/Uniprot Human 75 ppm Mascot 2020-07-21 13:54:45		24	16
24	J	16	P02649		Apolipoprotein E Human	GN=APOE PE=1 SV=1	133.0	17	48.9	1	/Herrmann Erlangen/200714/2_06\0_J16\1/Uniprot Human 75 ppm_Mascot_2020-07-21 13:54:45	/Herrmann Erlangen/200714/2 06\0	J	16	\1/Uniprot Human 75 ppm Mascot 2020-07-21 13:54:45		24	16
24	J	16	P10909-6	Iso 6	Clusterin Human	GN=CLU	80.1	12	28.2	3	/Herrmann Erlangen/200714/2_06\0_J16\1/Uniprot Human 75 ppm_Mascot_2020-07-21 13:54:45	/Herrmann Erlangen/200714/2 06\0	J	16	\1/Uniprot Human 75 ppm Mascot 2020-07-21 13:54:45		24	16
25	K	16	P02741		C-reactive protein Human	GN=CRP PE=1 SV=1	93.1	10	36.2	1	/Herrmann Erlangen/200714/2_07\0_K16\1/Uniprot Human 75 ppm_Mascot_2020-07-21 13:54:45	/Herrmann Erlangen/200714/2 07\0	K	16	\1/Uniprot Human 75 ppm Mascot 2020-07-21 13:54:45		25	16
26	L	16	P02741		C-reactive protein Human	GN=CRP PE=1 SV=1	115.0	11	36.2	1	/Herrmann Erlangen/200714/2_08\0_L16\1/Uniprot Human 75 ppm_Mascot_2020-07-21 13:54:45	/Herrmann Erlangen/200714/2 08\0	L	16	\1/Uniprot Human 75 ppm Mascot 2020-07-21 13:54:45		26	16
27	M	16	Q9UK54		Hemoglobin β subunit variant (Fragment) Human	GN=HBB PE=2 SV=1	76.0	9	74.2	4	/Herrmann Erlangen/200714/2_09\0_M16\1/Uniprot Human 75 ppm_Mascot_2020-07-21 13:54:45	/Herrmann Erlangen/200714/2 09\0	M	16	\1/Uniprot Human 75 ppm Mascot 2020-07-21 13:54:45		27	16
27	M	16	A0A1B4WRL5		Β globin (Fragment) Human	GN=hbb PE=3 SV=1	80.6	8	73.3	3	/Herrmann Erlangen/200714/2_09\0_M16\1/Uniprot Human 75 ppm_Mascot_2020-07-21 13:54:45	/Herrmann Erlangen/200714/2 09\0	M	16	\1/Uniprot Human 75 ppm Mascot 2020-07-21 13:54:45		27	16
27	M	16	Q52MT0		Β globin (Fragment) Human	GN=HBB PE=3 SV=1	112.0	10	81.9	1	/Herrmann Erlangen/200714/2_09\0_M16\1/Uniprot Human 75 ppm_Mascot_2020-07-21 13:54:45	/Herrmann Erlangen/200714/2 09\0	M	16	\1/Uniprot Human 75 ppm Mascot 2020-07-21 13:54:45		27	16
27	M	16	P68871		Hemoglobin subunit β Human	GN=HBB PE=1 SV=2	100.0	11	79.6	2	/Herrmann Erlangen/200714/2_09\0_M16\1/Uniprot Human 75 ppm_Mascot_2020-07-21 13:54:45	/Herrmann Erlangen/200714/2 09\0	M	16	\1/Uniprot Human 75 ppm Mascot 2020-07-21 13:54:45		27	16
28	N	16	P13645		Keratin, type I cytoskeletal 10 Human	GN=KRT10 PE=1 SV=6	81.3	20	31.3	1	/Herrmann Erlangen/200714/2_10\0_N16\1/Uniprot Human 75 ppm_Mascot_2020-07-21 13:54:45	/Herrmann Erlangen/200714/2 10\0	N	16	\1/Uniprot Human 75 ppm Mascot 2020-07-21 13:54:45		28	16
28	N	16	B4DRR0	cDNA FLJ53910	Keratin, type II cytoskeletal 6A Human highly similar to	PE=2 SV=1	65.9	19	31.4	2	/Herrmann Erlangen/200714/2_10\0_N16\1/Uniprot Human 75 ppm_Mascot_2020-07-21 13:54:45	/Herrmann Erlangen/200714/2 10\0	N	16	\1/Uniprot Human 75 ppm Mascot 2020-07-21 13:54:45		28	16
29	O	16	Q8NEG7		Protein DENND6B Human	GN=DENND6B PE=2 SV=1	68.3	14	26.2	3	/Herrmann Erlangen/200714/2_D_1\0_O16\1/Uniprot Human 75 ppm_Mascot_2020-07-21 13:54:45	/Herrmann Erlangen/200714/2 D 1\0	O	16	\1/Uniprot Human 75 ppm Mascot 2020-07-21 13:54:45		29	16
29	O	16	Q9C0I9		Leucine-rich repeat-containing protein 27 Human	GN=LRRC27 PE=1 SV=2	72.0	18	44.5	2	/Herrmann Erlangen/200714/2_D_1\0_O16\1/Uniprot Human 75 ppm_Mascot_2020-07-21 13:54:45	/Herrmann Erlangen/200714/2 D 1\0	O	16	\1/Uniprot Human 75 ppm Mascot 2020-07-21 13:54:45		29	16
29	O	16	B3KUK5	cDNA FLJ40099 fis	Leu-rich repeat-containing protein 27 Human similar to	PE=2 SV=1	84.6	19	44.5	1	/Herrmann Erlangen/200714/2_D_1\0_O16\1/Uniprot Human 75 ppm_Mascot_2020-07-21 13:54:45	/Herrmann Erlangen/200714/2 D 1\0	O	16	\1/Uniprot Human 75 ppm Mascot 2020-07-21 13:54:45		29	16
30	P	16	K7EL62		Guanine nucleotide-binding protein subunit α-11 (Fragment) Human	GN=GNA11 PE=1 SV=1	66.7	10	60.2	2	/Herrmann Erlangen/200714/2_D_02\0_P16\1/Uniprot Human 75 ppm_Mascot_2020-07-21 13:54:45	/Herrmann Erlangen/200714/2 D 02\0	P	16	\1/Uniprot Human 75 ppm Mascot 2020-07-21 13:54:45		30	16
30	P	16	Q96L03		Spermatogenesis-ass protein 17 Human	GN=SPATA17 PE=2 SV=1	81.2	17	42.1	1	/Herrmann Erlangen/200714/2_D_02\0_P16\1/Uniprot Human 75 ppm_Mascot_2020-07-21 13:54:45	/Herrmann Erlangen/200714/2 D 02\0	P	16	\1/Uniprot Human 75 ppm Mascot 2020-07-21 13:54:45		30	16
31	A	17	Q9NR99		Matrix-remodeling-ass protein 5 Human	GN=MXRA5 PE=1 SV=3	62.4	38	15.9	2	/Herrmann Erlangen/200714/2_D_03\0_A17\1/Uniprot Human 75 ppm_Mascot_2020-07-21 13:54:45	/Herrmann Erlangen/200714/2 D 03\0	A	17	\1/Uniprot Human 75 ppm Mascot 2020-07-21 13:54:45		31	17
31	A	17	A0A590UJK3		Sarcolemmal membrane-ass protein Human	GN=SLMAP PE=1 SV=1	71.8	21	25.8	1	/Herrmann Erlangen/200714/2_D_03\0_A17\1/Uniprot Human 75 ppm_Mascot_2020-07-21 13:54:45	/Herrmann Erlangen/200714/2 D 03\0	A	17	\1/Uniprot Human 75 ppm Mascot 2020-07-21 13:54:45		31	17
32	B	17	P01024		Complement C3 Human	GN=C3 PE=1 SV=2	127.0	40	28.6	1	/Herrmann Erlangen/200714/2_D_04\0_B17\1/Uniprot Human 75 ppm_Mascot_2020-07-21 13:54:45	/Herrmann Erlangen/200714/2 D 04\0	B	17	\1/Uniprot Human 75 ppm Mascot 2020-07-21 13:54:45		32	17
32	B	17	Q13439-3	Iso 3	Golgin subfamily A member 4 Human	GN=GOLGA4	66.9	48	21.6	3	/Herrmann Erlangen/200714/2_D_04\0_B17\1/Uniprot Human 75 ppm_Mascot_2020-07-21 13:54:45	/Herrmann Erlangen/200714/2 D 04\0	B	17	\1/Uniprot Human 75 ppm Mascot 2020-07-21 13:54:45		32	17
32	B	17	Q59EV3		Myosin, heavy polypeptide 7, cardiac muscle, β variant (Fragment) Human	PE=2 SV=1	69.8	37	25.5	2	/Herrmann Erlangen/200714/2_D_04\0_B17\1/Uniprot Human 75 ppm_Mascot_2020-07-21 13:54:45	/Herrmann Erlangen/200714/2 D 04\0	B	17	\1/Uniprot Human 75 ppm Mascot 2020-07-21 13:54:45		32	17
32	B	17	Q86TT1	cDNA clone	of Neuroblastoma of Human	PE=2 SV=1	65.3	14	43.7	4	/Herrmann Erlangen/200714/2_D_04\0_B17\1/Uniprot Human 75 ppm_Mascot_2020-07-21 13:54:45	/Herrmann Erlangen/200714/2 D 04\0	B	17	\1/Uniprot Human 75 ppm Mascot 2020-07-21 13:54:45		32	17
32	B	17	P13645		Keratin, type I cytoskeletal 10 Human	GN=KRT10 PE=1 SV=6	112.0	25	40.2	1	/Herrmann Erlangen/200714/A7_10\1_B17\1/Uniprot Human 75 ppm_Mascot_2020-07-21 13:54:45	/Herrmann Erlangen/200714/A7 10\1	B	17	\1/Uniprot Human 75 ppm Mascot 2020-07-21 13:54:45		32	17
33	C	17	A0A494C1D7		Dystonin (Fragment) Human	GN=DST PE=1 SV=1	75.5	64	26.2	2	/Herrmann Erlangen/200714/2_D_05\0_C17\1/Uniprot Human 75 ppm_Mascot_2020-07-21 13:54:45	/Herrmann Erlangen/200714/2 D 05\0	C	17	\1/Uniprot Human 75 ppm Mascot 2020-07-21 13:54:45		33	17
33	C	17	P01024		Complement C3 Human	GN=C3 PE=1 SV=2	148.0	53	37.2	1	/Herrmann Erlangen/200714/2_D_05\0_C17\1/Uniprot Human 75 ppm_Mascot_2020-07-21 13:54:45	/Herrmann Erlangen/200714/2 D 05\0	C	17	\1/Uniprot Human 75 ppm Mascot 2020-07-21 13:54:45		33	17
33	C	17	F5GWP8		Keratin, type I cytoskeletal 17 Human	GN=KRT17 PE=1 SV=2	66.1	20	47.0	3	/Herrmann Erlangen/200714/2_D_05\0_C17\1/Uniprot Human 75 ppm_Mascot_2020-07-21 13:54:45	/Herrmann Erlangen/200714/2 D 05\0	C	17	\1/Uniprot Human 75 ppm Mascot 2020-07-21 13:54:45		33	17
33	C	17	B4DRR0	cDNA FLJ53910	Keratin, type II cytoskeletal 6A Human highly similar to	PE=2 SV=1	64.6	20	30.8	4	/Herrmann Erlangen/200714/2_D_05\0_C17\1/Uniprot Human 75 ppm_Mascot_2020-07-21 13:54:45	/Herrmann Erlangen/200714/2 D 05\0	C	17	\1/Uniprot Human 75 ppm Mascot 2020-07-21 13:54:45		33	17
34	D	17	Q96L93-4	Iso 3	Kinesin-like protein KIF16B Human	GN=KIF16B	81.1	27	24.2	2	/Herrmann Erlangen/200714/2_D_06\0_D17\1/Uniprot Human 75 ppm_Mascot_2020-07-21 13:54:45	/Herrmann Erlangen/200714/2 D 06\0	D	17	\1/Uniprot Human 75 ppm Mascot 2020-07-21 13:54:45		34	17
34	D	17	P01024		Complement C3 Human	GN=C3 PE=1 SV=2	138.0	47	31.6	1	/Herrmann Erlangen/200714/2_D_06\0_D17\1/Uniprot Human 75 ppm_Mascot_2020-07-21 13:54:45	/Herrmann Erlangen/200714/2 D 06\0	D	17	\1/Uniprot Human 75 ppm Mascot 2020-07-21 13:54:45		34	17
34	D	17	B4DG07	cDNA FLJ58159	RAB6-interacting protein 2 Human highly similar to	PE=2 SV=1	67.1	27	34.8	4	/Herrmann Erlangen/200714/2_D_06\0_D17\1/Uniprot Human 75 ppm_Mascot_2020-07-21 13:54:45	/Herrmann Erlangen/200714/2 D 06\0	D	17	\1/Uniprot Human 75 ppm Mascot 2020-07-21 13:54:45		34	17
34	D	17	Q8WZ42-3	Iso 3	Titin Human	GN=TTN	65.9	150	7.1	5	/Herrmann Erlangen/200714/2_D_06\0_D17\1/Uniprot Human 75 ppm_Mascot_2020-07-21 13:54:45	/Herrmann Erlangen/200714/2 D 06\0	D	17	\1/Uniprot Human 75 ppm Mascot 2020-07-21 13:54:45		34	17
34	D	17	A0A494C1D7		Dystonin (Fragment) Human	GN=DST PE=1 SV=1	76.7	49	22.7	3	/Herrmann Erlangen/200714/2_D_06\0_D17\1/Uniprot Human 75 ppm_Mascot_2020-07-21 13:54:45	/Herrmann Erlangen/200714/2 D 06\0	D	17	\1/Uniprot Human 75 ppm Mascot 2020-07-21 13:54:45		34	17
35	E	17	P01024		Complement C3 Human	GN=C3 PE=1 SV=2	96.2	34	26.3	1	/Herrmann Erlangen/200714/2_D_07\0_E17\1/Uniprot Human 75 ppm_Mascot_2020-07-21 13:54:45	/Herrmann Erlangen/200714/2 D 07\0	E	17	\1/Uniprot Human 75 ppm Mascot 2020-07-21 13:54:45		35	17
36	F	17	P13533		Myosin-6 Human	GN=MYH6 PE=1 SV=5	69.3	45	24.9	2	/Herrmann Erlangen/200714/2_D_08\0_F17\1/Uniprot Human 75 ppm_Mascot_2020-07-21 13:54:45	/Herrmann Erlangen/200714/2 D 08\0	F	17	\1/Uniprot Human 75 ppm Mascot 2020-07-21 13:54:45		36	17
36	F	17	P01024		Complement C3 Human	GN=C3 PE=1 SV=2	138.0	53	35.5	1	/Herrmann Erlangen/200714/2_D_08\0_F17\1/Uniprot Human 75 ppm_Mascot_2020-07-21 13:54:45	/Herrmann Erlangen/200714/2 D 08\0	F	17	\1/Uniprot Human 75 ppm Mascot 2020-07-21 13:54:45		36	17
37	G	17	A0A481SHK9		Hemoglobin subunit β Human	GN=HBB PE=3 SV=1	83.9	12	83.0	8	/Herrmann Erlangen/200714/2_D_09\1_G17\1/Uniprot Human 75 ppm_Mascot_2020-07-21 13:54:45	/Herrmann Erlangen/200714/2 D 09\1	G	17	\1/Uniprot Human 75 ppm Mascot 2020-07-21 13:54:45		37	17
37	G	17	Q3LR79		Hemoglobin β (Fragment) Human	GN=HBB PE=3 SV=1	74.8	9	93.3	13	/Herrmann Erlangen/200714/2_D_09\1_G17\1/Uniprot Human 75 ppm_Mascot_2020-07-21 13:54:45	/Herrmann Erlangen/200714/2 D 09\1	G	17	\1/Uniprot Human 75 ppm Mascot 2020-07-21 13:54:45		37	17
37	G	17	Q3Y9I8		Hemoglobin β (Fragment) Human	GN=HBB PE=3 SV=1	78.5	9	84.0	9	/Herrmann Erlangen/200714/2_D_09\1_G17\1/Uniprot Human 75 ppm_Mascot_2020-07-21 13:54:45	/Herrmann Erlangen/200714/2 D 09\1	G	17	\1/Uniprot Human 75 ppm Mascot 2020-07-21 13:54:45		37	17
37	G	17	P68871		Hemoglobin subunit β Human	GN=HBB PE=1 SV=2	99.4	12	83.7	3	/Herrmann Erlangen/200714/2_D_09\1_G17\1/Uniprot Human 75 ppm_Mascot_2020-07-21 13:54:45	/Herrmann Erlangen/200714/2 D 09\1	G	17	\1/Uniprot Human 75 ppm Mascot 2020-07-21 13:54:45		37	17
37	G	17	Q6J1Z7		Hemoglobin β (Fragment) Human	GN=HBB PE=3 SV=1	92.9	10	94.3	7	/Herrmann Erlangen/200714/2_D_09\1_G17\1/Uniprot Human 75 ppm_Mascot_2020-07-21 13:54:45	/Herrmann Erlangen/200714/2 D 09\1	G	17	\1/Uniprot Human 75 ppm Mascot 2020-07-21 13:54:45		37	17
37	G	17	B5ANL9		Β globin chain (Fragment) Human	GN=HBB PE=3 SV=1	118.0	9	93.2	1	/Herrmann Erlangen/200714/2_D_09\1_G17\1/Uniprot Human 75 ppm_Mascot_2020-07-21 13:54:45	/Herrmann Erlangen/200714/2 D 09\1	G	17	\1/Uniprot Human 75 ppm Mascot 2020-07-21 13:54:45		37	17
37	G	17	Q670S4		Hemoglobin Lepore-Baltimore (Frag) Human	PE=3 SV=1	75.0	8	76.2	12	/Herrmann Erlangen/200714/2_D_09\1_G17\1/Uniprot Human 75 ppm_Mascot_2020-07-21 13:54:45	/Herrmann Erlangen/200714/2 D 09\1	G	17	\1/Uniprot Human 75 ppm Mascot 2020-07-21 13:54:45		37	17
37	G	17	Q0Z944		Β globin (Fragment) Human	GN=HBB PE=3 SV=1	110.0	10	94.3	2	/Herrmann Erlangen/200714/2_D_09\1_G17\1/Uniprot Human 75 ppm_Mascot_2020-07-21 13:54:45	/Herrmann Erlangen/200714/2 D 09\1	G	17	\1/Uniprot Human 75 ppm Mascot 2020-07-21 13:54:45		37	17
37	G	17	P02042		Hemoglobin subunit delta Human	GN=HBD PE=1 SV=2	66.9	9	64.6	15	/Herrmann Erlangen/200714/2_D_09\1_G17\1/Uniprot Human 75 ppm_Mascot_2020-07-21 13:54:45	/Herrmann Erlangen/200714/2 D 09\1	G	17	\1/Uniprot Human 75 ppm Mascot 2020-07-21 13:54:45		37	17
37	G	17	Q9BWU5		hemoglobin β chain (Fragment) Human Mutant	GN=HBB PE=3 SV=1	93.5	9	81.0	4	/Herrmann Erlangen/200714/2_D_09\1_G17\1/Uniprot Human 75 ppm_Mascot_2020-07-21 13:54:45	/Herrmann Erlangen/200714/2 D 09\1	G	17	\1/Uniprot Human 75 ppm Mascot 2020-07-21 13:54:45		37	17
37	G	17	Q6V0K9		hemoglobin β chain (Fragment) Human Mutant	GN=HBB PE=3 SV=1	93.5	10	93.3	5	/Herrmann Erlangen/200714/2_D_09\1_G17\1/Uniprot Human 75 ppm_Mascot_2020-07-21 13:54:45	/Herrmann Erlangen/200714/2 D 09\1	G	17	\1/Uniprot Human 75 ppm Mascot 2020-07-21 13:54:45		37	17
37	G	17	D1MGQ0		Delta globin (Fragment) Human	GN=HBD PE=3 SV=1	75.0	7	63.8	11	/Herrmann Erlangen/200714/2_D_09\1_G17\1/Uniprot Human 75 ppm_Mascot_2020-07-21 13:54:45	/Herrmann Erlangen/200714/2 D 09\1	G	17	\1/Uniprot Human 75 ppm Mascot 2020-07-21 13:54:45		37	17
37	G	17	Q9UK54		Hemoglobin β subunit variant (Fragment) Human	GN=HBB PE=2 SV=1	73.2	10	84.4	14	/Herrmann Erlangen/200714/2_D_09\1_G17\1/Uniprot Human 75 ppm_Mascot_2020-07-21 13:54:45	/Herrmann Erlangen/200714/2 D 09\1	G	17	\1/Uniprot Human 75 ppm Mascot 2020-07-21 13:54:45		37	17
37	G	17	Q52MT0		Β globin (Fragment) Human	GN=HBB PE=3 SV=1	93.5	10	94.3	6	/Herrmann Erlangen/200714/2_D_09\1_G17\1/Uniprot Human 75 ppm_Mascot_2020-07-21 13:54:45	/Herrmann Erlangen/200714/2 D 09\1	G	17	\1/Uniprot Human 75 ppm Mascot 2020-07-21 13:54:45		37	17
37	G	17	Q4JLR8		Hemoglobin β chain (Fragment) Human	GN=HBB PE=3 SV=1	76.7	10	94.3	10	/Herrmann Erlangen/200714/2_D_09\1_G17\1/Uniprot Human 75 ppm_Mascot_2020-07-21 13:54:45	/Herrmann Erlangen/200714/2 D 09\1	G	17	\1/Uniprot Human 75 ppm Mascot 2020-07-21 13:54:45		37	17
38	H	17	C9JB56		Rho GTPase-activating protein 25 Human	GN=ARHGAP25 PE=1 SV=1	70.8	18	35.7	1	/Herrmann Erlangen/200714/2_D_10\0_H17\1/Uniprot Human 75 ppm_Mascot_2020-07-21 13:54:45	/Herrmann Erlangen/200714/2 D 10\0	H	17	\1/Uniprot Human 75 ppm Mascot 2020-07-21 13:54:45		38	17
39	I	17	P01871		Immunoglobulin heavy constant mu Human	GN=IGHM PE=1 SV=4	74.6	11	34.7	1	/Herrmann Erlangen/200714/A7_01\0_I17\1/Uniprot Human 75 ppm_Mascot_2020-07-21 13:54:45	/Herrmann Erlangen/200714/A7 01\0	I	17	\1/Uniprot Human 75 ppm Mascot 2020-07-21 13:54:45		39	17
40	J	17	Q96L03		Spermatogenesis-ass protein 17 Human	GN=SPATA17 PE=2 SV=1	64.2	14	36.3	1	/Herrmann Erlangen/200714/A7_02\0_J17\1/Uniprot Human 75 ppm_Mascot_2020-07-21 13:54:45	/Herrmann Erlangen/200714/A7 02\0	J	17	\1/Uniprot Human 75 ppm Mascot 2020-07-21 13:54:45		40	17
41	K	17	P42331-5	Iso 5	Rho GTPase-activating protein 25 Human	GN=ARHGAP25	63.7	27	35.8	5	/Herrmann Erlangen/200714/A7_03\0_K17\1/Uniprot Human 75 ppm_Mascot_2020-07-21 13:54:45	/Herrmann Erlangen/200714/A7 03\0	K	17	\1/Uniprot Human 75 ppm Mascot 2020-07-21 13:54:45		41	17
41	K	17	A0A1P7ZIM8		LMO7b Human	PE=2 SV=1	69.0	38	26.4	3	/Herrmann Erlangen/200714/A7_03\0_K17\1/Uniprot Human 75 ppm_Mascot_2020-07-21 13:54:45	/Herrmann Erlangen/200714/A7 03\0	K	17	\1/Uniprot Human 75 ppm Mascot 2020-07-21 13:54:45		41	17
41	K	17	A0A5F9ZGZ5		Ankyrin-2 (Fragment) Human	GN=ANK2 PE=1 SV=1	66.2	64	18.1	4	/Herrmann Erlangen/200714/A7_03\0_K17\1/Uniprot Human 75 ppm_Mascot_2020-07-21 13:54:45	/Herrmann Erlangen/200714/A7 03\0	K	17	\1/Uniprot Human 75 ppm Mascot 2020-07-21 13:54:45		41	17
41	K	17	P13645		Keratin, type I cytoskeletal 10 Human	GN=KRT10 PE=1 SV=6	104.0	26	37.2	1	/Herrmann Erlangen/200714/A7_03\0_K17\1/Uniprot Human 75 ppm_Mascot_2020-07-21 13:54:45	/Herrmann Erlangen/200714/A7 03\0	K	17	\1/Uniprot Human 75 ppm Mascot 2020-07-21 13:54:45		41	17
41	K	17	P01024		Complement C3 Human	GN=C3 PE=1 SV=2	100.0	49	30.7	2	/Herrmann Erlangen/200714/A7_03\0_K17\1/Uniprot Human 75 ppm_Mascot_2020-07-21 13:54:45	/Herrmann Erlangen/200714/A7 03\0	K	17	\1/Uniprot Human 75 ppm Mascot 2020-07-21 13:54:45		41	17
42	M	17	Q0IIN1		Keratin 77 Human	GN=KRT77 PE=1 SV=1	64.0	20	36.2	2	/Herrmann Erlangen/200714/A7_05\0_M17\1/Uniprot Human 75 ppm_Mascot_2020-07-21 13:54:45	/Herrmann Erlangen/200714/A7 05\0	M	17	\1/Uniprot Human 75 ppm Mascot 2020-07-21 13:54:45		42	17
42	M	17	A0A087WU08		Haptoglobin Human	GN=HP PE=1 SV=1	91.3	18	61.6	1	/Herrmann Erlangen/200714/A7_05\0_M17\1/Uniprot Human 75 ppm_Mascot_2020-07-21 13:54:45	/Herrmann Erlangen/200714/A7 05\0	M	17	\1/Uniprot Human 75 ppm Mascot 2020-07-21 13:54:45		42	17
43	N	17	P02741		C-reactive protein Human	GN=CRP PE=1 SV=1	71.1	11	36.2	5	/Herrmann Erlangen/200714/A7_06\0_N17\1/Uniprot Human 75 ppm_Mascot_2020-07-21 13:54:45	/Herrmann Erlangen/200714/A7 06\0	N	17	\1/Uniprot Human 75 ppm Mascot 2020-07-21 13:54:45		43	17
43	N	17	Q96L93-6	Iso 5	Kinesin-like protein KIF16B Human	GN=KIF16B	78.6	36	30.3	4	/Herrmann Erlangen/200714/A7_06\0_N17\1/Uniprot Human 75 ppm_Mascot_2020-07-21 13:54:45	/Herrmann Erlangen/200714/A7 06\0	N	17	\1/Uniprot Human 75 ppm Mascot 2020-07-21 13:54:45		43	17
43	N	17	A0A0A0MSV6		Complement C1q subcomponent subunit B (Fragment) Human	GN=C1QB PE=1 SV=6	69.0	12	43.0	6	/Herrmann Erlangen/200714/A7_06\0_N17\1/Uniprot Human 75 ppm_Mascot_2020-07-21 13:54:45	/Herrmann Erlangen/200714/A7 06\0	N	17	\1/Uniprot Human 75 ppm Mascot 2020-07-21 13:54:45		43	17
43	N	17	Q96L93-4	Iso 3	Kinesin-like protein KIF16B Human	GN=KIF16B	92.0	37	31.1	1	/Herrmann Erlangen/200714/A7_06\0_N17\1/Uniprot Human 75 ppm_Mascot_2020-07-21 13:54:45	/Herrmann Erlangen/200714/A7 06\0	N	17	\1/Uniprot Human 75 ppm Mascot 2020-07-21 13:54:45		43	17
43	N	17	Q96L93		Kinesin-like protein KIF16B Human	GN=KIF16B PE=1 SV=2	85.9	37	30.2	2	/Herrmann Erlangen/200714/A7_06\0_N17\1/Uniprot Human 75 ppm_Mascot_2020-07-21 13:54:45	/Herrmann Erlangen/200714/A7 06\0	N	17	\1/Uniprot Human 75 ppm Mascot 2020-07-21 13:54:45		43	17
43	N	17	Q96L93-5	Iso 4	Kinesin-like protein KIF16B Human	GN=KIF16B	80.4	32	29.9	3	/Herrmann Erlangen/200714/A7_06\0_N17\1/Uniprot Human 75 ppm_Mascot_2020-07-21 13:54:45	/Herrmann Erlangen/200714/A7 06\0	N	17	\1/Uniprot Human 75 ppm Mascot 2020-07-21 13:54:45		43	17
44	O	17	Q9NQX4		Unconventional myosin-Vc Human	GN=MYO5C PE=1 SV=2	66.3	37	27.3	2	/Herrmann Erlangen/200714/A7_07\0_O17\1/Uniprot Human 75 ppm_Mascot_2020-07-21 13:54:45	/Herrmann Erlangen/200714/A7 07\0	O	17	\1/Uniprot Human 75 ppm Mascot 2020-07-21 13:54:45		44	17
44	O	17	Q8TD57		Dynein heavy chain 3, axonemal Human	GN=DNAH3 PE=2 SV=1	69.5	71	19.2	1	/Herrmann Erlangen/200714/A7_07\0_O17\1/Uniprot Human 75 ppm_Mascot_2020-07-21 13:54:45	/Herrmann Erlangen/200714/A7 07\0	O	17	\1/Uniprot Human 75 ppm Mascot 2020-07-21 13:54:45		44	17
45	P	17	Q6WKZ4-5	Iso 5	Rab11 family-interacting protein 1 Human	GN=RAB11FIP1	72.8	9	54.2	2	/Herrmann Erlangen/200714/A7_08\0_P17\1/Uniprot Human 75 ppm_Mascot_2020-07-21 13:54:45	/Herrmann Erlangen/200714/A7 08\0	P	17	\1/Uniprot Human 75 ppm Mascot 2020-07-21 13:54:45		45	17
45	P	17	P0DJI8		Serum amyloid A-1 protein Human	GN=SAA1 PE=1 SV=1	73.9	11	86.1	1	/Herrmann Erlangen/200714/A7_08\0_P17\1/Uniprot Human 75 ppm_Mascot_2020-07-21 13:54:45	/Herrmann Erlangen/200714/A7 08\0	P	17	\1/Uniprot Human 75 ppm Mascot 2020-07-21 13:54:45		45	17
46	C	18	B4DDM5	cDNA FLJ53298	Peroxisomal multifunctional enzyme 2 Human highly similar	PE=2 SV=1	68.8	13	29.7	3	/Herrmann Erlangen/200714/A7_D_01\0_C18\1/Uniprot Human 75 ppm_Mascot_2020-07-21 13:54:45	/Herrmann Erlangen/200714/A7 D 01\0	C	18	\1/Uniprot Human 75 ppm Mascot 2020-07-21 13:54:45		46	18
46	C	18	A0A2R8YD50		Peroxisomal multifunctional enzyme type 2 Human	GN=HSD17B4 PE=1 SV=1	76.7	13	28.6	2	/Herrmann Erlangen/200714/A7_D_01\0_C18\1/Uniprot Human 75 ppm_Mascot_2020-07-21 13:54:45	/Herrmann Erlangen/200714/A7 D 01\0	C	18	\1/Uniprot Human 75 ppm Mascot 2020-07-21 13:54:45		46	18
46	C	18	E7EPL9		Peroxisomal multifunctional enzyme type 2 Human	GN=HSD17B4 PE=1 SV=1	79.0	11	40.5	1	/Herrmann Erlangen/200714/A7_D_01\0_C18\1/Uniprot Human 75 ppm_Mascot_2020-07-21 13:54:45	/Herrmann Erlangen/200714/A7 D 01\0	C	18	\1/Uniprot Human 75 ppm Mascot 2020-07-21 13:54:45		46	18
47	D	18	P13645		Keratin, type I cytoskeletal 10 Human	GN=KRT10 PE=1 SV=6	74.0	19	31.5	1	/Herrmann Erlangen/200714/A7_D_02\0_D18\1/Uniprot Human 75 ppm_Mascot_2020-07-21 13:54:45	/Herrmann Erlangen/200714/A7 D 02\0	D	18	\1/Uniprot Human 75 ppm Mascot 2020-07-21 13:54:45		47	18
48	E	18	P13645		Keratin, type I cytoskeletal 10 Human	GN=KRT10 PE=1 SV=6	103.0	18	37.3	1	/Herrmann Erlangen/200714/A7_D_03\0_E18\1/Uniprot Human 75 ppm_Mascot_2020-07-21 13:54:45	/Herrmann Erlangen/200714/A7 D 03\0	E	18	\1/Uniprot Human 75 ppm Mascot 2020-07-21 13:54:45		48	18
48	E	18	Q6XUX3-2	Iso 2	Dual serine/threonine and tyrosine protein kinase Human	GN=DSTYK	68.2	17	21.7	2	/Herrmann Erlangen/200714/A7_D_03\0_E18\1/Uniprot Human 75 ppm_Mascot_2020-07-21 13:54:45	/Herrmann Erlangen/200714/A7 D 03\0	E	18	\1/Uniprot Human 75 ppm Mascot 2020-07-21 13:54:45		48	18
49	F	18	H0Y6I0		Golgin subfamily A member 4 (Fragment) Human	GN=GOLGA4 PE=1 SV=1	67.7	56	25.6	1	/Herrmann Erlangen/200714/A7_D_04\0_F18\1/Uniprot Human 75 ppm_Mascot_2020-07-21 13:54:45	/Herrmann Erlangen/200714/A7 D 04\0	F	18	\1/Uniprot Human 75 ppm Mascot 2020-07-21 13:54:45		49	18
50	F	18	Q13439-3	Iso 3	Golgin subfamily A member 4 Human	GN=GOLGA4	64.1	57	24.6	3	/Herrmann Erlangen/200714/A7_D_04\0_F18\1/Uniprot Human 75 ppm_Mascot_2020-07-21 13:54:45	/Herrmann Erlangen/200714/A7 D 04\0	F	18	\1/Uniprot Human 75 ppm Mascot 2020-07-21 13:54:45		50	18
50	F	18	Q9BV35-4	Iso 4	Calcium-binding mitochondrial carrier protein SCaMC-3 Human	GN=SLC25A23	67.5	18	41.4	2	/Herrmann Erlangen/200714/A7_D_04\0_F18\1/Uniprot Human 75 ppm_Mascot_2020-07-21 13:54:45	/Herrmann Erlangen/200714/A7 D 04\0	F	18	\1/Uniprot Human 75 ppm Mascot 2020-07-21 13:54:45		50	18
51	G	18	E9PF63		Rho-ass protein kinase 2 Human	GN=ROCK2 PE=1 SV=1	66.0	34	31.6	2	/Herrmann Erlangen/200714/A7_D_05\0_G18\1/Uniprot Human 75 ppm_Mascot_2020-07-21 13:54:45	/Herrmann Erlangen/200714/A7 D 05\0	G	18	\1/Uniprot Human 75 ppm Mascot 2020-07-21 13:54:45		51	18
51	G	18	P01024		Complement C3 Human	GN=C3 PE=1 SV=2	114.0	44	29.5	1	/Herrmann Erlangen/200714/A7_D_05\0_G18\1/Uniprot Human 75 ppm_Mascot_2020-07-21 13:54:45	/Herrmann Erlangen/200714/A7 D 05\0	G	18	\1/Uniprot Human 75 ppm Mascot 2020-07-21 13:54:45		51	18
52	H	18	B4E216	cDNA FLJ57339	Complement C3 Human, highly similar to	PE=2 SV=1	89.2	32	31.1	2	/Herrmann Erlangen/200714/A7_D_06\0_H18\1/Uniprot Human 75 ppm_Mascot_2020-07-21 13:54:45	/Herrmann Erlangen/200714/A7 D 06\0	H	18	\1/Uniprot Human 75 ppm Mascot 2020-07-21 13:54:45		52	18
52	H	18	A0A590UJG2		Microtubule-actin cross-linking factor 1, Iso 1/2/3/5 Human	GN=MACF1 PE=1 SV=1	88.9	83	17.1	3	/Herrmann Erlangen/200714/A7_D_06\0_H18\1/Uniprot Human 75 ppm_Mascot_2020-07-21 13:54:45	/Herrmann Erlangen/200714/A7 D 06\0	H	18	\1/Uniprot Human 75 ppm Mascot 2020-07-21 13:54:45		52	18
52	H	18	P01024		Complement C3 Human	GN=C3 PE=1 SV=2	213.0	63	36.0	1	/Herrmann Erlangen/200714/A7_D_06\0_H18\1/Uniprot Human 75 ppm_Mascot_2020-07-21 13:54:45	/Herrmann Erlangen/200714/A7 D 06\0	H	18	\1/Uniprot Human 75 ppm Mascot 2020-07-21 13:54:45		52	18
52	H	18	Q969S3		Zinc finger protein 622 Human	GN=ZNF622 PE=1 SV=1	68.0	21	42.3	4	/Herrmann Erlangen/200714/A7_D_06\0_H18\1/Uniprot Human 75 ppm_Mascot_2020-07-21 13:54:45	/Herrmann Erlangen/200714/A7 D 06\0	H	18	\1/Uniprot Human 75 ppm Mascot 2020-07-21 13:54:45		52	18
52	H	18	P18206		Vinculin Human	GN=VCL PE=1 SV=4	64.0	34	26.6	7	/Herrmann Erlangen/200714/A7_D_06\0_H18\1/Uniprot Human 75 ppm_Mascot_2020-07-21 13:54:45	/Herrmann Erlangen/200714/A7 D 06\0	H	18	\1/Uniprot Human 75 ppm Mascot 2020-07-21 13:54:45		52	18
52	H	18	H3BQK9		Microtubule-actin cross-linking factor 1, Iso 1/2/3/5 Human	GN=MACF1 PE=1 SV=1	66.2	93	13.3	5	/Herrmann Erlangen/200714/A7_D_06\0_H18\1/Uniprot Human 75 ppm_Mascot_2020-07-21 13:54:45	/Herrmann Erlangen/200714/A7 D 06\0	H	18	\1/Uniprot Human 75 ppm Mascot 2020-07-21 13:54:45		52	18
52	H	18	E9PNZ4		Microtubule-actin cross-linking factor 1, Iso 1/2/3/5 (Fragment) Human	GN=MACF1 PE=1 SV=1	66.1	42	22.8	6	/Herrmann Erlangen/200714/A7_D_06\0_H18\1/Uniprot Human 75 ppm_Mascot_2020-07-21 13:54:45	/Herrmann Erlangen/200714/A7 D 06\0	H	18	\1/Uniprot Human 75 ppm Mascot 2020-07-21 13:54:45		52	18
53	I	18	Q9UPN3-3	Iso 3	Microtubule-actin cross-linking factor 1, Iso 1/2/3/5 Human	GN=MACF1	64.5	85	16.6	3	/Herrmann Erlangen/200714/A7_D_07\0_I18\1/Uniprot Human 75 ppm_Mascot_2020-07-21 13:54:45	/Herrmann Erlangen/200714/A7 D 07\0	I	18	\1/Uniprot Human 75 ppm Mascot 2020-07-21 13:54:45		53	18
53	I	18	P01024		Complement C3 Human	GN=C3 PE=1 SV=2	214.0	66	41.7	1	/Herrmann Erlangen/200714/A7_D_07\0_I18\1/Uniprot Human 75 ppm_Mascot_2020-07-21 13:54:45	/Herrmann Erlangen/200714/A7 D 07\0	I	18	\1/Uniprot Human 75 ppm Mascot 2020-07-21 13:54:45		53	18
53	I	18	Q9NQX4		myosin-Vc Human (unconventional)	GN=MYO5C PE=1 SV=2	67.7	41	27.9	2	/Herrmann Erlangen/200714/A7_D_07\0_I18\1/Uniprot Human 75 ppm_Mascot_2020-07-21 13:54:45	/Herrmann Erlangen/200714/A7 D 07\0	I	18	\1/Uniprot Human 75 ppm Mascot 2020-07-21 13:54:45		53	18
54	J	18	P01024		Complement C3 Human	GN=C3 PE=1 SV=2	242.0	72	46.3	1	/Herrmann Erlangen/200714/A7_D_08\0_J18\1/Uniprot Human 75 ppm_Mascot_2020-07-21 13:54:45	/Herrmann Erlangen/200714/A7 D 08\0	J	18	\1/Uniprot Human 75 ppm Mascot 2020-07-21 13:54:45		54	18
54	J	18	Q9Y4A5		Transformation/transcription domain-ass protein Human	GN=TRRAP PE=1 SV=3	74.2	70	19.7	2	/Herrmann Erlangen/200714/A7_D_08\0_J18\1/Uniprot Human 75 ppm_Mascot_2020-07-21 13:54:45	/Herrmann Erlangen/200714/A7 D 08\0	J	18	\1/Uniprot Human 75 ppm Mascot 2020-07-21 13:54:45		54	18
54	J	18	Q6P9G8		Family with sequence similarity 184, member A Human	GN=FAM184A PE=1 SV=2	64.0	35	33.9	4	/Herrmann Erlangen/200714/A7_D_08\0_J18\1/Uniprot Human 75 ppm_Mascot_2020-07-21 13:54:45	/Herrmann Erlangen/200714/A7 D 08\0	J	18	\1/Uniprot Human 75 ppm Mascot 2020-07-21 13:54:45		54	18
54	J	18	F2Z2U4		Transformation/transcription domain-ass protein Human	GN=TRRAP PE=1 SV=3	66.6	70	19.5	3	/Herrmann Erlangen/200714/A7_D_08\0_J18\1/Uniprot Human 75 ppm_Mascot_2020-07-21 13:54:45	/Herrmann Erlangen/200714/A7 D 08\0	J	18	\1/Uniprot Human 75 ppm Mascot 2020-07-21 13:54:45		54	18
55	K	18	P01024		Complement C3 Human	GN=C3 PE=1 SV=2	219.0	63	41.0	1	/Herrmann Erlangen/200714/A7_D_09\0_K18\1/Uniprot Human 75 ppm_Mascot_2020-07-21 13:54:45	/Herrmann Erlangen/200714/A7 D 09\0	K	18	\1/Uniprot Human 75 ppm Mascot 2020-07-21 13:54:45		55	18
55	K	18	Q08J23-2	Iso 2	RNA cytosine C(5)-methyltransferase NSUN2 Human	GN=NSUN2	65.6	25	32.8	5	/Herrmann Erlangen/200714/A7_D_09\0_K18\1/Uniprot Human 75 ppm_Mascot_2020-07-21 13:54:45	/Herrmann Erlangen/200714/A7 D 09\0	K	18	\1/Uniprot Human 75 ppm Mascot 2020-07-21 13:54:45		55	18
55	K	18	Q6XYD0		LP2709 Human	PE=2 SV=1	70.0	13	52.4	3	/Herrmann Erlangen/200714/A7_D_09\0_K18\1/Uniprot Human 75 ppm_Mascot_2020-07-21 13:54:45	/Herrmann Erlangen/200714/A7 D 09\0	K	18	\1/Uniprot Human 75 ppm Mascot 2020-07-21 13:54:45		55	18
55	K	18	Q13813-3	Iso 3	Spectrin α chain, non-erythrocytic 1 Human	GN=SPTAN1	67.2	51	21.9	4	/Herrmann Erlangen/200714/A7_D_09\0_K18\1/Uniprot Human 75 ppm_Mascot_2020-07-21 13:54:45	/Herrmann Erlangen/200714/A7 D 09\0	K	18	\1/Uniprot Human 75 ppm Mascot 2020-07-21 13:54:45		55	18
55	K	18	P52179-2	Iso 2	Myomesin-1 Human	GN=MYOM1	71.3	36	22.8	2	/Herrmann Erlangen/200714/A7_D_09\0_K18\1/Uniprot Human 75 ppm_Mascot_2020-07-21 13:54:45	/Herrmann Erlangen/200714/A7 D 09\0	K	18	\1/Uniprot Human 75 ppm Mascot 2020-07-21 13:54:45		55	18
56	L	18	Q9P2D7-8	Iso 7	Dynein heavy chain 1, axonemal Human	GN=DNAH1	65.0	63	17.6	2	/Herrmann Erlangen/200714/A7_D_10\0_L18\1/Uniprot Human 75 ppm_Mascot_2020-07-21 13:54:45	/Herrmann Erlangen/200714/A7 D 10\0	L	18	\1/Uniprot Human 75 ppm Mascot 2020-07-21 13:54:45		56	18
56	L	18	P13645		Keratin, type I cytoskeletal 10 Human	GN=KRT10 PE=1 SV=6	77.6	23	35.1	1	/Herrmann Erlangen/200714/A7_D_10\0_L18\1/Uniprot Human 75 ppm_Mascot_2020-07-21 13:54:45	/Herrmann Erlangen/200714/A7 D 10\0	L	18	\1/Uniprot Human 75 ppm Mascot 2020-07-21 13:54:45		56	18

## Sheet: 3
			Accession	Name			Meta Score	Peptides	SC [%]	Rank	Location	Location	Location						Location
21	E	16	A0A5C2GLW5		IG c651_heavy_IGHV5-51_IGHD3-16_IGHJ5 (Fragment) Human	PE=2 SV=1	62.9	5	65.0	1	/Herrmann Erlangen/200714/2_01\0_E16\1/Uniprot Human 75 ppm_Mascot_2020-07-21 13:54:45	/Herrmann Erlangen/200714/2 01\0	2 01\0	E	16	\1/Uniprot Human 75 ppm Mascot 2020-07-21 13:54:45		21	16
21	F	16	Q59FS1		Inter-α (Globulin) INH H4 (Plasma Kallikrein-sens gp) variant (Frag) Human	PE=4 SV=1	121.0	24	41.3	5	/Herrmann Erlangen/200714/2_02\0_F16\1/Uniprot Human 75 ppm_Mascot_2020-07-21 13:54:45	/Herrmann Erlangen/200714/2 02\0	2 02\0	F	16	\1/Uniprot Human 75 ppm Mascot 2020-07-21 13:54:45		21	16
21	F	16	B2RMS9		Inter-α (Globulin) INH H4 (Plasma Kallikrein-sensitive gp) Human	GN=ITIH4 PE=2 SV=1	151.0	34	44.1	3	/Herrmann Erlangen/200714/2_02\0_F16\1/Uniprot Human 75 ppm_Mascot_2020-07-21 13:54:45	/Herrmann Erlangen/200714/2 02\0	2 02\0	F	16	\1/Uniprot Human 75 ppm Mascot 2020-07-21 13:54:45		21	16
21	F	16	Q14624		Inter-α-trypsin INH heavy chain H4 Human	GN=ITIH4 PE=1 SV=4	164.0	34	44.0	1	/Herrmann Erlangen/200714/2_02\0_F16\1/Uniprot Human 75 ppm_Mascot_2020-07-21 13:54:45	/Herrmann Erlangen/200714/2 02\0	2 02\0	F	16	\1/Uniprot Human 75 ppm Mascot 2020-07-21 13:54:45		21	16
21	F	16	B7Z544	cDNA FLJ51742	Inter-α-trypsin INH heavy chain H4 Human highly similar to	PE=2 SV=1	144.0	31	43.5	4	/Herrmann Erlangen/200714/2_02\0_F16\1/Uniprot Human 75 ppm_Mascot_2020-07-21 13:54:45	/Herrmann Erlangen/200714/2 02\0	2 02\0	F	16	\1/Uniprot Human 75 ppm Mascot 2020-07-21 13:54:45		21	16
21	F	16	B7ZKJ8		ITIH4 protein Human	GN=ITIH4 PE=1 SV=1	152.0	34	44.3	2	/Herrmann Erlangen/200714/2_02\0_F16\1/Uniprot Human 75 ppm_Mascot_2020-07-21 13:54:45	/Herrmann Erlangen/200714/2 02\0	2 02\0	F	16	\1/Uniprot Human 75 ppm Mascot 2020-07-21 13:54:45		21	16
22	H	16	P01024		Complement C3 Human	GN=C3 PE=1 SV=2	87.5	34	21.5	1	/Herrmann Erlangen/200714/2_04\0_H16\1/Uniprot Human 75 ppm_Mascot_2020-07-21 13:54:45	/Herrmann Erlangen/200714/2 04\0	2 04\0	H	16	\1/Uniprot Human 75 ppm Mascot 2020-07-21 13:54:45		22	16
22	H	16	P20929		Nebulin Human	GN=NEB PE=1 SV=5	64.7	86	13.9	2	/Herrmann Erlangen/200714/2_04\0_H16\1/Uniprot Human 75 ppm_Mascot_2020-07-21 13:54:45	/Herrmann Erlangen/200714/2 04\0	2 04\0	H	16	\1/Uniprot Human 75 ppm Mascot 2020-07-21 13:54:45		22	16
23	I	16	Q9UPN3-2	Iso 2	Microtubule-actin cross-linking factor 1, Iso 1/2/3/5 Human	GN=MACF1	94.1	73	17.2	2	/Herrmann Erlangen/200714/2_05\0_I16\1/Uniprot Human 75 ppm_Mascot_2020-07-21 13:54:45	/Herrmann Erlangen/200714/2 05\0	2 05\0	I	16	\1/Uniprot Human 75 ppm Mascot 2020-07-21 13:54:45		23	16
23	I	16	Q9UPN3		Microtubule-actin cross-linking factor 1, Iso 1/2/3/5 Human	GN=MACF1 PE=1 SV=4	69.4	81	13.9	5	/Herrmann Erlangen/200714/2_05\0_I16\1/Uniprot Human 75 ppm_Mascot_2020-07-21 13:54:45	/Herrmann Erlangen/200714/2 05\0	2 05\0	I	16	\1/Uniprot Human 75 ppm Mascot 2020-07-21 13:54:45		23	16
23	I	16	Q9UPN3-4	Iso 5	Microtubule-actin cross-linking factor 1, Iso 1/2/3/5 Human	GN=MACF1	92.4	72	17.1	4	/Herrmann Erlangen/200714/2_05\0_I16\1/Uniprot Human 75 ppm_Mascot_2020-07-21 13:54:45	/Herrmann Erlangen/200714/2 05\0	2 05\0	I	16	\1/Uniprot Human 75 ppm Mascot 2020-07-21 13:54:45		23	16
23	I	16	A0A590UJG2		Microtubule-actin cross-linking factor 1, Iso 1/2/3/5 Human	GN=MACF1 PE=1 SV=1	97.5	72	17.1	1	/Herrmann Erlangen/200714/2_05\0_I16\1/Uniprot Human 75 ppm_Mascot_2020-07-21 13:54:45	/Herrmann Erlangen/200714/2 05\0	2 05\0	I	16	\1/Uniprot Human 75 ppm Mascot 2020-07-21 13:54:45		23	16
23	I	16	Q9UPN3-3	Iso 3	Microtubule-actin cross-linking factor 1, Iso 1/2/3/5 Human	GN=MACF1	93.7	72	17.0	3	/Herrmann Erlangen/200714/2_05\0_I16\1/Uniprot Human 75 ppm_Mascot_2020-07-21 13:54:45	/Herrmann Erlangen/200714/2 05\0	2 05\0	I	16	\1/Uniprot Human 75 ppm Mascot 2020-07-21 13:54:45		23	16
23	I	16	Q8WZ42-5	Iso 5	Titin Human	GN=TTN	65.1	149	6.1	6	/Herrmann Erlangen/200714/2_05\0_I16\1/Uniprot Human 75 ppm_Mascot_2020-07-21 13:54:45	/Herrmann Erlangen/200714/2 05\0	2 05\0	I	16	\1/Uniprot Human 75 ppm Mascot 2020-07-21 13:54:45		23	16
24	J	16	P02649		Apolipoprotein E Human	GN=APOE PE=1 SV=1	133.0	17	48.9	1	/Herrmann Erlangen/200714/2_06\0_J16\1/Uniprot Human 75 ppm_Mascot_2020-07-21 13:54:45	/Herrmann Erlangen/200714/2 06\0	2 06\0	J	16	\1/Uniprot Human 75 ppm Mascot 2020-07-21 13:54:45		24	16
24	J	16	P10909-3	Iso 3	Clusterin Human	GN=CLU	81.6	10	37.2	2	/Herrmann Erlangen/200714/2_06\0_J16\1/Uniprot Human 75 ppm_Mascot_2020-07-21 13:54:45	/Herrmann Erlangen/200714/2 06\0	2 06\0	J	16	\1/Uniprot Human 75 ppm Mascot 2020-07-21 13:54:45		24	16
24	J	16	P10909-6	Iso 6	Clusterin Human	GN=CLU	80.1	12	28.2	3	/Herrmann Erlangen/200714/2_06\0_J16\1/Uniprot Human 75 ppm_Mascot_2020-07-21 13:54:45	/Herrmann Erlangen/200714/2 06\0	2 06\0	J	16	\1/Uniprot Human 75 ppm Mascot 2020-07-21 13:54:45		24	16
25	K	16	P02741		C-reactive protein Human	GN=CRP PE=1 SV=1	93.1	10	36.2	1	/Herrmann Erlangen/200714/2_07\0_K16\1/Uniprot Human 75 ppm_Mascot_2020-07-21 13:54:45	/Herrmann Erlangen/200714/2 07\0	2 07\0	K	16	\1/Uniprot Human 75 ppm Mascot 2020-07-21 13:54:45		25	16
26	L	16	P02741		C-reactive protein Human	GN=CRP PE=1 SV=1	115.0	11	36.2	1	/Herrmann Erlangen/200714/2_08\0_L16\1/Uniprot Human 75 ppm_Mascot_2020-07-21 13:54:45	/Herrmann Erlangen/200714/2 08\0	2 08\0	L	16	\1/Uniprot Human 75 ppm Mascot 2020-07-21 13:54:45		26	16
27	M	16	P68871		Hemoglobin subunit β Human	GN=HBB PE=1 SV=2	100.0	11	79.6	2	/Herrmann Erlangen/200714/2_09\0_M16\1/Uniprot Human 75 ppm_Mascot_2020-07-21 13:54:45	/Herrmann Erlangen/200714/2 09\0	2 09\0	M	16	\1/Uniprot Human 75 ppm Mascot 2020-07-21 13:54:45		27	16
27	M	16	Q9UK54		Hemoglobin β subunit variant (Fragment) Human	GN=HBB PE=2 SV=1	76.0	9	74.2	4	/Herrmann Erlangen/200714/2_09\0_M16\1/Uniprot Human 75 ppm_Mascot_2020-07-21 13:54:45	/Herrmann Erlangen/200714/2 09\0	2 09\0	M	16	\1/Uniprot Human 75 ppm Mascot 2020-07-21 13:54:45		27	16
27	M	16	A0A1B4WRL5		Β globin (Fragment) Human	GN=hbb PE=3 SV=1	80.6	8	73.3	3	/Herrmann Erlangen/200714/2_09\0_M16\1/Uniprot Human 75 ppm_Mascot_2020-07-21 13:54:45	/Herrmann Erlangen/200714/2 09\0	2 09\0	M	16	\1/Uniprot Human 75 ppm Mascot 2020-07-21 13:54:45		27	16
27	M	16	Q52MT0		Β globin (Fragment) Human	GN=HBB PE=3 SV=1	112.0	10	81.9	1	/Herrmann Erlangen/200714/2_09\0_M16\1/Uniprot Human 75 ppm_Mascot_2020-07-21 13:54:45	/Herrmann Erlangen/200714/2 09\0	2 09\0	M	16	\1/Uniprot Human 75 ppm Mascot 2020-07-21 13:54:45		27	16
28	N	16	P13645		Keratin, type I cytoskeletal 10 Human	GN=KRT10 PE=1 SV=6	81.3	20	31.3	1	/Herrmann Erlangen/200714/2_10\0_N16\1/Uniprot Human 75 ppm_Mascot_2020-07-21 13:54:45	/Herrmann Erlangen/200714/2 10\0	2 10\0	N	16	\1/Uniprot Human 75 ppm Mascot 2020-07-21 13:54:45		28	16
28	N	16	B4DRR0	cDNA FLJ53910	Keratin, type II cytoskeletal 6A Human highly similar to	PE=2 SV=1	65.9	19	31.4	2	/Herrmann Erlangen/200714/2_10\0_N16\1/Uniprot Human 75 ppm_Mascot_2020-07-21 13:54:45	/Herrmann Erlangen/200714/2 10\0	2 10\0	N	16	\1/Uniprot Human 75 ppm Mascot 2020-07-21 13:54:45		28	16
30	P	16	K7EL62		Guanine nucleotide-binding protein subunit α-11 (Fragment) Human	GN=GNA11 PE=1 SV=1	66.7	10	60.2	2	/Herrmann Erlangen/200714/2_D_02\0_P16\1/Uniprot Human 75 ppm_Mascot_2020-07-21 13:54:45	/Herrmann Erlangen/200714/2 D 02\0	2 D 02\0	P	16	\1/Uniprot Human 75 ppm Mascot 2020-07-21 13:54:45		30	16
30	P	16	Q96L03		Spermatogenesis-ass protein 17 Human	GN=SPATA17 PE=2 SV=1	81.2	17	42.1	1	/Herrmann Erlangen/200714/2_D_02\0_P16\1/Uniprot Human 75 ppm_Mascot_2020-07-21 13:54:45	/Herrmann Erlangen/200714/2 D 02\0	2 D 02\0	P	16	\1/Uniprot Human 75 ppm Mascot 2020-07-21 13:54:45		30	16
31	A	17	Q9NR99		Matrix-remodeling-ass protein 5 Human	GN=MXRA5 PE=1 SV=3	62.4	38	15.9	2	/Herrmann Erlangen/200714/2_D_03\0_A17\1/Uniprot Human 75 ppm_Mascot_2020-07-21 13:54:45	/Herrmann Erlangen/200714/2 D 03\0	2 D 03\0	A	17	\1/Uniprot Human 75 ppm Mascot 2020-07-21 13:54:45		31	17
31	A	17	A0A590UJK3		Sarcolemmal membrane-ass protein Human	GN=SLMAP PE=1 SV=1	71.8	21	25.8	1	/Herrmann Erlangen/200714/2_D_03\0_A17\1/Uniprot Human 75 ppm_Mascot_2020-07-21 13:54:45	/Herrmann Erlangen/200714/2 D 03\0	2 D 03\0	A	17	\1/Uniprot Human 75 ppm Mascot 2020-07-21 13:54:45		31	17
32	B	17	P01024		Complement C3 Human	GN=C3 PE=1 SV=2	127.0	40	28.6	1	/Herrmann Erlangen/200714/2_D_04\0_B17\1/Uniprot Human 75 ppm_Mascot_2020-07-21 13:54:45	/Herrmann Erlangen/200714/2 D 04\0	2 D 04\0	B	17	\1/Uniprot Human 75 ppm Mascot 2020-07-21 13:54:45		32	17
32	B	17	Q13439-3	Iso 3	Golgin subfamily A member 4 Human	GN=GOLGA4	66.9	48	21.6	3	/Herrmann Erlangen/200714/2_D_04\0_B17\1/Uniprot Human 75 ppm_Mascot_2020-07-21 13:54:45	/Herrmann Erlangen/200714/2 D 04\0	2 D 04\0	B	17	\1/Uniprot Human 75 ppm Mascot 2020-07-21 13:54:45		32	17
32	B	17	Q59EV3		Myosin, heavy polypeptide 7, cardiac muscle, β variant (Fragment) Human	PE=2 SV=1	69.8	37	25.5	2	/Herrmann Erlangen/200714/2_D_04\0_B17\1/Uniprot Human 75 ppm_Mascot_2020-07-21 13:54:45	/Herrmann Erlangen/200714/2 D 04\0	2 D 04\0	B	17	\1/Uniprot Human 75 ppm Mascot 2020-07-21 13:54:45		32	17
32	B	17	Q86TT1	cDNA clone	of Neuroblastoma of Human	PE=2 SV=1	65.3	14	43.7	4	/Herrmann Erlangen/200714/2_D_04\0_B17\1/Uniprot Human 75 ppm_Mascot_2020-07-21 13:54:45	/Herrmann Erlangen/200714/2 D 04\0	2 D 04\0	B	17	\1/Uniprot Human 75 ppm Mascot 2020-07-21 13:54:45		32	17
33	C	17	P01024		Complement C3 Human	GN=C3 PE=1 SV=2	148.0	53	37.2	1	/Herrmann Erlangen/200714/2_D_05\0_C17\1/Uniprot Human 75 ppm_Mascot_2020-07-21 13:54:45	/Herrmann Erlangen/200714/2 D 05\0	2 D 05\0	C	17	\1/Uniprot Human 75 ppm Mascot 2020-07-21 13:54:45		33	17
33	C	17	A0A494C1D7		Dystonin (Fragment) Human	GN=DST PE=1 SV=1	75.5	64	26.2	2	/Herrmann Erlangen/200714/2_D_05\0_C17\1/Uniprot Human 75 ppm_Mascot_2020-07-21 13:54:45	/Herrmann Erlangen/200714/2 D 05\0	2 D 05\0	C	17	\1/Uniprot Human 75 ppm Mascot 2020-07-21 13:54:45		33	17
33	C	17	F5GWP8		Keratin, type I cytoskeletal 17 Human	GN=KRT17 PE=1 SV=2	66.1	20	47.0	3	/Herrmann Erlangen/200714/2_D_05\0_C17\1/Uniprot Human 75 ppm_Mascot_2020-07-21 13:54:45	/Herrmann Erlangen/200714/2 D 05\0	2 D 05\0	C	17	\1/Uniprot Human 75 ppm Mascot 2020-07-21 13:54:45		33	17
33	C	17	B4DRR0	cDNA FLJ53910	Keratin, type II cytoskeletal 6A Human highly similar to	PE=2 SV=1	64.6	20	30.8	4	/Herrmann Erlangen/200714/2_D_05\0_C17\1/Uniprot Human 75 ppm_Mascot_2020-07-21 13:54:45	/Herrmann Erlangen/200714/2 D 05\0	2 D 05\0	C	17	\1/Uniprot Human 75 ppm Mascot 2020-07-21 13:54:45		33	17
34	D	17	P01024		Complement C3 Human	GN=C3 PE=1 SV=2	138.0	47	31.6	1	/Herrmann Erlangen/200714/2_D_06\0_D17\1/Uniprot Human 75 ppm_Mascot_2020-07-21 13:54:45	/Herrmann Erlangen/200714/2 D 06\0	2 D 06\0	D	17	\1/Uniprot Human 75 ppm Mascot 2020-07-21 13:54:45		34	17
34	D	17	A0A494C1D7		Dystonin (Fragment) Human	GN=DST PE=1 SV=1	76.7	49	22.7	3	/Herrmann Erlangen/200714/2_D_06\0_D17\1/Uniprot Human 75 ppm_Mascot_2020-07-21 13:54:45	/Herrmann Erlangen/200714/2 D 06\0	2 D 06\0	D	17	\1/Uniprot Human 75 ppm Mascot 2020-07-21 13:54:45		34	17
34	D	17	Q96L93-4	Iso 3	Kinesin-like protein KIF16B Human	GN=KIF16B	81.1	27	24.2	2	/Herrmann Erlangen/200714/2_D_06\0_D17\1/Uniprot Human 75 ppm_Mascot_2020-07-21 13:54:45	/Herrmann Erlangen/200714/2 D 06\0	2 D 06\0	D	17	\1/Uniprot Human 75 ppm Mascot 2020-07-21 13:54:45		34	17
34	D	17	B4DG07	cDNA FLJ58159	RAB6-interacting protein 2 Human highly similar to	PE=2 SV=1	67.1	27	34.8	4	/Herrmann Erlangen/200714/2_D_06\0_D17\1/Uniprot Human 75 ppm_Mascot_2020-07-21 13:54:45	/Herrmann Erlangen/200714/2 D 06\0	2 D 06\0	D	17	\1/Uniprot Human 75 ppm Mascot 2020-07-21 13:54:45		34	17
34	D	17	Q8WZ42-3	Iso 3	Titin Human	GN=TTN	65.9	150	7.1	5	/Herrmann Erlangen/200714/2_D_06\0_D17\1/Uniprot Human 75 ppm_Mascot_2020-07-21 13:54:45	/Herrmann Erlangen/200714/2 D 06\0	2 D 06\0	D	17	\1/Uniprot Human 75 ppm Mascot 2020-07-21 13:54:45		34	17
35	E	17	P01024		Complement C3 Human	GN=C3 PE=1 SV=2	96.2	34	26.3	1	/Herrmann Erlangen/200714/2_D_07\0_E17\1/Uniprot Human 75 ppm_Mascot_2020-07-21 13:54:45	/Herrmann Erlangen/200714/2 D 07\0	2 D 07\0	E	17	\1/Uniprot Human 75 ppm Mascot 2020-07-21 13:54:45		35	17
36	F	17	P01024		Complement C3 Human	GN=C3 PE=1 SV=2	138.0	53	35.5	1	/Herrmann Erlangen/200714/2_D_08\0_F17\1/Uniprot Human 75 ppm_Mascot_2020-07-21 13:54:45	/Herrmann Erlangen/200714/2 D 08\0	2 D 08\0	F	17	\1/Uniprot Human 75 ppm Mascot 2020-07-21 13:54:45		36	17
36	F	17	P13533		Myosin-6 Human	GN=MYH6 PE=1 SV=5	69.3	45	24.9	2	/Herrmann Erlangen/200714/2_D_08\0_F17\1/Uniprot Human 75 ppm_Mascot_2020-07-21 13:54:45	/Herrmann Erlangen/200714/2 D 08\0	2 D 08\0	F	17	\1/Uniprot Human 75 ppm Mascot 2020-07-21 13:54:45		36	17
37	G	17	D1MGQ0		Delta globin (Fragment) Human	GN=HBD PE=3 SV=1	75.0	7	63.8	11	/Herrmann Erlangen/200714/2_D_09\1_G17\1/Uniprot Human 75 ppm_Mascot_2020-07-21 13:54:45	/Herrmann Erlangen/200714/2 D 09\1	2 D 09\1	G	17	\1/Uniprot Human 75 ppm Mascot 2020-07-21 13:54:45		37	17
37	G	17	Q670S4		Hemoglobin Lepore-Baltimore (Frag) Human	PE=3 SV=1	75.0	8	76.2	12	/Herrmann Erlangen/200714/2_D_09\1_G17\1/Uniprot Human 75 ppm_Mascot_2020-07-21 13:54:45	/Herrmann Erlangen/200714/2 D 09\1	2 D 09\1	G	17	\1/Uniprot Human 75 ppm Mascot 2020-07-21 13:54:45		37	17
37	G	17	P02042		Hemoglobin subunit delta Human	GN=HBD PE=1 SV=2	66.9	9	64.6	15	/Herrmann Erlangen/200714/2_D_09\1_G17\1/Uniprot Human 75 ppm_Mascot_2020-07-21 13:54:45	/Herrmann Erlangen/200714/2 D 09\1	2 D 09\1	G	17	\1/Uniprot Human 75 ppm Mascot 2020-07-21 13:54:45		37	17
37	G	17	A0A481SHK9		Hemoglobin subunit β Human	GN=HBB PE=3 SV=1	83.9	12	83.0	8	/Herrmann Erlangen/200714/2_D_09\1_G17\1/Uniprot Human 75 ppm_Mascot_2020-07-21 13:54:45	/Herrmann Erlangen/200714/2 D 09\1	2 D 09\1	G	17	\1/Uniprot Human 75 ppm Mascot 2020-07-21 13:54:45		37	17
37	G	17	P68871		Hemoglobin subunit β Human	GN=HBB PE=1 SV=2	99.4	12	83.7	3	/Herrmann Erlangen/200714/2_D_09\1_G17\1/Uniprot Human 75 ppm_Mascot_2020-07-21 13:54:45	/Herrmann Erlangen/200714/2 D 09\1	2 D 09\1	G	17	\1/Uniprot Human 75 ppm Mascot 2020-07-21 13:54:45		37	17
37	G	17	Q3LR79		Hemoglobin β (Fragment) Human	GN=HBB PE=3 SV=1	74.8	9	93.3	13	/Herrmann Erlangen/200714/2_D_09\1_G17\1/Uniprot Human 75 ppm_Mascot_2020-07-21 13:54:45	/Herrmann Erlangen/200714/2 D 09\1	2 D 09\1	G	17	\1/Uniprot Human 75 ppm Mascot 2020-07-21 13:54:45		37	17
37	G	17	Q3Y9I8		Hemoglobin β (Fragment) Human	GN=HBB PE=3 SV=1	78.5	9	84.0	9	/Herrmann Erlangen/200714/2_D_09\1_G17\1/Uniprot Human 75 ppm_Mascot_2020-07-21 13:54:45	/Herrmann Erlangen/200714/2 D 09\1	2 D 09\1	G	17	\1/Uniprot Human 75 ppm Mascot 2020-07-21 13:54:45		37	17
37	G	17	Q6J1Z7		Hemoglobin β (Fragment) Human	GN=HBB PE=3 SV=1	92.9	10	94.3	7	/Herrmann Erlangen/200714/2_D_09\1_G17\1/Uniprot Human 75 ppm_Mascot_2020-07-21 13:54:45	/Herrmann Erlangen/200714/2 D 09\1	2 D 09\1	G	17	\1/Uniprot Human 75 ppm Mascot 2020-07-21 13:54:45		37	17
37	G	17	Q4JLR8		Hemoglobin β chain (Fragment) Human	GN=HBB PE=3 SV=1	76.7	10	94.3	10	/Herrmann Erlangen/200714/2_D_09\1_G17\1/Uniprot Human 75 ppm_Mascot_2020-07-21 13:54:45	/Herrmann Erlangen/200714/2 D 09\1	2 D 09\1	G	17	\1/Uniprot Human 75 ppm Mascot 2020-07-21 13:54:45		37	17
37	G	17	Q9BWU5		hemoglobin β chain (Fragment) Human Mutant	GN=HBB PE=3 SV=1	93.5	9	81.0	4	/Herrmann Erlangen/200714/2_D_09\1_G17\1/Uniprot Human 75 ppm_Mascot_2020-07-21 13:54:45	/Herrmann Erlangen/200714/2 D 09\1	2 D 09\1	G	17	\1/Uniprot Human 75 ppm Mascot 2020-07-21 13:54:45		37	17
37	G	17	Q6V0K9		hemoglobin β chain (Fragment) Human Mutant	GN=HBB PE=3 SV=1	93.5	10	93.3	5	/Herrmann Erlangen/200714/2_D_09\1_G17\1/Uniprot Human 75 ppm_Mascot_2020-07-21 13:54:45	/Herrmann Erlangen/200714/2 D 09\1	2 D 09\1	G	17	\1/Uniprot Human 75 ppm Mascot 2020-07-21 13:54:45		37	17
37	G	17	Q9UK54		Hemoglobin β subunit variant (Fragment) Human	GN=HBB PE=2 SV=1	73.2	10	84.4	14	/Herrmann Erlangen/200714/2_D_09\1_G17\1/Uniprot Human 75 ppm_Mascot_2020-07-21 13:54:45	/Herrmann Erlangen/200714/2 D 09\1	2 D 09\1	G	17	\1/Uniprot Human 75 ppm Mascot 2020-07-21 13:54:45		37	17
37	G	17	Q0Z944		Β globin (Fragment) Human	GN=HBB PE=3 SV=1	110.0	10	94.3	2	/Herrmann Erlangen/200714/2_D_09\1_G17\1/Uniprot Human 75 ppm_Mascot_2020-07-21 13:54:45	/Herrmann Erlangen/200714/2 D 09\1	2 D 09\1	G	17	\1/Uniprot Human 75 ppm Mascot 2020-07-21 13:54:45		37	17
37	G	17	Q52MT0		Β globin (Fragment) Human	GN=HBB PE=3 SV=1	93.5	10	94.3	6	/Herrmann Erlangen/200714/2_D_09\1_G17\1/Uniprot Human 75 ppm_Mascot_2020-07-21 13:54:45	/Herrmann Erlangen/200714/2 D 09\1	2 D 09\1	G	17	\1/Uniprot Human 75 ppm Mascot 2020-07-21 13:54:45		37	17
37	G	17	B5ANL9		Β globin chain (Fragment) Human	GN=HBB PE=3 SV=1	118.0	9	93.2	1	/Herrmann Erlangen/200714/2_D_09\1_G17\1/Uniprot Human 75 ppm_Mascot_2020-07-21 13:54:45	/Herrmann Erlangen/200714/2 D 09\1	2 D 09\1	G	17	\1/Uniprot Human 75 ppm Mascot 2020-07-21 13:54:45		37	17
29	O	16	Q9C0I9		Leucine-rich repeat-containing protein 27 Human	GN=LRRC27 PE=1 SV=2	72.0	18	44.5	2	/Herrmann Erlangen/200714/2_D_1\0_O16\1/Uniprot Human 75 ppm_Mascot_2020-07-21 13:54:45	/Herrmann Erlangen/200714/2 D 1\0	2 D 1\0	O	16	\1/Uniprot Human 75 ppm Mascot 2020-07-21 13:54:45		29	16
29	O	16	B3KUK5	cDNA FLJ40099 fis	Leu-rich repeat-containing protein 27 Human similar to	PE=2 SV=1	84.6	19	44.5	1	/Herrmann Erlangen/200714/2_D_1\0_O16\1/Uniprot Human 75 ppm_Mascot_2020-07-21 13:54:45	/Herrmann Erlangen/200714/2 D 1\0	2 D 1\0	O	16	\1/Uniprot Human 75 ppm Mascot 2020-07-21 13:54:45		29	16
29	O	16	Q8NEG7		Protein DENND6B Human	GN=DENND6B PE=2 SV=1	68.3	14	26.2	3	/Herrmann Erlangen/200714/2_D_1\0_O16\1/Uniprot Human 75 ppm_Mascot_2020-07-21 13:54:45	/Herrmann Erlangen/200714/2 D 1\0	2 D 1\0	O	16	\1/Uniprot Human 75 ppm Mascot 2020-07-21 13:54:45		29	16
38	H	17	C9JB56		Rho GTPase-activating protein 25 Human	GN=ARHGAP25 PE=1 SV=1	70.8	18	35.7	1	/Herrmann Erlangen/200714/2_D_10\0_H17\1/Uniprot Human 75 ppm_Mascot_2020-07-21 13:54:45	/Herrmann Erlangen/200714/2 D 10\0	2 D 10\0	H	17	\1/Uniprot Human 75 ppm Mascot 2020-07-21 13:54:45		38	17
2	A	15	Q5T376		FERM domain containing 4A, IsoCRA_c (Fragment) Human	GN=FRMD4A PE=1 SV=1	72.8	18	45.7	1	/Herrmann Erlangen/200714/A4_01\0_A15\1/Uniprot Human 75 ppm_Mascot_2020-07-21 13:54:45	/Herrmann Erlangen/200714/A4 01\0	A4 01\0	A	15	\1/Uniprot Human 75 ppm Mascot 2020-07-21 13:54:45		2	15
2	A	15	Q15149		Plectin Human	GN=PLEC PE=1 SV=3	63.0	75	17.4	2	/Herrmann Erlangen/200714/A4_01\0_A15\1/Uniprot Human 75 ppm_Mascot_2020-07-21 13:54:45	/Herrmann Erlangen/200714/A4 01\0	A4 01\0	A	15	\1/Uniprot Human 75 ppm Mascot 2020-07-21 13:54:45		2	15
3	B	15	Q96HN5		Uncharacterized protein (Fragment) Human	PE=2 SV=1	73.7	26	30.5	1	/Herrmann Erlangen/200714/A4_02\0_B15\1/Uniprot Human 75 ppm_Mascot_2020-07-21 13:54:45	/Herrmann Erlangen/200714/A4 02\0	A4 02\0	B	15	\1/Uniprot Human 75 ppm Mascot 2020-07-21 13:54:45		3	15
3	B	15	A0A590UK32		Histone H2A deubiquitinase MYSM1 (Fragment) Human	GN=MYSM1 PE=1 SV=1	65.5	17	33.4	2	/Herrmann Erlangen/200714/A4_02\0_B15\1/Uniprot Human 75 ppm_Mascot_2020-07-21 13:54:45	/Herrmann Erlangen/200714/A4 02\0	A4 02\0	B	15	\1/Uniprot Human 75 ppm Mascot 2020-07-21 13:54:45		3	15
4	C	15	C0JYY2		Apolipoprotein B (Including Ag(X) antigen) Human	GN=APOB PE=4 SV=1	69.2	58	13.6	2	/Herrmann Erlangen/200714/A4_03\0_C15\1/Uniprot Human 75 ppm_Mascot_2020-07-21 13:54:45	/Herrmann Erlangen/200714/A4 03\0	A4 03\0	C	15	\1/Uniprot Human 75 ppm Mascot 2020-07-21 13:54:45		4	15
4	C	15	Q15149		Plectin Human	GN=PLEC PE=1 SV=3	65.6	71	15.4	4	/Herrmann Erlangen/200714/A4_03\0_C15\1/Uniprot Human 75 ppm_Mascot_2020-07-21 13:54:45	/Herrmann Erlangen/200714/A4 03\0	A4 03\0	C	15	\1/Uniprot Human 75 ppm Mascot 2020-07-21 13:54:45		4	15
4	C	15	A0A087WVV2		Ribosome-binding protein 1 Human	GN=RRBP1 PE=1 SV=1	88.1	31	32.3	1	/Herrmann Erlangen/200714/A4_03\0_C15\1/Uniprot Human 75 ppm_Mascot_2020-07-21 13:54:45	/Herrmann Erlangen/200714/A4 03\0	A4 03\0	C	15	\1/Uniprot Human 75 ppm Mascot 2020-07-21 13:54:45		4	15
4	C	15	A7MD06		Zinc finger protein 483 Human	GN=ZNF483 PE=2 SV=1	66.2	21	30.8	3	/Herrmann Erlangen/200714/A4_03\0_C15\1/Uniprot Human 75 ppm_Mascot_2020-07-21 13:54:45	/Herrmann Erlangen/200714/A4 03\0	A4 03\0	C	15	\1/Uniprot Human 75 ppm Mascot 2020-07-21 13:54:45		4	15
5	D	15	P01024		Complement C3 Human	GN=C3 PE=1 SV=2	108.0	45	30.7	1	/Herrmann Erlangen/200714/A4_04\0_D15\1/Uniprot Human 75 ppm_Mascot_2020-07-21 13:54:45	/Herrmann Erlangen/200714/A4 04\0	A4 04\0	D	15	\1/Uniprot Human 75 ppm Mascot 2020-07-21 13:54:45		5	15
5	D	15	P13645		Keratin, type I cytoskeletal 10 Human	GN=KRT10 PE=1 SV=6	67.6	21	28.8	4	/Herrmann Erlangen/200714/A4_04\0_D15\1/Uniprot Human 75 ppm_Mascot_2020-07-21 13:54:45	/Herrmann Erlangen/200714/A4 04\0	A4 04\0	D	15	\1/Uniprot Human 75 ppm Mascot 2020-07-21 13:54:45		5	15
5	D	15	Q8NF91-4	Iso 4	Nesprin-1 Human	GN=SYNE1	67.0	115	13.5	5	/Herrmann Erlangen/200714/A4_04\0_D15\1/Uniprot Human 75 ppm_Mascot_2020-07-21 13:54:45	/Herrmann Erlangen/200714/A4 04\0	A4 04\0	D	15	\1/Uniprot Human 75 ppm Mascot 2020-07-21 13:54:45		5	15
5	D	15	A0A1B0GTV9		Oxygen-reg protein 1 Human	GN=RP1 PE=1 SV=1	69.0	29	28.2	3	/Herrmann Erlangen/200714/A4_04\0_D15\1/Uniprot Human 75 ppm_Mascot_2020-07-21 13:54:45	/Herrmann Erlangen/200714/A4 04\0	A4 04\0	D	15	\1/Uniprot Human 75 ppm Mascot 2020-07-21 13:54:45		5	15
5	D	15	Q9H0K6		Pseudouridylate synthase 7 homolog-like protein Human	GN=PUS7L PE=1 SV=1	65.8	26	30.0	6	/Herrmann Erlangen/200714/A4_04\0_D15\1/Uniprot Human 75 ppm_Mascot_2020-07-21 13:54:45	/Herrmann Erlangen/200714/A4 04\0	A4 04\0	D	15	\1/Uniprot Human 75 ppm Mascot 2020-07-21 13:54:45		5	15
5	D	15	Q9NRC6		Spectrin β chain, non-erythrocytic 5 Human	GN=SPTBN5 PE=1 SV=2	72.7	63	17.3	2	/Herrmann Erlangen/200714/A4_04\0_D15\1/Uniprot Human 75 ppm_Mascot_2020-07-21 13:54:45	/Herrmann Erlangen/200714/A4 04\0	A4 04\0	D	15	\1/Uniprot Human 75 ppm Mascot 2020-07-21 13:54:45		5	15
6	E	15	A0A0C4DGL8		Haptoglobin Human	GN=HP PE=1 SV=1	116.0	20	50.1	2	/Herrmann Erlangen/200714/A4_05\0_E15\1/Uniprot Human 75 ppm_Mascot_2020-07-21 13:54:45	/Herrmann Erlangen/200714/A4 05\0	A4 05\0	E	15	\1/Uniprot Human 75 ppm Mascot 2020-07-21 13:54:45		6	15
6	E	15	H0Y300		Haptoglobin Human	GN=HP PE=1 SV=4	109.0	21	43.4	3	/Herrmann Erlangen/200714/A4_05\0_E15\1/Uniprot Human 75 ppm_Mascot_2020-07-21 13:54:45	/Herrmann Erlangen/200714/A4 05\0	A4 05\0	E	15	\1/Uniprot Human 75 ppm Mascot 2020-07-21 13:54:45		6	15
6	E	15	Q6NSB4		HP protein Human	GN=HP PE=2 SV=1	120.0	19	55.2	1	/Herrmann Erlangen/200714/A4_05\0_E15\1/Uniprot Human 75 ppm_Mascot_2020-07-21 13:54:45	/Herrmann Erlangen/200714/A4 05\0	A4 05\0	E	15	\1/Uniprot Human 75 ppm Mascot 2020-07-21 13:54:45		6	15
7	F	15	P00738-2	Iso 2	Haptoglobin Human	GN=HP	93.2	19	49.0	3	/Herrmann Erlangen/200714/A4_06\0_F15\1/Uniprot Human 75 ppm_Mascot_2020-07-21 13:54:45	/Herrmann Erlangen/200714/A4 06\0	A4 06\0	F	15	\1/Uniprot Human 75 ppm Mascot 2020-07-21 13:54:45		7	15
7	F	15	A0A087WU08		Haptoglobin Human	GN=HP PE=1 SV=1	118.0	23	63.7	2	/Herrmann Erlangen/200714/A4_06\0_F15\1/Uniprot Human 75 ppm_Mascot_2020-07-21 13:54:45	/Herrmann Erlangen/200714/A4 06\0	A4 06\0	F	15	\1/Uniprot Human 75 ppm Mascot 2020-07-21 13:54:45		7	15
7	F	15	H0Y300		Haptoglobin Human	GN=HP PE=1 SV=4	90.3	21	47.1	4	/Herrmann Erlangen/200714/A4_06\0_F15\1/Uniprot Human 75 ppm_Mascot_2020-07-21 13:54:45	/Herrmann Erlangen/200714/A4 06\0	A4 06\0	F	15	\1/Uniprot Human 75 ppm Mascot 2020-07-21 13:54:45		7	15
7	F	15	Q6NSB4		HP protein Human	GN=HP PE=2 SV=1	119.0	23	61.6	1	/Herrmann Erlangen/200714/A4_06\0_F15\1/Uniprot Human 75 ppm_Mascot_2020-07-21 13:54:45	/Herrmann Erlangen/200714/A4 06\0	A4 06\0	F	15	\1/Uniprot Human 75 ppm Mascot 2020-07-21 13:54:45		7	15
7	F	15	O60225		Protein SSX5 Human	GN=SSX5 PE=1 SV=3	68.4	16	66.5	6	/Herrmann Erlangen/200714/A4_06\0_F15\1/Uniprot Human 75 ppm_Mascot_2020-07-21 13:54:45	/Herrmann Erlangen/200714/A4 06\0	A4 06\0	F	15	\1/Uniprot Human 75 ppm Mascot 2020-07-21 13:54:45		7	15
7	F	15	A0A140VJI6		Testicular tissue protein Li 60 Human	PE=2 SV=1	79.6	60	17.3	5	/Herrmann Erlangen/200714/A4_06\0_F15\1/Uniprot Human 75 ppm_Mascot_2020-07-21 13:54:45	/Herrmann Erlangen/200714/A4 06\0	A4 06\0	F	15	\1/Uniprot Human 75 ppm Mascot 2020-07-21 13:54:45		7	15
8	G	15	P02741		C-reactive protein Human	GN=CRP PE=1 SV=1	73.1	10	36.2	2	/Herrmann Erlangen/200714/A4_07\0_G15\1/Uniprot Human 75 ppm_Mascot_2020-07-21 13:54:45	/Herrmann Erlangen/200714/A4 07\0	A4 07\0	G	15	\1/Uniprot Human 75 ppm Mascot 2020-07-21 13:54:45		8	15
8	G	15	B4DQY2		MICOS complex subunit MIC60 Human	PE=2 SV=1	67.9	19	25.5	5	/Herrmann Erlangen/200714/A4_07\0_G15\1/Uniprot Human 75 ppm_Mascot_2020-07-21 13:54:45	/Herrmann Erlangen/200714/A4 07\0	A4 07\0	G	15	\1/Uniprot Human 75 ppm Mascot 2020-07-21 13:54:45		8	15
8	G	15	Q16891-2	Iso 2	MICOS complex subunit MIC60 Human	GN=IMMT	70.3	19	22.4	4	/Herrmann Erlangen/200714/A4_07\0_G15\1/Uniprot Human 75 ppm_Mascot_2020-07-21 13:54:45	/Herrmann Erlangen/200714/A4 07\0	A4 07\0	G	15	\1/Uniprot Human 75 ppm Mascot 2020-07-21 13:54:45		8	15
8	G	15	A0A087WYS0		MICOS complex subunit MIC60 Human	GN=IMMT PE=1 SV=1	72.0	13	31.5	3	/Herrmann Erlangen/200714/A4_07\0_G15\1/Uniprot Human 75 ppm_Mascot_2020-07-21 13:54:45	/Herrmann Erlangen/200714/A4 07\0	A4 07\0	G	15	\1/Uniprot Human 75 ppm Mascot 2020-07-21 13:54:45		8	15
8	G	15	D6RAW4		MICOS complex subunit MIC60 Human	GN=IMMT PE=1 SV=1	89.8	10	60.5	1	/Herrmann Erlangen/200714/A4_07\0_G15\1/Uniprot Human 75 ppm_Mascot_2020-07-21 13:54:45	/Herrmann Erlangen/200714/A4 07\0	A4 07\0	G	15	\1/Uniprot Human 75 ppm Mascot 2020-07-21 13:54:45		8	15
9	H	15	P00738		Haptoglobin Human	GN=HP PE=1 SV=1	95.0	16	38.2	1	/Herrmann Erlangen/200714/A4_08\0_H15\1/Uniprot Human 75 ppm_Mascot_2020-07-21 13:54:45	/Herrmann Erlangen/200714/A4 08\0	A4 08\0	H	15	\1/Uniprot Human 75 ppm Mascot 2020-07-21 13:54:45		9	15
10	I	15	B4E2V2	cDNA FLJ55454	Oxygen-reg protein 1 Human moderately similar to	PE=2 SV=1	63.4	24	30.8	1	/Herrmann Erlangen/200714/A4_09\0_I15\1/Uniprot Human 75 ppm_Mascot_2020-07-21 13:54:45	/Herrmann Erlangen/200714/A4 09\0	A4 09\0	I	15	\1/Uniprot Human 75 ppm Mascot 2020-07-21 13:54:45		10	15
11	J	15	P13645		Keratin, type I cytoskeletal 10 Human	GN=KRT10 PE=1 SV=6	119.0	26	41.6	1	/Herrmann Erlangen/200714/A4_10\0_J15\1/Uniprot Human 75 ppm_Mascot_2020-07-21 13:54:45	/Herrmann Erlangen/200714/A4 10\0	A4 10\0	J	15	\1/Uniprot Human 75 ppm Mascot 2020-07-21 13:54:45		11	15
11	J	15	Q9Y4A5-2	Iso 2	Transformation/transcription domain-ass protein Human	GN=TRRAP	70.0	59	17.4	2	/Herrmann Erlangen/200714/A4_10\0_J15\1/Uniprot Human 75 ppm_Mascot_2020-07-21 13:54:45	/Herrmann Erlangen/200714/A4 10\0	A4 10\0	J	15	\1/Uniprot Human 75 ppm Mascot 2020-07-21 13:54:45		11	15
12	K	15	Q9P2D7-8	Iso 7	Dynein heavy chain 1, axonemal Human	GN=DNAH1	66.7	39	13.1	1	/Herrmann Erlangen/200714/A4_D_01\0_K15\1/Uniprot Human 75 ppm_Mascot_2020-07-21 13:54:45	/Herrmann Erlangen/200714/A4 D 01\0	A4 D 01\0	K	15	\1/Uniprot Human 75 ppm Mascot 2020-07-21 13:54:45		12	15
1	L	14	Q9P2D7-8	Iso 7	Dynein heavy chain 1, axonemal Human	GN=DNAH1	67.2	61	16.0	3	/Herrmann Erlangen/200714/A4_D_02\1_L14\1/Uniprot Human 75 ppm_Mascot_2020-07-21 13:54:45	/Herrmann Erlangen/200714/A4 D 02\1	A4 D 02\1	L	14	\1/Uniprot Human 75 ppm Mascot 2020-07-21 13:54:45		1	14
1	L	14	P13645		Keratin, type I cytoskeletal 10 Human	GN=KRT10 PE=1 SV=6	72.1	20	35.8	2	/Herrmann Erlangen/200714/A4_D_02\1_L14\1/Uniprot Human 75 ppm_Mascot_2020-07-21 13:54:45	/Herrmann Erlangen/200714/A4 D 02\1	A4 D 02\1	L	14	\1/Uniprot Human 75 ppm Mascot 2020-07-21 13:54:45		1	14
1	L	14	P35908		Keratin, type II cytoskeletal 2 epidermal Human	GN=KRT2 PE=1 SV=2	73.4	21	41.8	1	/Herrmann Erlangen/200714/A4_D_02\1_L14\1/Uniprot Human 75 ppm_Mascot_2020-07-21 13:54:45	/Herrmann Erlangen/200714/A4 D 02\1	A4 D 02\1	L	14	\1/Uniprot Human 75 ppm Mascot 2020-07-21 13:54:45		1	14
13	M	15	H6VRG2		Keratin 1 Human	GN=KRT1 PE=3 SV=1	75.6	21	32.3	2	/Herrmann Erlangen/200714/A4_D_03\0_M15\1/Uniprot Human 75 ppm_Mascot_2020-07-21 13:54:45	/Herrmann Erlangen/200714/A4 D 03\0	A4 D 03\0	M	15	\1/Uniprot Human 75 ppm Mascot 2020-07-21 13:54:45		13	15
13	M	15	H6VRF8		Keratin 1 Human	GN=KRT1 PE=3 SV=1	87.1	22	33.5	1	/Herrmann Erlangen/200714/A4_D_03\0_M15\1/Uniprot Human 75 ppm_Mascot_2020-07-21 13:54:45	/Herrmann Erlangen/200714/A4 D 03\0	A4 D 03\0	M	15	\1/Uniprot Human 75 ppm Mascot 2020-07-21 13:54:45		13	15
13	M	15	Q96FC7		Phytanoyl-CoA hydroxylase-interacting protein-like Human	GN=PHYHIPL PE=1 SV=3	62.3	14	32.4	3	/Herrmann Erlangen/200714/A4_D_03\0_M15\1/Uniprot Human 75 ppm_Mascot_2020-07-21 13:54:45	/Herrmann Erlangen/200714/A4 D 03\0	A4 D 03\0	M	15	\1/Uniprot Human 75 ppm Mascot 2020-07-21 13:54:45		13	15
14	N	15	P01024		Complement C3 Human	GN=C3 PE=1 SV=2	96.9	41	31.0	1	/Herrmann Erlangen/200714/A4_D_04\0_N15\1/Uniprot Human 75 ppm_Mascot_2020-07-21 13:54:45	/Herrmann Erlangen/200714/A4 D 04\0	A4 D 04\0	N	15	\1/Uniprot Human 75 ppm Mascot 2020-07-21 13:54:45		14	15
15	O	15	P00738-2	Iso 2	Haptoglobin Human	GN=HP	147.0	20	47.0	2	/Herrmann Erlangen/200714/A4_D_05\0_O15\1/Uniprot Human 75 ppm_Mascot_2020-07-21 13:54:45	/Herrmann Erlangen/200714/A4 D 05\0	A4 D 05\0	O	15	\1/Uniprot Human 75 ppm Mascot 2020-07-21 13:54:45		15	15
15	O	15	Q6NSB4		HP protein Human	GN=HP PE=2 SV=1	155.0	21	55.5	1	/Herrmann Erlangen/200714/A4_D_05\0_O15\1/Uniprot Human 75 ppm_Mascot_2020-07-21 13:54:45	/Herrmann Erlangen/200714/A4 D 05\0	A4 D 05\0	O	15	\1/Uniprot Human 75 ppm Mascot 2020-07-21 13:54:45		15	15
15	O	15	A8K8P3		Protein SFI1 homolog Human	GN=SFI1 PE=1 SV=2	68.0	33	23.8	4	/Herrmann Erlangen/200714/A4_D_05\0_O15\1/Uniprot Human 75 ppm_Mascot_2020-07-21 13:54:45	/Herrmann Erlangen/200714/A4 D 05\0	A4 D 05\0	O	15	\1/Uniprot Human 75 ppm Mascot 2020-07-21 13:54:45		15	15
15	O	15	A8K8P3-2	Iso 2	Protein SFI1 homolog Human	GN=SFI1	68.0	34	25.0	5	/Herrmann Erlangen/200714/A4_D_05\0_O15\1/Uniprot Human 75 ppm_Mascot_2020-07-21 13:54:45	/Herrmann Erlangen/200714/A4 D 05\0	A4 D 05\0	O	15	\1/Uniprot Human 75 ppm Mascot 2020-07-21 13:54:45		15	15
15	O	15	Q8IZC7-2	Iso 2	Zinc finger protein 101 Human	GN=ZNF101	69.9	15	40.8	3	/Herrmann Erlangen/200714/A4_D_05\0_O15\1/Uniprot Human 75 ppm_Mascot_2020-07-21 13:54:45	/Herrmann Erlangen/200714/A4 D 05\0	A4 D 05\0	O	15	\1/Uniprot Human 75 ppm Mascot 2020-07-21 13:54:45		15	15
15	O	15	Q96F93		ZNF101 protein (Fragment) Human	GN=ZNF101 PE=2 SV=2	64.1	15	37.5	6	/Herrmann Erlangen/200714/A4_D_05\0_O15\1/Uniprot Human 75 ppm_Mascot_2020-07-21 13:54:45	/Herrmann Erlangen/200714/A4 D 05\0	A4 D 05\0	O	15	\1/Uniprot Human 75 ppm Mascot 2020-07-21 13:54:45		15	15
16	P	15	P13645		Keratin, type I cytoskeletal 10 Human	GN=KRT10 PE=1 SV=6	63.3	19	31.0	3	/Herrmann Erlangen/200714/A4_D_06\0_P15\1/Uniprot Human 75 ppm_Mascot_2020-07-21 13:54:45	/Herrmann Erlangen/200714/A4 D 06\0	A4 D 06\0	P	15	\1/Uniprot Human 75 ppm Mascot 2020-07-21 13:54:45		16	15
16	P	15	B4DRR0	cDNA FLJ53910	Keratin, type II cytoskeletal 6A Human highly similar to	PE=2 SV=1	88.7	22	36.6	1	/Herrmann Erlangen/200714/A4_D_06\0_P15\1/Uniprot Human 75 ppm_Mascot_2020-07-21 13:54:45	/Herrmann Erlangen/200714/A4 D 06\0	A4 D 06\0	P	15	\1/Uniprot Human 75 ppm Mascot 2020-07-21 13:54:45		16	15
16	P	15	P04259		Keratin, type II cytoskeletal 6B Human	GN=KRT6B PE=1 SV=5	67.7	21	36.5	2	/Herrmann Erlangen/200714/A4_D_06\0_P15\1/Uniprot Human 75 ppm_Mascot_2020-07-21 13:54:45	/Herrmann Erlangen/200714/A4 D 06\0	A4 D 06\0	P	15	\1/Uniprot Human 75 ppm Mascot 2020-07-21 13:54:45		16	15
17	A	16	P01024		Complement C3 Human	GN=C3 PE=1 SV=2	107.0	50	32.1	1	/Herrmann Erlangen/200714/A4_D_07\0_A16\1/Uniprot Human 75 ppm_Mascot_2020-07-21 13:54:45	/Herrmann Erlangen/200714/A4 D 07\0	A4 D 07\0	A	16	\1/Uniprot Human 75 ppm Mascot 2020-07-21 13:54:45		17	16
17	A	16	A0A1W2PRT3		Glial fibrillary acidic protein (Fragment) Human	GN=GFAP PE=1 SV=1	73.2	20	51.8	7	/Herrmann Erlangen/200714/A4_D_07\0_A16\1/Uniprot Human 75 ppm_Mascot_2020-07-21 13:54:45	/Herrmann Erlangen/200714/A4 D 07\0	A4 D 07\0	A	16	\1/Uniprot Human 75 ppm Mascot 2020-07-21 13:54:45		17	16
17	A	16	B4E192	cDNA FLJ54224	Glial fibrillary acidic protein, astrocyte Human highly similar to	PE=2 SV=1	65.3	22	47.4	10	/Herrmann Erlangen/200714/A4_D_07\0_A16\1/Uniprot Human 75 ppm_Mascot_2020-07-21 13:54:45	/Herrmann Erlangen/200714/A4 D 07\0	A4 D 07\0	A	16	\1/Uniprot Human 75 ppm Mascot 2020-07-21 13:54:45		17	16
17	A	16	A0A087WU08		Haptoglobin Human	GN=HP PE=1 SV=1	73.7	18	48.8	6	/Herrmann Erlangen/200714/A4_D_07\0_A16\1/Uniprot Human 75 ppm_Mascot_2020-07-21 13:54:45	/Herrmann Erlangen/200714/A4 D 07\0	A4 D 07\0	A	16	\1/Uniprot Human 75 ppm Mascot 2020-07-21 13:54:45		17	16
17	A	16	A0A0C4DGL8		Haptoglobin Human	GN=HP PE=1 SV=1	77.3	19	44.4	3	/Herrmann Erlangen/200714/A4_D_07\0_A16\1/Uniprot Human 75 ppm_Mascot_2020-07-21 13:54:45	/Herrmann Erlangen/200714/A4 D 07\0	A4 D 07\0	A	16	\1/Uniprot Human 75 ppm Mascot 2020-07-21 13:54:45		17	16
17	A	16	Q6NSB4		HP protein Human	GN=HP PE=2 SV=1	73.7	18	48.8	5	/Herrmann Erlangen/200714/A4_D_07\0_A16\1/Uniprot Human 75 ppm_Mascot_2020-07-21 13:54:45	/Herrmann Erlangen/200714/A4 D 07\0	A4 D 07\0	A	16	\1/Uniprot Human 75 ppm Mascot 2020-07-21 13:54:45		17	16
17	A	16	P04259		Keratin, type II cytoskeletal 6B Human	GN=KRT6B PE=1 SV=5	67.6	22	34.0	8	/Herrmann Erlangen/200714/A4_D_07\0_A16\1/Uniprot Human 75 ppm_Mascot_2020-07-21 13:54:45	/Herrmann Erlangen/200714/A4 D 07\0	A4 D 07\0	A	16	\1/Uniprot Human 75 ppm Mascot 2020-07-21 13:54:45		17	16
17	A	16	Q8WZ42-3	Iso 3	Titin Human	GN=TTN	67.0	181	7.4	9	/Herrmann Erlangen/200714/A4_D_07\0_A16\1/Uniprot Human 75 ppm_Mascot_2020-07-21 13:54:45	/Herrmann Erlangen/200714/A4 D 07\0	A4 D 07\0	A	16	\1/Uniprot Human 75 ppm Mascot 2020-07-21 13:54:45		17	16
17	A	16	A8K7Y5	cDNA FLJ78397	zinc finger protein 658 (ZNF658), mRNA Human highly similar to	PE=2 SV=1	78.6	34	33.7	2	/Herrmann Erlangen/200714/A4_D_07\0_A16\1/Uniprot Human 75 ppm_Mascot_2020-07-21 13:54:45	/Herrmann Erlangen/200714/A4 D 07\0	A4 D 07\0	A	16	\1/Uniprot Human 75 ppm Mascot 2020-07-21 13:54:45		17	16
17	A	16	Q4V348		Zinc finger protein 658B Human	GN=ZNF658B PE=2 SV=1	75.1	30	36.9	4	/Herrmann Erlangen/200714/A4_D_07\0_A16\1/Uniprot Human 75 ppm_Mascot_2020-07-21 13:54:45	/Herrmann Erlangen/200714/A4 D 07\0	A4 D 07\0	A	16	\1/Uniprot Human 75 ppm Mascot 2020-07-21 13:54:45		17	16
18	B	16	P01024		Complement C3 Human	GN=C3 PE=1 SV=2	118.0	42	28.4	1	/Herrmann Erlangen/200714/A4_D_08\0_B16\1/Uniprot Human 75 ppm_Mascot_2020-07-21 13:54:45	/Herrmann Erlangen/200714/A4 D 08\0	A4 D 08\0	B	16	\1/Uniprot Human 75 ppm Mascot 2020-07-21 13:54:45		18	16
18	B	16	Q9UJA3-2	Iso 2	DNA helicase MCM8 Human	GN=MCM8	69.3	23	28.4	3	/Herrmann Erlangen/200714/A4_D_08\0_B16\1/Uniprot Human 75 ppm_Mascot_2020-07-21 13:54:45	/Herrmann Erlangen/200714/A4 D 08\0	A4 D 08\0	B	16	\1/Uniprot Human 75 ppm Mascot 2020-07-21 13:54:45		18	16
18	B	16	H0Y300		Haptoglobin Human	GN=HP PE=1 SV=4	66.2	17	40.7	4	/Herrmann Erlangen/200714/A4_D_08\0_B16\1/Uniprot Human 75 ppm_Mascot_2020-07-21 13:54:45	/Herrmann Erlangen/200714/A4 D 08\0	A4 D 08\0	B	16	\1/Uniprot Human 75 ppm Mascot 2020-07-21 13:54:45		18	16
18	B	16	P00738		Haptoglobin Human	GN=HP PE=1 SV=1	71.8	17	44.6	2	/Herrmann Erlangen/200714/A4_D_08\0_B16\1/Uniprot Human 75 ppm_Mascot_2020-07-21 13:54:45	/Herrmann Erlangen/200714/A4 D 08\0	A4 D 08\0	B	16	\1/Uniprot Human 75 ppm Mascot 2020-07-21 13:54:45		18	16
19	C	16	P52179-2	Iso 2	Myomesin-1 Human	GN=MYOM1	87.8	32	22.0	1	/Herrmann Erlangen/200714/A4_D_09\0_C16\1/Uniprot Human 75 ppm_Mascot_2020-07-21 13:54:45	/Herrmann Erlangen/200714/A4 D 09\0	A4 D 09\0	C	16	\1/Uniprot Human 75 ppm Mascot 2020-07-21 13:54:45		19	16
19	C	16	A0A590UJK3		Sarcolemmal membrane-ass protein Human	GN=SLMAP PE=1 SV=1	66.9	24	28.4	2	/Herrmann Erlangen/200714/A4_D_09\0_C16\1/Uniprot Human 75 ppm_Mascot_2020-07-21 13:54:45	/Herrmann Erlangen/200714/A4 D 09\0	A4 D 09\0	C	16	\1/Uniprot Human 75 ppm Mascot 2020-07-21 13:54:45		19	16
19	C	16	A0PJK8		SCRIB protein (Fragment) Human	GN=SCRIB PE=2 SV=1	65.3	16	32.0	3	/Herrmann Erlangen/200714/A4_D_09\0_C16\1/Uniprot Human 75 ppm_Mascot_2020-07-21 13:54:45	/Herrmann Erlangen/200714/A4 D 09\0	A4 D 09\0	C	16	\1/Uniprot Human 75 ppm Mascot 2020-07-21 13:54:45		19	16
20	D	16	B4E1T1	cDNA FLJ54081	highly similar to Keratin, type II cytoskeletal 5 Human	PE=2 SV=1	63.2	18	28.6	5	/Herrmann Erlangen/200714/A4_D_10\0_D16\1/Uniprot Human 75 ppm_Mascot_2020-07-21 13:54:45	/Herrmann Erlangen/200714/A4 D 10\0	A4 D 10\0	D	16	\1/Uniprot Human 75 ppm Mascot 2020-07-21 13:54:45		20	16
20	D	16	H6VRF8		Keratin 1 Human	GN=KRT1 PE=3 SV=1	94.0	24	33.5	2	/Herrmann Erlangen/200714/A4_D_10\0_D16\1/Uniprot Human 75 ppm_Mascot_2020-07-21 13:54:45	/Herrmann Erlangen/200714/A4 D 10\0	A4 D 10\0	D	16	\1/Uniprot Human 75 ppm Mascot 2020-07-21 13:54:45		20	16
20	D	16	H6VRG2		Keratin 1 Human	GN=KRT1 PE=3 SV=1	81.9	23	32.3	3	/Herrmann Erlangen/200714/A4_D_10\0_D16\1/Uniprot Human 75 ppm_Mascot_2020-07-21 13:54:45	/Herrmann Erlangen/200714/A4 D 10\0	A4 D 10\0	D	16	\1/Uniprot Human 75 ppm Mascot 2020-07-21 13:54:45		20	16
20	D	16	P13645		Keratin, type I cytoskeletal 10 Human	GN=KRT10 PE=1 SV=6	104.0	22	34.1	1	/Herrmann Erlangen/200714/A4_D_10\0_D16\1/Uniprot Human 75 ppm_Mascot_2020-07-21 13:54:45	/Herrmann Erlangen/200714/A4 D 10\0	A4 D 10\0	D	16	\1/Uniprot Human 75 ppm Mascot 2020-07-21 13:54:45		20	16
20	D	16	P13647		Keratin, type II cytoskeletal 5 Human	GN=KRT5 PE=1 SV=3	66.6	19	29.0	4	/Herrmann Erlangen/200714/A4_D_10\0_D16\1/Uniprot Human 75 ppm_Mascot_2020-07-21 13:54:45	/Herrmann Erlangen/200714/A4 D 10\0	A4 D 10\0	D	16	\1/Uniprot Human 75 ppm Mascot 2020-07-21 13:54:45		20	16
39	I	17	P01871		Immunoglobulin heavy constant mu Human	GN=IGHM PE=1 SV=4	74.6	11	34.7	1	/Herrmann Erlangen/200714/A7_01\0_I17\1/Uniprot Human 75 ppm_Mascot_2020-07-21 13:54:45	/Herrmann Erlangen/200714/A7 01\0	A7 01\0	I	17	\1/Uniprot Human 75 ppm Mascot 2020-07-21 13:54:45		39	17
40	J	17	Q96L03		Spermatogenesis-ass protein 17 Human	GN=SPATA17 PE=2 SV=1	64.2	14	36.3	1	/Herrmann Erlangen/200714/A7_02\0_J17\1/Uniprot Human 75 ppm_Mascot_2020-07-21 13:54:45	/Herrmann Erlangen/200714/A7 02\0	A7 02\0	J	17	\1/Uniprot Human 75 ppm Mascot 2020-07-21 13:54:45		40	17
41	K	17	A0A5F9ZGZ5		Ankyrin-2 (Fragment) Human	GN=ANK2 PE=1 SV=1	66.2	64	18.1	4	/Herrmann Erlangen/200714/A7_03\0_K17\1/Uniprot Human 75 ppm_Mascot_2020-07-21 13:54:45	/Herrmann Erlangen/200714/A7 03\0	A7 03\0	K	17	\1/Uniprot Human 75 ppm Mascot 2020-07-21 13:54:45		41	17
41	K	17	P01024		Complement C3 Human	GN=C3 PE=1 SV=2	100.0	49	30.7	2	/Herrmann Erlangen/200714/A7_03\0_K17\1/Uniprot Human 75 ppm_Mascot_2020-07-21 13:54:45	/Herrmann Erlangen/200714/A7 03\0	A7 03\0	K	17	\1/Uniprot Human 75 ppm Mascot 2020-07-21 13:54:45		41	17
41	K	17	P13645		Keratin, type I cytoskeletal 10 Human	GN=KRT10 PE=1 SV=6	104.0	26	37.2	1	/Herrmann Erlangen/200714/A7_03\0_K17\1/Uniprot Human 75 ppm_Mascot_2020-07-21 13:54:45	/Herrmann Erlangen/200714/A7 03\0	A7 03\0	K	17	\1/Uniprot Human 75 ppm Mascot 2020-07-21 13:54:45		41	17
41	K	17	A0A1P7ZIM8		LMO7b Human	PE=2 SV=1	69.0	38	26.4	3	/Herrmann Erlangen/200714/A7_03\0_K17\1/Uniprot Human 75 ppm_Mascot_2020-07-21 13:54:45	/Herrmann Erlangen/200714/A7 03\0	A7 03\0	K	17	\1/Uniprot Human 75 ppm Mascot 2020-07-21 13:54:45		41	17
41	K	17	P42331-5	Iso 5	Rho GTPase-activating protein 25 Human	GN=ARHGAP25	63.7	27	35.8	5	/Herrmann Erlangen/200714/A7_03\0_K17\1/Uniprot Human 75 ppm_Mascot_2020-07-21 13:54:45	/Herrmann Erlangen/200714/A7 03\0	A7 03\0	K	17	\1/Uniprot Human 75 ppm Mascot 2020-07-21 13:54:45		41	17
42	M	17	A0A087WU08		Haptoglobin Human	GN=HP PE=1 SV=1	91.3	18	61.6	1	/Herrmann Erlangen/200714/A7_05\0_M17\1/Uniprot Human 75 ppm_Mascot_2020-07-21 13:54:45	/Herrmann Erlangen/200714/A7 05\0	A7 05\0	M	17	\1/Uniprot Human 75 ppm Mascot 2020-07-21 13:54:45		42	17
42	M	17	Q0IIN1		Keratin 77 Human	GN=KRT77 PE=1 SV=1	64.0	20	36.2	2	/Herrmann Erlangen/200714/A7_05\0_M17\1/Uniprot Human 75 ppm_Mascot_2020-07-21 13:54:45	/Herrmann Erlangen/200714/A7 05\0	A7 05\0	M	17	\1/Uniprot Human 75 ppm Mascot 2020-07-21 13:54:45		42	17
43	N	17	A0A0A0MSV6		Complement C1q subcomponent subunit B (Fragment) Human	GN=C1QB PE=1 SV=6	69.0	12	43.0	6	/Herrmann Erlangen/200714/A7_06\0_N17\1/Uniprot Human 75 ppm_Mascot_2020-07-21 13:54:45	/Herrmann Erlangen/200714/A7 06\0	A7 06\0	N	17	\1/Uniprot Human 75 ppm Mascot 2020-07-21 13:54:45		43	17
43	N	17	P02741		C-reactive protein Human	GN=CRP PE=1 SV=1	71.1	11	36.2	5	/Herrmann Erlangen/200714/A7_06\0_N17\1/Uniprot Human 75 ppm_Mascot_2020-07-21 13:54:45	/Herrmann Erlangen/200714/A7 06\0	A7 06\0	N	17	\1/Uniprot Human 75 ppm Mascot 2020-07-21 13:54:45		43	17
43	N	17	Q96L93-6	Iso 5	Kinesin-like protein KIF16B Human	GN=KIF16B	78.6	36	30.3	4	/Herrmann Erlangen/200714/A7_06\0_N17\1/Uniprot Human 75 ppm_Mascot_2020-07-21 13:54:45	/Herrmann Erlangen/200714/A7 06\0	A7 06\0	N	17	\1/Uniprot Human 75 ppm Mascot 2020-07-21 13:54:45		43	17
43	N	17	Q96L93-4	Iso 3	Kinesin-like protein KIF16B Human	GN=KIF16B	92.0	37	31.1	1	/Herrmann Erlangen/200714/A7_06\0_N17\1/Uniprot Human 75 ppm_Mascot_2020-07-21 13:54:45	/Herrmann Erlangen/200714/A7 06\0	A7 06\0	N	17	\1/Uniprot Human 75 ppm Mascot 2020-07-21 13:54:45		43	17
43	N	17	Q96L93		Kinesin-like protein KIF16B Human	GN=KIF16B PE=1 SV=2	85.9	37	30.2	2	/Herrmann Erlangen/200714/A7_06\0_N17\1/Uniprot Human 75 ppm_Mascot_2020-07-21 13:54:45	/Herrmann Erlangen/200714/A7 06\0	A7 06\0	N	17	\1/Uniprot Human 75 ppm Mascot 2020-07-21 13:54:45		43	17
43	N	17	Q96L93-5	Iso 4	Kinesin-like protein KIF16B Human	GN=KIF16B	80.4	32	29.9	3	/Herrmann Erlangen/200714/A7_06\0_N17\1/Uniprot Human 75 ppm_Mascot_2020-07-21 13:54:45	/Herrmann Erlangen/200714/A7 06\0	A7 06\0	N	17	\1/Uniprot Human 75 ppm Mascot 2020-07-21 13:54:45		43	17
44	O	17	Q8TD57		Dynein heavy chain 3, axonemal Human	GN=DNAH3 PE=2 SV=1	69.5	71	19.2	1	/Herrmann Erlangen/200714/A7_07\0_O17\1/Uniprot Human 75 ppm_Mascot_2020-07-21 13:54:45	/Herrmann Erlangen/200714/A7 07\0	A7 07\0	O	17	\1/Uniprot Human 75 ppm Mascot 2020-07-21 13:54:45		44	17
44	O	17	Q9NQX4		Unconventional myosin-Vc Human	GN=MYO5C PE=1 SV=2	66.3	37	27.3	2	/Herrmann Erlangen/200714/A7_07\0_O17\1/Uniprot Human 75 ppm_Mascot_2020-07-21 13:54:45	/Herrmann Erlangen/200714/A7 07\0	A7 07\0	O	17	\1/Uniprot Human 75 ppm Mascot 2020-07-21 13:54:45		44	17
45	P	17	Q6WKZ4-5	Iso 5	Rab11 family-interacting protein 1 Human	GN=RAB11FIP1	72.8	9	54.2	2	/Herrmann Erlangen/200714/A7_08\0_P17\1/Uniprot Human 75 ppm_Mascot_2020-07-21 13:54:45	/Herrmann Erlangen/200714/A7 08\0	A7 08\0	P	17	\1/Uniprot Human 75 ppm Mascot 2020-07-21 13:54:45		45	17
45	P	17	P0DJI8		Serum amyloid A-1 protein Human	GN=SAA1 PE=1 SV=1	73.9	11	86.1	1	/Herrmann Erlangen/200714/A7_08\0_P17\1/Uniprot Human 75 ppm_Mascot_2020-07-21 13:54:45	/Herrmann Erlangen/200714/A7 08\0	A7 08\0	P	17	\1/Uniprot Human 75 ppm Mascot 2020-07-21 13:54:45		45	17
32	B	17	P13645		Keratin, type I cytoskeletal 10 Human	GN=KRT10 PE=1 SV=6	112.0	25	40.2	1	/Herrmann Erlangen/200714/A7_10\1_B17\1/Uniprot Human 75 ppm_Mascot_2020-07-21 13:54:45	/Herrmann Erlangen/200714/A7 10\1	A7 10\1	B	17	\1/Uniprot Human 75 ppm Mascot 2020-07-21 13:54:45		32	17
46	C	18	B4DDM5	cDNA FLJ53298	Peroxisomal multifunctional enzyme 2 Human highly similar	PE=2 SV=1	68.8	13	29.7	3	/Herrmann Erlangen/200714/A7_D_01\0_C18\1/Uniprot Human 75 ppm_Mascot_2020-07-21 13:54:45	/Herrmann Erlangen/200714/A7 D 01\0	A7 D 01\0	C	18	\1/Uniprot Human 75 ppm Mascot 2020-07-21 13:54:45		46	18
46	C	18	A0A2R8YD50		Peroxisomal multifunctional enzyme type 2 Human	GN=HSD17B4 PE=1 SV=1	76.7	13	28.6	2	/Herrmann Erlangen/200714/A7_D_01\0_C18\1/Uniprot Human 75 ppm_Mascot_2020-07-21 13:54:45	/Herrmann Erlangen/200714/A7 D 01\0	A7 D 01\0	C	18	\1/Uniprot Human 75 ppm Mascot 2020-07-21 13:54:45		46	18
46	C	18	E7EPL9		Peroxisomal multifunctional enzyme type 2 Human	GN=HSD17B4 PE=1 SV=1	79.0	11	40.5	1	/Herrmann Erlangen/200714/A7_D_01\0_C18\1/Uniprot Human 75 ppm_Mascot_2020-07-21 13:54:45	/Herrmann Erlangen/200714/A7 D 01\0	A7 D 01\0	C	18	\1/Uniprot Human 75 ppm Mascot 2020-07-21 13:54:45		46	18
47	D	18	P13645		Keratin, type I cytoskeletal 10 Human	GN=KRT10 PE=1 SV=6	74.0	19	31.5	1	/Herrmann Erlangen/200714/A7_D_02\0_D18\1/Uniprot Human 75 ppm_Mascot_2020-07-21 13:54:45	/Herrmann Erlangen/200714/A7 D 02\0	A7 D 02\0	D	18	\1/Uniprot Human 75 ppm Mascot 2020-07-21 13:54:45		47	18
48	E	18	Q6XUX3-2	Iso 2	Dual serine/threonine and tyrosine protein kinase Human	GN=DSTYK	68.2	17	21.7	2	/Herrmann Erlangen/200714/A7_D_03\0_E18\1/Uniprot Human 75 ppm_Mascot_2020-07-21 13:54:45	/Herrmann Erlangen/200714/A7 D 03\0	A7 D 03\0	E	18	\1/Uniprot Human 75 ppm Mascot 2020-07-21 13:54:45		48	18
48	E	18	P13645		Keratin, type I cytoskeletal 10 Human	GN=KRT10 PE=1 SV=6	103.0	18	37.3	1	/Herrmann Erlangen/200714/A7_D_03\0_E18\1/Uniprot Human 75 ppm_Mascot_2020-07-21 13:54:45	/Herrmann Erlangen/200714/A7 D 03\0	A7 D 03\0	E	18	\1/Uniprot Human 75 ppm Mascot 2020-07-21 13:54:45		48	18
50	F	18	Q9BV35-4	Iso 4	Calcium-binding mitochondrial carrier protein SCaMC-3 Human	GN=SLC25A23	67.5	18	41.4	2	/Herrmann Erlangen/200714/A7_D_04\0_F18\1/Uniprot Human 75 ppm_Mascot_2020-07-21 13:54:45	/Herrmann Erlangen/200714/A7 D 04\0	A7 D 04\0	F	18	\1/Uniprot Human 75 ppm Mascot 2020-07-21 13:54:45		50	18
49	F	18	H0Y6I0		Golgin subfamily A member 4 (Fragment) Human	GN=GOLGA4 PE=1 SV=1	67.7	56	25.6	1	/Herrmann Erlangen/200714/A7_D_04\0_F18\1/Uniprot Human 75 ppm_Mascot_2020-07-21 13:54:45	/Herrmann Erlangen/200714/A7 D 04\0	A7 D 04\0	F	18	\1/Uniprot Human 75 ppm Mascot 2020-07-21 13:54:45		49	18
50	F	18	Q13439-3	Iso 3	Golgin subfamily A member 4 Human	GN=GOLGA4	64.1	57	24.6	3	/Herrmann Erlangen/200714/A7_D_04\0_F18\1/Uniprot Human 75 ppm_Mascot_2020-07-21 13:54:45	/Herrmann Erlangen/200714/A7 D 04\0	A7 D 04\0	F	18	\1/Uniprot Human 75 ppm Mascot 2020-07-21 13:54:45		50	18
51	G	18	P01024		Complement C3 Human	GN=C3 PE=1 SV=2	114.0	44	29.5	1	/Herrmann Erlangen/200714/A7_D_05\0_G18\1/Uniprot Human 75 ppm_Mascot_2020-07-21 13:54:45	/Herrmann Erlangen/200714/A7 D 05\0	A7 D 05\0	G	18	\1/Uniprot Human 75 ppm Mascot 2020-07-21 13:54:45		51	18
51	G	18	E9PF63		Rho-ass protein kinase 2 Human	GN=ROCK2 PE=1 SV=1	66.0	34	31.6	2	/Herrmann Erlangen/200714/A7_D_05\0_G18\1/Uniprot Human 75 ppm_Mascot_2020-07-21 13:54:45	/Herrmann Erlangen/200714/A7 D 05\0	A7 D 05\0	G	18	\1/Uniprot Human 75 ppm Mascot 2020-07-21 13:54:45		51	18
52	H	18	P01024		Complement C3 Human	GN=C3 PE=1 SV=2	213.0	63	36.0	1	/Herrmann Erlangen/200714/A7_D_06\0_H18\1/Uniprot Human 75 ppm_Mascot_2020-07-21 13:54:45	/Herrmann Erlangen/200714/A7 D 06\0	A7 D 06\0	H	18	\1/Uniprot Human 75 ppm Mascot 2020-07-21 13:54:45		52	18
52	H	18	B4E216	cDNA FLJ57339	Complement C3 Human, highly similar to	PE=2 SV=1	89.2	32	31.1	2	/Herrmann Erlangen/200714/A7_D_06\0_H18\1/Uniprot Human 75 ppm_Mascot_2020-07-21 13:54:45	/Herrmann Erlangen/200714/A7 D 06\0	A7 D 06\0	H	18	\1/Uniprot Human 75 ppm Mascot 2020-07-21 13:54:45		52	18
52	H	18	E9PNZ4		Microtubule-actin cross-linking factor 1, Iso 1/2/3/5 (Fragment) Human	GN=MACF1 PE=1 SV=1	66.1	42	22.8	6	/Herrmann Erlangen/200714/A7_D_06\0_H18\1/Uniprot Human 75 ppm_Mascot_2020-07-21 13:54:45	/Herrmann Erlangen/200714/A7 D 06\0	A7 D 06\0	H	18	\1/Uniprot Human 75 ppm Mascot 2020-07-21 13:54:45		52	18
52	H	18	A0A590UJG2		Microtubule-actin cross-linking factor 1, Iso 1/2/3/5 Human	GN=MACF1 PE=1 SV=1	88.9	83	17.1	3	/Herrmann Erlangen/200714/A7_D_06\0_H18\1/Uniprot Human 75 ppm_Mascot_2020-07-21 13:54:45	/Herrmann Erlangen/200714/A7 D 06\0	A7 D 06\0	H	18	\1/Uniprot Human 75 ppm Mascot 2020-07-21 13:54:45		52	18
52	H	18	H3BQK9		Microtubule-actin cross-linking factor 1, Iso 1/2/3/5 Human	GN=MACF1 PE=1 SV=1	66.2	93	13.3	5	/Herrmann Erlangen/200714/A7_D_06\0_H18\1/Uniprot Human 75 ppm_Mascot_2020-07-21 13:54:45	/Herrmann Erlangen/200714/A7 D 06\0	A7 D 06\0	H	18	\1/Uniprot Human 75 ppm Mascot 2020-07-21 13:54:45		52	18
52	H	18	P18206		Vinculin Human	GN=VCL PE=1 SV=4	64.0	34	26.6	7	/Herrmann Erlangen/200714/A7_D_06\0_H18\1/Uniprot Human 75 ppm_Mascot_2020-07-21 13:54:45	/Herrmann Erlangen/200714/A7 D 06\0	A7 D 06\0	H	18	\1/Uniprot Human 75 ppm Mascot 2020-07-21 13:54:45		52	18
52	H	18	Q969S3		Zinc finger protein 622 Human	GN=ZNF622 PE=1 SV=1	68.0	21	42.3	4	/Herrmann Erlangen/200714/A7_D_06\0_H18\1/Uniprot Human 75 ppm_Mascot_2020-07-21 13:54:45	/Herrmann Erlangen/200714/A7 D 06\0	A7 D 06\0	H	18	\1/Uniprot Human 75 ppm Mascot 2020-07-21 13:54:45		52	18
53	I	18	P01024		Complement C3 Human	GN=C3 PE=1 SV=2	214.0	66	41.7	1	/Herrmann Erlangen/200714/A7_D_07\0_I18\1/Uniprot Human 75 ppm_Mascot_2020-07-21 13:54:45	/Herrmann Erlangen/200714/A7 D 07\0	A7 D 07\0	I	18	\1/Uniprot Human 75 ppm Mascot 2020-07-21 13:54:45		53	18
53	I	18	Q9UPN3-3	Iso 3	Microtubule-actin cross-linking factor 1, Iso 1/2/3/5 Human	GN=MACF1	64.5	85	16.6	3	/Herrmann Erlangen/200714/A7_D_07\0_I18\1/Uniprot Human 75 ppm_Mascot_2020-07-21 13:54:45	/Herrmann Erlangen/200714/A7 D 07\0	A7 D 07\0	I	18	\1/Uniprot Human 75 ppm Mascot 2020-07-21 13:54:45		53	18
53	I	18	Q9NQX4		myosin-Vc Human (unconventional)	GN=MYO5C PE=1 SV=2	67.7	41	27.9	2	/Herrmann Erlangen/200714/A7_D_07\0_I18\1/Uniprot Human 75 ppm_Mascot_2020-07-21 13:54:45	/Herrmann Erlangen/200714/A7 D 07\0	A7 D 07\0	I	18	\1/Uniprot Human 75 ppm Mascot 2020-07-21 13:54:45		53	18
54	J	18	P01024		Complement C3 Human	GN=C3 PE=1 SV=2	242.0	72	46.3	1	/Herrmann Erlangen/200714/A7_D_08\0_J18\1/Uniprot Human 75 ppm_Mascot_2020-07-21 13:54:45	/Herrmann Erlangen/200714/A7 D 08\0	A7 D 08\0	J	18	\1/Uniprot Human 75 ppm Mascot 2020-07-21 13:54:45		54	18
54	J	18	Q6P9G8		Family with sequence similarity 184, member A Human	GN=FAM184A PE=1 SV=2	64.0	35	33.9	4	/Herrmann Erlangen/200714/A7_D_08\0_J18\1/Uniprot Human 75 ppm_Mascot_2020-07-21 13:54:45	/Herrmann Erlangen/200714/A7 D 08\0	A7 D 08\0	J	18	\1/Uniprot Human 75 ppm Mascot 2020-07-21 13:54:45		54	18
54	J	18	Q9Y4A5		Transformation/transcription domain-ass protein Human	GN=TRRAP PE=1 SV=3	74.2	70	19.7	2	/Herrmann Erlangen/200714/A7_D_08\0_J18\1/Uniprot Human 75 ppm_Mascot_2020-07-21 13:54:45	/Herrmann Erlangen/200714/A7 D 08\0	A7 D 08\0	J	18	\1/Uniprot Human 75 ppm Mascot 2020-07-21 13:54:45		54	18
54	J	18	F2Z2U4		Transformation/transcription domain-ass protein Human	GN=TRRAP PE=1 SV=3	66.6	70	19.5	3	/Herrmann Erlangen/200714/A7_D_08\0_J18\1/Uniprot Human 75 ppm_Mascot_2020-07-21 13:54:45	/Herrmann Erlangen/200714/A7 D 08\0	A7 D 08\0	J	18	\1/Uniprot Human 75 ppm Mascot 2020-07-21 13:54:45		54	18
55	K	18	P01024		Complement C3 Human	GN=C3 PE=1 SV=2	219.0	63	41.0	1	/Herrmann Erlangen/200714/A7_D_09\0_K18\1/Uniprot Human 75 ppm_Mascot_2020-07-21 13:54:45	/Herrmann Erlangen/200714/A7 D 09\0	A7 D 09\0	K	18	\1/Uniprot Human 75 ppm Mascot 2020-07-21 13:54:45		55	18
55	K	18	Q6XYD0		LP2709 Human	PE=2 SV=1	70.0	13	52.4	3	/Herrmann Erlangen/200714/A7_D_09\0_K18\1/Uniprot Human 75 ppm_Mascot_2020-07-21 13:54:45	/Herrmann Erlangen/200714/A7 D 09\0	A7 D 09\0	K	18	\1/Uniprot Human 75 ppm Mascot 2020-07-21 13:54:45		55	18
55	K	18	P52179-2	Iso 2	Myomesin-1 Human	GN=MYOM1	71.3	36	22.8	2	/Herrmann Erlangen/200714/A7_D_09\0_K18\1/Uniprot Human 75 ppm_Mascot_2020-07-21 13:54:45	/Herrmann Erlangen/200714/A7 D 09\0	A7 D 09\0	K	18	\1/Uniprot Human 75 ppm Mascot 2020-07-21 13:54:45		55	18
55	K	18	Q08J23-2	Iso 2	RNA cytosine C(5)-methyltransferase NSUN2 Human	GN=NSUN2	65.6	25	32.8	5	/Herrmann Erlangen/200714/A7_D_09\0_K18\1/Uniprot Human 75 ppm_Mascot_2020-07-21 13:54:45	/Herrmann Erlangen/200714/A7 D 09\0	A7 D 09\0	K	18	\1/Uniprot Human 75 ppm Mascot 2020-07-21 13:54:45		55	18
55	K	18	Q13813-3	Iso 3	Spectrin α chain, non-erythrocytic 1 Human	GN=SPTAN1	67.2	51	21.9	4	/Herrmann Erlangen/200714/A7_D_09\0_K18\1/Uniprot Human 75 ppm_Mascot_2020-07-21 13:54:45	/Herrmann Erlangen/200714/A7 D 09\0	A7 D 09\0	K	18	\1/Uniprot Human 75 ppm Mascot 2020-07-21 13:54:45		55	18
56	L	18	Q9P2D7-8	Iso 7	Dynein heavy chain 1, axonemal Human	GN=DNAH1	65.0	63	17.6	2	/Herrmann Erlangen/200714/A7_D_10\0_L18\1/Uniprot Human 75 ppm_Mascot_2020-07-21 13:54:45	/Herrmann Erlangen/200714/A7 D 10\0	A7 D 10\0	L	18	\1/Uniprot Human 75 ppm Mascot 2020-07-21 13:54:45		56	18
56	L	18	P13645		Keratin, type I cytoskeletal 10 Human	GN=KRT10 PE=1 SV=6	77.6	23	35.1	1	/Herrmann Erlangen/200714/A7_D_10\0_L18\1/Uniprot Human 75 ppm_Mascot_2020-07-21 13:54:45	/Herrmann Erlangen/200714/A7 D 10\0	A7 D 10\0	L	18	\1/Uniprot Human 75 ppm Mascot 2020-07-21 13:54:45		56	18
