# Supplementary material for: Complement Activation in Kidneys of Patients With COVID-19
Source: Front Immunol. 2021 Jan 29;11:594849. doi: 10.3389/fimmu.2020.594849 (PMC7878379; doi:10.3389/fimmu.2020.594849)
Supplement: Supplementary file 5 [file Table_2.xlsx]

## Sheet: Tabelle1
		COVID-19 spike protein; MW: 141180 Da pI: 6.2 cover 10.5% (134/1273AA's)
1	1	8995116	8994945	1000.9	19.0		409	417	0	(R)QIAPGQTGK(I)
2	1	9905084	9905367	1098.2	-28.5		459	466	0	(K)SNLKPFER(D)
3	1	10585060	10585477	1261.9	-39.4		987	995	0	(K)VEAEVQIDR(L)
4	1	11135033	11135476	510.0	-39.8		347	355	0	(R)FASVYAWNR(K)
5	1	11636122	11636055	269.6	1973-05-01		777	786	0	(K)NTQEVFAQVK(Q)
6	1	12246359	12246259	1614.0	2019-08-01		103	113	0	(R)GWIFGTTLDSK(T)
7	1	13816820	13817474	245.8	-47.4		815	825	1	(K)RSFIEDLLFNK(V)
8	1	20400290	20399868	195.9	2020-06-20		1074	1091	1	(K)NFTTAPAIC(CAM)HDGKAHFPR(E)
9	1	24262346	24261028	100.9	54.3		279	300	0	(K)YNENGTITDAVDC(CAM)ALDPLSETK(C)
10	1	29313409	29314847	324.9	-49.0		1155	1181	1	(K)YFKNHTSPDVDLGDISGINASVVNIQK(E)
11	2	Myeloperoxidase (P05164.1, human) Index: 7 MW: 83869 Da pI: 9.2 cover 13.3% (99/745AA's)
12	2	8124531	8124301	222.8	2020-03-28		475	480	0	(K)YLPTYR(S)
13	2	9384680	9384764	757.7	-8.91	1 Ox	572	578	0	(R)LFEQVMR(I)
14	2	10095186	10095465	420.3	-27.7	1Met-loss	1	10	0	(-)MGVPFFSSLR(C)
15	2	10585060	10585701	1261.9	-60.6		184	193	1	(R)RSPTLGASNR(A)
16	2	11495786	11495721	257.5	1967-05-01		396	405	0	(R)IPC(CAM)FLAGDTR(S)
17	2	12226142	12225779	253.0	2020-07-29		175	184	1	(R)TITGMC(CAM)NNRR(S)
18	2	13407073	13407355	223.7	-21.0		579	590	0	(R)IGLDLPALNMQR(S)
19	2	19409752	19410447	2930.2	-35.8		352	368	1	(R)NLRNMSNQLGLLAVNQR(F)
20	2	20120095	20118744	408.7	67.1	1 Ox	11	28	0	(R)C(CAM)MVDLGPC(CAM)WAGGLTAEMK(L)
21	3	COVID-19 nucleocapsid phosphoprotein protein id = YP 009724397.2 MW: 45626 Da pI: 10.1 cover 19.1% (80/419AA's)
22	3	11265721	11265640	861.3	2024-07-01		267	276	0	(K)AYNVTQAFGR(R)
23	3	12346715	12346460	326.1	2020-07-20		227	237	1	(R)LNQLESKMSGK(G)
24	3	12496259	12495880	270.7	2020-04-30		192	203	1	(R)NSSRNSTPGSSR(G)
25	3	16057923	16058013	305.2	-5.63		234	248	1	(K)MSGKGQQQQGQTVTK(K)
26	3	16847807	16848905	258.3	-65.1		128	143	0	(K)DGIIWVATEGALNTPK(D)
27	3	22670941	22670808	662.7	1987-05-01		108	127	0	(R)WYFYYLGTGPEAGLPYGANK(D)
28	4	HistoneH1.4 (P10412, human) MW: 21865 Da pI: 11.0 cover 14.6% (32/219AA's)
29	4	11075566	11075681	421.5	-10.3		65	75	0	(K)ALAAAGYDVEK(N)
30	4	19459266	19460229	182.4	-49.5	1Met-loss+Ac	1	21	1	(-)MSETAPAAPAAPAPAEKTPVK(K)
31	4	COVID-19 membrane glycoprotein protein id = YP 009724393.1 MW: 25147 Da pI: 9.5 cover 8.6% (19/222AA's) of the protein
32	4	9134372	9134890	221.4	-56.7		199	205	1	(R)YRIGNYK(L)
33	4	12006193	12005644	361.4	45.8		187	198	0	(R)VAGDSGFAAYSR(Y)
34	5	HistoneH2B (P06899, human) MW: 13904 Da pI: 10.3 cover 9.5% (12/126AA's)
35	5	12276108	12276692	191.1	-47.5		110	121	1	(K)HAVSEGTKAVTK(Y)
36	6	HistoneH2B (P06899, human), >90%identitywithhumanH2Btype1 MW: 13906 Da pI: 10.3 cover 9.5% (12/126AA's)
37	6	12276108	12276692	191.1	-47.5		110	121	1	(K)HAVSEGTKAVTK(Y)
38	7	COVID-19 spike protein MW: 141180 Da pI: 6.2 cover 6.6% (84/1273AA's)
39	7	8995082	8994945	272.0	2020-03-15		409	417	0	(R)QIAPGQTGK(I)
40	7	17667967	17669072	183.7	-62.5		409	424	1	(R)QIAPGQTGKIADYNYK(L)
41	7	20209582	20210662	247.2	-53.4		965	983	0	(K)QLSSNFGAISSVLNDILSR(L)
42	7	24261474	24261028	177.4	2020-04-18		279	300	0	(K)YNENGTITDAVDC(CAM)ALDPLSETK(C)
43	7	29313441	29314847	337.3	-48.0		1155	1181	1	(K)YFKNHTSPDVDLGDISGINASVVNIQK(E)
44	8	Myeloperoxidase (P05164.1, human) MW: 83869 Da pI: 9.2 cover 9.8% (73/745AA's)
45	8	16998172	16998585	134.0	-24.3	1 Ox	516	529	1	(R)YQPMEPNPRVPLSR(V)
46	8	19409711	19410447	2275.8	-37.9		352	368	1	(R)NLRNMSNQLGLLAVNQR(F)
47	8	20119917	20118744	286.7	58.3	1 Ox	11	28	0	(R)C(CAM)MVDLGPC(CAM)WAGGLTAEMK(L)
48	8	29214199	29214515	54.4	-10.8		678	701	1	(R)FWWENEGVFSMQQRQALAQISLPR(I)
49	9	COVID-19 nucleocapsid phosphoprotein protein id = YP 009724397.2 2 MW: 45626 Da pI: 10.1 cover 7.9% (33/419AA's)
50	9	11265190	11265640	400.8	-39.9		267	276	0	(K)AYNVTQAFGR(R)
51	9	12346534	12346460	206.8	1996-05-01		227	237	1	(R)LNQLESKMSGK(G)
52	9	12496173	12495880	206.0	2020-05-23		192	203	1	(R)NSSRNSTPGSSR(G)
53	10	HistoneH2B (P06899, human), MW: 13906 Da pI: 10.3 cover 26.2% (33/126AA's)
54	10	11515590	11515691	155.8	-8.79	1Gln->pyro-Glu	48	58	0	(K)QVHPDTGISSK(A)
55	10	12656203	12656412	135.1	-16.5		35	44	1	(R)KESYSVYVYK(V)
56	10	12656203	12656558	135.1	-28.1	1Acetyl	1	12	1	(-)MPEPAKSAPAPK(K)
57	11	HistoneH2A (P04908, human) MW: 14136 Da pI: 11.0 cover 5.4% (7/130AA's)
58	11	8614406	8613949	177.2	53.1		90	96	0	(R)NDEELNK(L)
59	12	HistoneH2B (P06899, human) MW: 13904 Da pI: 10.3 cover 25.4% (32/126AA's)
60	12	11515590	11515619	155.8	-2.52		36	44	0	(K)ESYSIYVYK(V)
61	12	11515590	11515691	155.8	-8.79	1Gln->pyro-Glu	48	58	0	(K)QVHPDTGISSK(A)
62	12	12656203	12656558	135.1	-28.1	1Acetyl	1	12	1	(-)MPEPAKSAPAPK(K)
63	13	COVID-19 membrane glycoprotein protein id = YP 009724393.1 1 MW: 25147 Da pI: 9.5 cover 11.7% (26/222AA's)
64	13	13296500	13297373	154.8	-65.6		163	174	1	(K)DLPKEITVATSR(T)
65	13	15657651	15657363	213.6	2020-04-18	1 Ox 1Acetyl	1	14	0	(-)MADSNGTITVEELK(K)
66	14	COVID-19 spike protein MW: 141180 Da pI: 6.2 cover 10.8% (137/1273AA's)
67	14	8864334	8864305	122.9	2021-03-01		418	424	0	(K)IADYNYK(L)
68	14	8994983	8994945	460.0	2025-04-01		409	417	0	(R)QIAPGQTGK(I)
69	14	10585099	10585477	498.1	-35.7		987	995	0	(K)VEAEVQIDR(L)
70	14	11635952	11636055	160.9	-8.85		777	786	0	(K)NTQEVFAQVK(Q)
71	14	11866036	11866426	232.2	-32.9		1182	1191	1	(K)EIDRLNEVAK(N)
72	14	12756378	12757056	152.9	-53.1		922	933	0	(K)LIANQFNSAIGK(I)
73	14	13386629	13386107	345.6	39.0		836	847	0	(K)QYGDC(CAM)LGDIAAR(D)
74	14	13816740	13817474	306.6	-53.1		815	825	1	(K)RSFIEDLLFNK(V)
75	14	18079846	18079701	825.7	8.00		98	113	1	(K)SNIIRGWIFGTTLDSK(T)
76	14	20209452	20210662	274.7	-59.9		965	983	0	(K)QLSSNFGAISSVLNDILSR(L)
77	14	24261762	24261028	154.4	2020-03-30		279	300	0	(K)YNENGTITDAVDC(CAM)ALDPLSETK(C)
78	15	COVID-19 nucleocapsid phosphoprotein protein id = YP 009724397.2 2 MW: 45626 Da pI: 10.1 cover 25.5% (107/419AA's)
79	15	8864334	8864054	122.9	31.6		170	177	0	(K)GFYAEGSR(G)
80	15	11265515	11265640	607.6	-11.1		267	276	0	(K)AYNVTQAFGR(R)
81	15	11285275	11285644	137.6	-32.7		376	385	0	(K)ADETQALPQR(Q)
82	15	12346499	12346460	318.0	2015-03-01		227	237	1	(R)LNQLESKMSGK(G)
83	15	12506275	12506409	966.5	-10.7	1 Ox	227	237	1	(R)LNQLESKMSGK(G)
84	15	12826643	12826651	296.1	-0.652		267	277	1	(K)AYNVTQAFGRR(G)
85	15	16007921	16007245	205.4	42.2	1 Ox	1	14	1	(-)MSDNGPQNQRNAPR(I)
86	15	16708305	16708894	241.4	-35.2		210	226	0	(R)MAGNGGDAALALLLLDR(L)
87	15	17888856	17888511	207.0	2020-03-19		278	293	0	(R)GPEQTQGNFGDQELIR(Q)
88	15	22671098	22670808	1016.7	2020-08-12		108	127	0	(R)WYFYYLGTGPEAGLPYGANK(D)
89	16	Myeloperoxidase (P05164.1, human) MW: 83869 Da pI: 9.2 cover 18.0% (134/745AA's)
90	16	10095124	10095465	193.7	-33.9	1Met-loss	1	10	0	(-)MGVPFFSSLR(C)
91	16	10585099	10585701	498.1	-56.9		184	193	1	(R)RSPTLGASNR(A)
92	16	11315799	11315252	453.8	48.4		516	524	0	(R)YQPMEPNPR(V)
93	16	11525877	11526160	401.2	-24.6		490	499	0	(R)IANVFTNAFR(Y)
94	16	11525877	11526484	401.2	-52.6	1Gln->pyro-Glu	104	114	1	(K)QPVAATRTAVR(A)
95	16	14226738	14226761	206.7	-1.61		437	447	1	(R)WDGERLYQEAR(K)
96	16	16728488	16729567	689.4	-64.5		657	671	1	(R)VGPLLAC(CAM)IIGTQFRK(L)
97	16	19409501	19410447	2978.7	-48.7		352	368	1	(R)NLRNMSNQLGLLAVNQR(F)
98	16	20119728	20118744	447.2	48.9	1 Ox	11	28	0	(R)C(CAM)MVDLGPC(CAM)WAGGLTAEMK(L)
99	16	26263021	26262098	227.9	35.1		273	295	0	(R)ASFVTGVNC(CAM)ETSC(CAM)VQQPPC(CAM)FPLK(I)
100	17	HistoneH2B (P06899, human) MW: 13904 Da pI: 10.3 cover 50.8% (64/126AA's)
101	17	8164176	8164574	163.7	-48.7		94	100	0	(R)EIQTAVR(L)
102	17	10925832	10926048	231.8	-19.8	1Met-loss	1	12	1	(-)MPEPAKSAPAPK(K)
103	17	11515541	11515619	400.0	-6.80		36	44	0	(K)ESYSIYVYK(V)
104	17	11515541	11515691	400.0	-13.1	1Gln->pyro-Glu	48	58	0	(K)QVHPDTGISSK(A)
105	17	14917469	14918094	452.3	-41.9		36	47	1	(K)ESYSIYVYKVLK(Q)
106	17	17758216	17758091	198.0	2020-03-07	2 Ox	59	73	0	(K)AMGIMNSFVNDIFER(I)
107	17	24443083	24441697	351.5	56.7	1 Ox	59	80	1	(K)AMGIMNSFVNDIFERIAGEASR(L)
108	18	HistoneH2B (P06899, human), >90%identitywithhumanH2Btype1 MW: 13906 Da pI: 10.3 cover 41.3% (52/126AA's)
109	18	8164176	8164574	163.7	-48.7	94		100	0	(R)EIQTAVR(L)
110	18	10925832	10926048	231.8	-19.8	1Met-loss	1	12	1	(-)MPEPAKSAPAPK(K)
111	18	11515541	11515691	400.0	-13.1	1Gln->pyro-Glu	48	58	0	(K)QVHPDTGISSK(A)
112	18	17758216	17758091	198.0	2020-03-07	2 Ox	59	73	0	(K)AMGIMNSFVNDIFER(I)
113	18	24443083	24441697	351.5	56.7	1 Ox	59	80	1	(K)AMGIMNSFVNDIFERIAGEASR(L)
114	19	HistoneH3.2 (Q71DI3, human) MW: 15388 Da pI: 11.3 cover 25.7% (35/136AA's)
115	19	10325373	10325949	236.5	-55.7	42		50	0	(R)YRPGTVALR(E)
116	19	12506275	12507103	966.5	-66.2	55		64	1	(R)YQKSTELLIR(K)
117	19	13056755	13057386	168.0	-48.3	29		41	1	(K)SAPATGGVKKPHR(Y)
118	19	14307514	14308227	308.6	-49.8		42	53	1	(R)YRPGTVALREIR(R)
119	20	HistoneH1.4 (P10412, human) MW: 21865 Da pI: 11.0 cover 9.6% (21/219AA's)
120	20	15207463	15207591	275.6	-8.43	1Met-loss+Acetyl	1	17	0	(-)MSETAPAAPAAPAPAEK(T)
121	20	16677560	16677945	641.0	-23.1	1 Ox 1Acetyl	1	17	0	(-)MSETAPAAPAAPAPAEK(T)
122	20	19459753	19460229	247.9	-24.5	1Met-loss+Acetyl	1	21	1	(-)MSETAPAAPAAPAPAEKTPVK(K)
123	21	Neutrophil elastase (NP-001963.1 w/o signal peptide, human) MW: 26362 Da pI: 9.6 cover 6.1% (15/247AA's)
124	21	8304327	8304519	179.7	-23.1	1Gln->pyro-Glu	77	83	0	(R)QVFAVQR(I)
125	21	9484611	9484931	148.2	-33.8		164	171	0	(R)SNVC(CAM)TLVR(G)
126	22	COVID-19 membrane glycoprotein protein id = YP 009724393.1 1 MW: 25147 Da pI: 9.5 cover 12.2% (27/222AA's)
127	22	13236770	13237505	319.2	-55.5	147		158	1	(R)GHLRIAGHHLGR(C)
128	22	16777985	16778364	319.5	-22.6	1Acetyl	1	15	1	(-)MADSNGTITVEELKK(L)
129	23	COVID-19 spike protein MW: 141180 Da pI: 6.2 cover 14.8% (189/1273AA's)
130	23	8564806	8564199	400.8	70.8		196	202	0	(K)NIDGYFK(I)
131	23	9595151	9595057	186.8	1979-09-01	1Gln->pyro-Glu	183	190	1	(K)QGNFKNLR(E)
132	23	10285203	10285735	142.5	-51.7		320	328	0	(R)VQPTESIVR(F)
133	23	10705889	10706245	175.5	-33.3	1Gln->pyro-Glu	787	795	1	(K)QIYKTPPIK(D)
134	23	11866400	11866426	206.7	-2.22		1182	1191	1	(K)EIDRLNEVAK(N)
135	23	12756495	12757056	154.6	-43.9		922	933	0	(K)LIANQFNSAIGK(I)
136	23	13386445	13386107	461.7	2020-03-25		836	847	0	(K)QYGDC(CAM)LGDIAAR(D)
137	23	13868039	13867700	833.3	2020-05-24		1015	1028	1	(R)AAEIRASANLAATK(M)
138	23	18079737	18079701	927.9	2.00		98	113	1	(K)SNIIRGWIFGTTLDSK(T)
139	23	23061365	23062941	187.3	-68.3	1Met-loss	1	21	0	(-)MFVFLVLLPLVSSQC(CAM)VNLTTR(T)
140	23	24142048	24141769	222.1	2020-06-11		536	557	1	(K)NKC(CAM)VNFNFNGLTGTGVLTESNK(K)
141	23	26031600	26032559	104.2	-36.8		387	408	1	(K)LNDLC(CAM)FTNVYADSFVIRGDEVR(Q)
142	23	29313508	29314847	135.7	-45.7		1155	1181	1	(K)YFKNHTSPDVDLGDISGINASVVNIQK(E)
143	24	Myeloperoxidase (P05164.1, human) MW: 83869 Da pI: 9.2 cover 19.2% (143/745AA's)
144	24	11315832	11315252	1559.5	51.3		516	524	0	(R)YQPMEPNPR(V)
145	24	12106026	12106539	150.4	-42.3		422	431	1	(R)EHNRLATELK(S)
146	24	12856402	12856072	338.5	2020-06-25		593	603	0	(R)DHGLPGYNAWR(R)
147	24	13426215	13426208	155.4	0.502		715	725	0	(K)NNIFMSNSYPR(D)
148	24	14226719	14226761	157.6	-2.93		437	447	1	(R)WDGERLYQEAR(K)
149	24	14707513	14707659	487.0	-9.97		560	571	1	(R)QNQIAVDEIRER(L)
150	24	14917627	14918716	620.0	-73.0		448	460	1	(R)KIVGAMVQIITYR(D)
151	24	16728455	16729567	1299.7	-66.5		657	671	1	(R)VGPLLAC(CAM)IIGTQFRK(L)
152	24	18450080	18449245	312.1	45.3		406	421	0	(R)SSEMPELTSMHTLLLR(E)
153	24	19409532	19410447	1061.9	-47.1		352	368	1	(R)NLRNMSNQLGLLAVNQR(F)
154	24	20119700	20118744	181.2	47.5	1 Ox	11	28	0	(R)C(CAM)MVDLGPC(CAM)WAGGLTAEMK(L)
155	25	COVID-19 nucleocapsid phosphoprotein protein id = YP 009724397.2 2 MW: 45626 Da pI: 10.1 cover 18.1% (76/419AA's)
156	25	11265621	11265640	190.6	-1.66		267	276	0	(K)AYNVTQAFGR(R)
157	25	12506169	12506409	1857.3	-19.2	1 Ox	227	237	1	(R)LNQLESKMSGK(G)
158	25	12826329	12826651	224.3	-25.1		267	277	1	(K)AYNVTQAFGRR(G)
159	25	16708267	16708894	442.8	-37.5		210	226	0	(R)MAGNGGDAALALLLLDR(L)
160	25	18450080	18449276	312.1	43.5	1Gln->pyro-Glu	389	405	0	(K)QQTVTLLPAADLDDFSK(Q)
161	25	22670258	22670808	572.4	-24.3		108	127	0	(R)WYFYYLGTGPEAGLPYGANK(D)
162	26	HistoneH2B (P06899, human) MW: 13904 Da pI: 10.3 cover 36.5% (46/126AA's)
163	26	10925947	10926048	553.7	-9.23	1Met-loss	1	12	1	(-)MPEPAKSAPAPK(K)
164	26	14917627	14918094	620.0	-31.3		36	47	1	(K)ESYSIYVYKVLK(Q)
165	26	17758527	17758091	710.3	2020-06-24	2 Ox	59	73	0	(K)AMGIMNSFVNDIFER(I)
166	26	24442936	24441697	302.2	50.7	1 Ox	59	80	1	(K)AMGIMNSFVNDIFERIAGEASR(L)
167	27	HistoneH3.2 (Q71DI3, human) MW: 15388 Da pI: 11.3 cover 16.2% (22/136AA's)
168	27	10325639	10325949	593.6	-30.0	42		50	0	(R)YRPGTVALR(E)
169	27	12506169	12507103	1857.3	-74.7		55	64	1	(R)YQKSTELLIR(K)
170	27	14307387	14308227	159.6	-58.7		42	53	1	(R)YRPGTVALREIR(R)
171	28	HistoneH1.4 (P10412, human) MW: 21865 Da pI: 11.0 cover 9.6% (21/219AA's)
172	28	15207446	15207591	323.5	-9.57	1Met-loss+Acetyl	1	17	0	(-)MSETAPAAPAAPAPAEK(T)
173	28	16677382	16677945	645.4	-33.8	1 Ox 1Acetyl	1	17	0	(-)MSETAPAAPAAPAPAEK(T)
174	28	19460001	19460229	293.1	-11.7	1Met-loss+Acetyl	1	21	1	(-)MSETAPAAPAAPAPAEKTPVK(K)
175	29	HistoneH2B (P06899, human), >90%identitywithhumanH2Btype1 MW: 13906 Da pI: 10.3 cover 27.0% (34/126AA's)
176	29	10925947	10926048	553.7	-9.23	1Met-loss	1	12	1	(-)MPEPAKSAPAPK(K)
177	29	17758527	17758091	710.3	2020-06-24	2 Ox	59	73	0	(K)AMGIMNSFVNDIFER(I)
178	29	24442936	24441697	302.2	50.7	1 Ox	59	80	1	(K)AMGIMNSFVNDIFERIAGEASR(L)
179	30	HistoneH4 (P62805, human) MW: 11367 Da pI: 11.4 cover 11.7% (12/103AA's)
180	30	13868039	13868467	833.3	-30.9		57	68	1	(R)GVLKVFLENVIR(D)
181	31	COVID-19 membrane glycoprotein protein id = YP 009724393.1 1 MW: 25147 Da pI: 9.5 cover 12.2% (27/222AA's)
182	31	13868039	13867376	833.3	47.8		175	186	1	(R)TLSYYKLGASQR(V)
183	31	16777884	16778364	780.8	-28.6	1Acetyl	1	15	1	(-)MADSNGTITVEELKK(L)
184	32	Myeloperoxidase (P05164.1, human) MW: 83869 Da pI: 9.2 cover 18.5% (138/745AA's)
185	32	8043950	8044284	172.8	-41.5	1 Ox	549	556	0	(R)GLMATPAK(L)
186	32	8124679	8124301	214.8	46.5		475	480	0	(K)YLPTYR(S)
187	32	8874497	8874945	744.7	-50.5		229	236	0	(R)AVSNEIVR(F)
188	32	9404726	9405251	544.5	-55.8		474	480	1	(R)KYLPTYR(S)
189	32	9474633	9475197	307.3	-59.5	1Gln->pyro-Glu	71	78	1	(K)QLVDKAYK(E)
190	32	10585448	10585701	274.8	-23.9		184	193	1	(R)RSPTLGASNR(A)
191	32	11006040	11006323	545.5	-25.8		219	228	1	(K)RNGFPVALAR(A)
192	32	11315939	11315252	825.1	60.7		516	524	0	(R)YQPMEPNPR(V)
193	32	11525665	11526160	314.5	-42.9		490	499	0	(R)IANVFTNAFR(Y)
194	32	11525665	11526484	314.5	-71.0	1Gln->pyro-Glu	104	114	1	(K)QPVAATRTAVR(A)
195	32	12106342	12106539	660.1	-16.2		422	431	1	(R)EHNRLATELK(S)
196	32	12235919	12236201	257.5	-23.1	1 Ox	570	578	1	(R)ERLFEQVMR(I)
197	32	14226669	14226761	402.3	-6.44		437	447	1	(R)WDGERLYQEAR(K)
198	32	14707646	14707659	2199.9	-0.883		560	571	1	(R)QNQIAVDEIRER(L)
199	32	19409852	19410447	177.1	-30.6		352	368	1	(R)NLRNMSNQLGLLAVNQR(F)
200	33	COVID-19 spike protein MW: 141180 Da pI: 6.2 cover 10.4% (133/1273AA's)
201	33	8864399	8864305	345.2	2020-05-10		418	424	0	(K)IADYNYK(L)
202	33	9595404	9595057	1533.7	36.1	1Gln->pyro-Glu	183	190	1	(K)QGNFKNLR(E)
203	33	10345233	10345881	396.7	-62.6		826	835	0	(K)VTLADAGFIK(Q)
204	33	10585448	10585477	274.8	-2.70		987	995	0	(K)VEAEVQIDR(L)
205	33	11385259	11385231	246.7	1948-02-01		1029	1038	0	(K)MSEC(CAM)VLGQSK(R)
206	33	12436083	12436470	242.0	-31.1		35	44	1	(R)GVYYPDKVFR(S)
207	33	12756476	12757056	569.0	-45.4		922	933	0	(K)LIANQFNSAIGK(I)
208	33	13386703	13386107	290.7	44.6		836	847	0	(K)QYGDC(CAM)LGDIAAR(D)
209	33	13816676	13817474	312.8	-57.8		815	825	1	(K)RSFIEDLLFNK(V)
210	33	13868239	13867700	295.3	38.9		1015	1028	1	(R)AAEIRASANLAATK(M)
211	33	14556906	14557550	354.9	-44.3		404	417	1	(R)GDEVRQIAPGQTGK(I)
212	33	18079346	18079701	273.3	-19.6		98	113	1	(K)SNIIRGWIFGTTLDSK(T)
213	34	COVID-19 nucleocapsid phosphoprotein protein id = YP 009724397.2 2 MW: 45626 Da pI: 10.1 cover 17.2% (72/419AA's)
214	34	8054234	8053799	165.9	54.1		196	203	0	(R)NSTPGSSR(G)
215	34	8864399	8864054	345.2	38.9		170	177	0	(K)GFYAEGSR(G)
216	34	11265824	11265640	733.8	2020-04-16		267	276	0	(K)AYNVTQAFGR(R)
217	34	12496339	12495880	3512.1	36.7		192	203	1	(R)NSSRNSTPGSSR(G)
218	34	13306727	13307074	297.3	-26.0		238	249	1	(K)GQQQQGQTVTKK(S)
219	34	16007796	16007245	689.9	34.4	1 Ox	1	14	1	(-)MSDNGPQNQRNAPR(I)
220	34	16268299	16267401	303.7	55.2	1Acetyl	1	14	1	(-)MSDNGPQNQRNAPR(I)
221	34	17889073	17888511	301.8	31.4		278	293	0	(R)GPEQTQGNFGDQELIR(Q)
222	35	HistoneH2B (P06899, human) MW: 13904 Da pI: 10.3 cover 48.4% (61/126AA's)
223	35	8164193	8164574	413.5	-46.7		94	100	0	(R)EIQTAVR(L)
224	35	8284201	8284210	319.1	-1.13		110	117	0	(K)HAVSEGTK(A)
225	35	10925953	10926048	296.1	-8.68	1Met-loss	1	12	1	(-)MPEPAKSAPAPK(K)
226	35	12235919	12236453	257.5	-43.6		1	12	1	(-)MPEPAKSAPAPK(K)
227	35	14917486	14918094	1082.4	-40.7		36	47	1	(K)ESYSIYVYKVLK(Q)
228	35	24443145	24441697	418.4	59.2	1 Ox	59	80	1	(K)AMGIMNSFVNDIFERIAGEASR(L)
229	36	HistoneH2B (P06899, human), >90%identitywithhumanH2Btype1 MW: 13906 Da pI: 10.3 cover 38.9% (49/126AA's)
230	36	8164193	8164574	413.5	-46.7		94	100	0	(R)EIQTAVR(L)
231	36	8284201	8284210	319.1	-1.13		110	117	0	(K)HAVSEGTK(A)
232	36	10925953	10926048	296.1	-8.68	1Met-loss	1	12	1	(-)MPEPAKSAPAPK(K)
233	36	12235919	12236453	257.5	-43.6		1	12	1	(-)MPEPAKSAPAPK(K)
234	36	24443145	24441697	418.4	59.2	1 Ox	59	80	1	(K)AMGIMNSFVNDIFERIAGEASR(L)
235	37	HistoneH3.2 (Q71DI3, human) MW: 15388 Da pI: 11.3 cover 27.2% (37/136AA's)
236	37	8444585	8445073	1903.5	-57.9		117	123	1	(K)RVTIMPK(D)
237	37	9595404	9595884	1533.7	-50.0		58	65	1	(K)STELLIRK(L)
238	37	10325535	10325949	917.7	-40.1		42	50	0	(R)YRPGTVALR(E)
239	37	13056609	13057386	220.2	-59.5		29	41	1	(K)SAPATGGVKKPHR(Y)
240	38	Neutrophil elastase (NP-001963.1 w/o signal peptide, human) MW: 26362 Da pI: 9.6 cover 19.4% (48/247AA's)
241	38	9484428	9484931	652.7	-53.1		164	171	0	(R)SNVC(CAM)TLVR(G)
242	38	11615893	11616157	271.4	-22.7		164	173	1	(R)SNVC(CAM)TLVRGR(Q)
243	38	13306727	13307226	297.3	-37.5		73	83	1	(R)EPTRQVFAVQR(I)
244	38	28011751	28013498	63.8	-62.4	1Gln->pyro-Glu	174	200	0	(R)QAGVC(CAM)FGDSGSPLVC(CAM)NGLIHGIASFVR(G)
245	39	HistoneH1.4 (P10412, human) MW: 21865 Da pI: 11.0 cover 17.8% (39/219AA's)
246	39	8444585	8444887	1903.5	-35.8		141	149	1	(K)ATGAATPKK(S)
247	39	8444585	8444887	1903.5	-35.8		140	148	1	(K)KATGAATPK(K)
248	39	12356153	12356630	328.2	-38.7		64	75	1	(K)KALAAAGYDVEK(N)
249	39	15207315	15207591	708.2	-18.1	1Met-loss+Acetyl	1	17	0	(-)MSETAPAAPAAPAPAEK(T)
250	39	16677420	16677945	1619.8	-31.5	1 Ox 1Acetyl	1	17	0	(-)MSETAPAAPAAPAPAEK(T)
251	40	HistoneH2A (P04908, human) MW: 14136 Da pI: 11.0 cover 10.8% (14/130AA's)
252	40	8614487	8613949	209.8	62.5		90	96	0	(R)NDEELNK(L)
253	40	8664520	8664479	342.1	1976-04-01		120	126	1	(K)KTESHHK(A)
254	41	HistoneH4 (P62805, human) MW: 11367 Da pI: 11.4 cover 22.3% (23/103AA's)
255	41	12906147	12906437	782.4	-22.4		69	79	1	(R)DAVTYTEHAKR(K)
256	41	13868239	13868467	295.3	-16.5		57	68	1	(R)GVLKVFLENVIR(D)
257	42	COVID-19 membrane glycoprotein protein id = YP 009724393.1 1 MW: 25147 Da pI: 9.5 cover 12.2% (27/222AA's)
258	42	13868239	13867376	295.3	62.2		175	186	1	(R)TLSYYKLGASQR(V)
259	42	14186116	14187009	313.7	-62.9	1Met-loss+Acetyl	1	14	0	(-)MADSNGTITVEELK(K)
260	42	16777989	16778364	473.3	-22.3	1Acetyl	1	15	1	(-)MADSNGTITVEELKK(L)
261	43	Myeloperoxidase (P05164.1, human) MW: 83869 Da pI: 9.2 cover 22.8% (170/745AA's)
262	43	8043811	8044284	113.5	-58.8	1 Ox	549	556	0	(R)GLMATPAK(L)
263	43	8124551	8124301	152.1	2020-08-30		475	480	0	(K)YLPTYR(S)
264	43	8874580	8874945	377.4	-41.2		229	236	0	(R)AVSNEIVR(F)
265	43	9404649	9405251	124.6	-64.0		474	480	1	(R)KYLPTYR(S)
266	43	11006085	11006323	298.5	-21.6		219	228	1	(K)RNGFPVALAR(A)
267	43	11315883	11315252	575.0	55.8		516	524	0	(R)YQPMEPNPR(V)
268	43	11525892	11526160	176.5	-23.2		490	499	0	(R)IANVFTNAFR(Y)
269	43	11525892	11526484	176.5	-51.3	1Gln->pyro-Glu	104	114	1	(K)QPVAATRTAVR(A)
270	43	12235950	12236201	203.3	-20.5	1 Ox	570	578	1	(R)ERLFEQVMR(I)
271	43	12856853	12856072	2119.4	60.7		593	603	0	(R)DHGLPGYNAWR(R)
272	43	14226700	14226761	624.2	-4.27		437	447	1	(R)WDGERLYQEAR(K)
273	43	14326779	14326671	133.3	1949-07-01		315	327	0	(R)SC(CAM)PAC(CAM)PGSNITIR(N)
274	43	14707690	14707659	2456.3	2020-10-02		560	571	1	(R)QNQIAVDEIRER(L)
275	43	16298523	16297802	310.1	44.2		512	524	1	(R)LDNRYQPMEPNPR(V)
276	43	27642141	27643433	65.7	-46.8	1 Ox	630	653	1	(K)LMEQYGTPNNIDIWMGGVSEPLKR(K)
277	43	28063519	28065358	31.6	-65.5	1 Ox	449	473	1	(K)IVGAMVQIITYRDYLPLVLGPTAMR(K)
278	44	COVID-19 spike protein MW: 141180 Da pI: 6.2 cover 13.1% (167/1273AA's)
279	44	8864409	8864305	370.1	2020-07-11		418	424	0	(K)IADYNYK(L)
280	44	9595378	9595057	1363.9	33.4	1Gln->pyro-Glu	183	190	1	(K)QGNFKNLR(E)
281	44	10285453	10285735	191.0	-27.4		320	328	0	(R)VQPTESIVR(F)
282	44	10345161	10345881	215.8	-69.6		826	835	0	(K)VTLADAGFIK(Q)
283	44	11395381	11395996	208.8	-54.0		559	567	0	(K)FLPFQQFGR(D)
284	44	11865698	11866426	500.4	-61.4		1182	1191	1	(K)EIDRLNEVAK(N)
285	44	12436440	12436470	468.6	-2.40		35	44	1	(R)GVYYPDKVFR(S)
286	44	12756335	12757056	247.9	-56.5		922	933	0	(K)LIANQFNSAIGK(I)
287	44	13216823	13215841	352.3	74.3	1Gln->pyro-Glu	836	847	0	(K)QYGDC(CAM)LGDIAAR(D)
288	44	13386801	13386107	203.2	51.9		836	847	0	(K)QYGDC(CAM)LGDIAAR(D)
289	44	13816794	13817474	213.4	-49.2		815	825	1	(K)RSFIEDLLFNK(V)
290	44	14557164	14557550	206.3	-26.5		404	417	1	(R)GDEVRQIAPGQTGK(I)
291	44	18079750	18079701	321.3	1969-02-01		98	113	1	(K)SNIIRGWIFGTTLDSK(T)
292	44	20039837	20040396	95.4	-27.9	1Gln->pyro-Glu	965	983	0	(K)QLSSNFGAISSVLNDILSR(L)
293	44	21720597	21720390	269.6	1953-09-01		538	557	0	(K)C(CAM)VNFNFNGLTGTGVLTESNK(K)
294	45	COVID-19 nucleocapsid phosphoprotein protein id = YP 009724397.2 2 MW: 45626 Da pI: 10.1 cover 18.4% (77/419AA's)
295	45	8054224	8053799	160.4	52.8		196	203	0	(R)NSTPGSSR(G)
296	45	8864409	8864054	370.1	40.1		170	177	0	(K)GFYAEGSR(G)
297	45	11265934	11265640	523.1	2020-01-26		267	276	0	(K)AYNVTQAFGR(R)
298	45	11285434	11285644	210.6	-18.5		376	385	0	(K)ADETQALPQR(Q)
299	45	12496367	12495880	3177.7	39.0		192	203	1	(R)NSSRNSTPGSSR(G)
300	45	12505631	12506409	1294.3	-62.2	1 Ox	227	237	1	(R)LNQLESKMSGK(G)
301	45	13307175	13307074	338.7	1960-07-01		238	249	1	(K)GQQQQGQTVTKK(S)
302	45	16007736	16007245	783.7	2020-07-30	1 Ox	1	14	1	(-)MSDNGPQNQRNAPR(I)
303	45	16268554	16267401	286.8	70.8	1Acetyl	1	14	1	(-)MSDNGPQNQRNAPR(I)
304	46	HistoneH2B (P06899, human) MW: 13904 Da pI: 10.3 cover 55.6% (70/126AA's)
305	46	8164037	8164574	236.9	-65.7		94	100	0	(R)EIQTAVR(L)
306	46	8283888	8284210	139.7	-38.9		110	117	0	(K)HAVSEGTK(A)
307	46	9685916	9685411	293.0	52.1		118	126	1	(K)AVTKYTSAK(-)
308	46	10925945	10926048	143.5	-9.46	1Met-loss	1	12	1	(-)MPEPAKSAPAPK(K)
309	46	12235950	12236453	203.3	-41.1		1	12	1	(-)MPEPAKSAPAPK(K)
310	46	12276208	12276692	136.1	-39.4		110	121	1	(K)HAVSEGTKAVTK(Y)
311	46	14917444	14918094	954.4	-43.5		36	47	1	(K)ESYSIYVYKVLK(Q)
312	46	24442812	24441697	224.2	45.6	1 Ox	59	80	1	(K)AMGIMNSFVNDIFERIAGEASR(L)
313	47	HistoneH2B (P06899, human), >90%identitywithhumanH2Btype1 MW: 13906 Da pI: 10.3 cover 42.1% (53/126AA's)
314	47	8164037	8164574	236.9	-65.7		94	100	0	(R)EIQTAVR(L)
315	47	8283888	8284210	139.7	-38.9		110	117	0	(K)HAVSEGTK(A)
316	47	10925945	10926048	143.5	-9.46	1Met-loss	1	12	1	(-)MPEPAKSAPAPK(K)
317	47	12235950	12236453	203.3	-41.1		1	12	1	(-)MPEPAKSAPAPK(K)
318	47	12276208	12276692	136.1	-39.4		110	121	1	(K)HAVSEGTKAVTK(Y)
319	47	24442812	24441697	224.2	45.6	1 Ox	59	80	1	(K)AMGIMNSFVNDIFERIAGEASR(L)
320	48	HistoneH3.2 (Q71DI3, human) MW: 15388 Da pI: 11.3 cover 27.9% (38/136AA's)
321	48	8444559	8445073	3207.4	-60.9		117	123	1	(K)RVTIMPK(D)
322	48	9154912	9155258	134.1	-37.8		28	37	1	(R)KSAPATGGVK(K)
323	48	9595378	9595884	1363.9	-52.7		58	65	1	(K)STELLIRK(L)
324	48	10325526	10325949	725.8	-41.0		42	50	0	(R)YRPGTVALR(E)
325	48	13056784	13057386	130.5	-46.1		29	41	1	(K)SAPATGGVKKPHR(Y)
326	49	Neutrophil elastase (NP-001963.1 w/o signal peptide, human) MW: 26362 Da pI: 9.6 cover 19.4% (48/247AA's)
327	49	8303904	8304519	123.7	-74.0	1Gln->pyro-Glu	77	83	0	(R)QVFAVQR(I)
328	49	9484421	9484931	811.0	-53.8		164	171	0	(R)SNVC(CAM)TLVR(G)
329	49	11616120	11616157	300.0	-3.18		164	173	1	(R)SNVC(CAM)TLVRGR(Q)
330	49	13307175	13307226	338.7	-3.86		73	83	1	(R)EPTRQVFAVQR(I)
331	49	28013566	28013498	74.1	1944-02-01	1Gln->pyro-Glu	174	200	0	(R)QAGVC(CAM)FGDSGSPLVC(CAM)NGLIHGIASFVR(G)
332	50	HistoneH1.4 (P10412, human) MW: 21865 Da pI: 11.0 cover 16.4% (36/219AA's)
333	50	8444559	8444887	3207.4	-38.9		141	149	1	(K)ATGAATPKK(S)
334	50	8444559	8444887	3207.4	-38.9		140	148	1	(K)KATGAATPK(K)
335	50	8584408	8584680	377.0	-31.6		111	119	0	(K)AASGEAKPK(A)
336	50	15207373	15207591	793.5	-14.4	1Met-loss+Acetyl	1	17	0	(-)MSETAPAAPAAPAPAEK(T)
337	50	16677462	16677945	1456.0	-29.0	1 Ox 1Acetyl	1	17	0	(-)MSETAPAAPAAPAPAEK(T)
338	51	HistoneH2A (P04908, human) MW: 14136 Da pI: 11.0 cover 5.4% (7/130AA's)
339	51	8664451	8664479	175.9	-3.22		120	126	1	(K)KTESHHK(A)
340	52	COVID-19 membrane glycoprotein protein id = YP 009724393.1 1 MW: 25147 Da pI: 9.5 cover 6.8% (15/222AA's)
341	52	14186468	14187009	143.7	-38.2	1Met-loss+Acetyl	1	14	0	(-)MADSNGTITVEELK(K)
342	52	16778044	16778364	415.6	-19.1	1Acetyl	1	15	1	(-)MADSNGTITVEELKK(L)
343	53	Myeloperoxidase (P05164.1, human) MW: 83869 Da pI: 9.2 cover 18.5% (138/745AA's)
344	53	8044287	8044284	1686.9	0.388	1 Ox	549	556	0	(R)GLMATPAK(L)
345	53	8124636	8124301	349.7	41.2		475	480	0	(K)YLPTYR(S)
346	53	8874410	8874945	2124.1	-60.3		229	236	0	(R)AVSNEIVR(F)
347	53	9024562	9024690	569.3	-14.2		185	193	0	(R)SPTLGASNR(A)
348	53	9644789	9645462	404.2	-69.8		71	78	1	(K)QLVDKAYK(E)
349	53	10525238	10524643	598.8	56.5		481	489	0	(R)SYNDSVDPR(I)
350	53	11006171	11006323	2076.5	-13.9		219	228	1	(K)RNGFPVALAR(A)
351	53	11525969	11526160	579.1	-16.6		490	499	0	(R)IANVFTNAFR(Y)
352	53	11525969	11526484	579.1	-44.7	1Gln->pyro-Glu	104	114	1	(K)QPVAATRTAVR(A)
353	53	12856768	12856072	2293.5	54.1		593	603	0	(R)DHGLPGYNAWR(R)
354	53	14226623	14226761	509.7	-9.66		437	447	1	(R)WDGERLYQEAR(K)
355	53	14707683	14707659	4551.8	1964-01-01		560	571	1	(R)QNQIAVDEIRER(L)
356	53	15087375	15087678	382.8	-20.1		303	314	1	(R)IKNQADC(CAM)IPFFR(S)
357	53	16298321	16297802	1510.7	31.9		512	524	1	(R)LDNRYQPMEPNPR(V)
358	54	COVID-19 spike protein MW: 141180 Da pI: 6.2 cover 8.8% (112/1273AA's)
359	54	8825095	8824680	342.3	47.0	1Gln->pyro-Glu	409	417	0	(R)QIAPGQTGK(I)
360	54	8864345	8864305	1387.8	1955-04-01		418	424	0	(K)IADYNYK(L)
361	54	9595336	9595057	4930.3	2020-01-29	1Gln->pyro-Glu	183	190	1	(K)QGNFKNLR(E)
362	54	10345160	10345881	1078.3	-69.7		826	835	0	(K)VTLADAGFIK(Q)
363	54	10525238	10525887	598.8	-61.7		188	195	1	(K)NLREFVFK(N)
364	54	11395397	11395996	755.2	-52.6		559	567	0	(K)FLPFQQFGR(D)
365	54	11865591	11866426	664.8	-70.4		1182	1191	1	(K)EIDRLNEVAK(N)
366	54	12436379	12436470	1613.2	-7.32		35	44	1	(R)GVYYPDKVFR(S)
367	54	12756304	12757056	549.7	-58.9		922	933	0	(K)LIANQFNSAIGK(I)
368	54	13816679	13817474	836.3	-57.5		815	825	1	(K)RSFIEDLLFNK(V)
369	54	14556722	14557550	529.2	-56.9		404	417	1	(R)GDEVRQIAPGQTGK(I)
370	54	18079534	18079701	368.5	-9.22		98	113	1	(K)SNIIRGWIFGTTLDSK(T)
371	55	COVID-19 nucleocapsid phosphoprotein protein id = YP 009724397.2 2 MW: 45626 Da pI: 10.1 cover 23.4% (98/419AA's)
372	55	8054183	8053799	423.9	47.7		196	203	0	(R)NSTPGSSR(G)
373	55	8864345	8864054	1387.8	32.9		170	177	0	(K)GFYAEGSR(G)
374	55	9164645	9164775	290.8	-14.1		362	369	0	(K)TFPPTEPK(K)
375	55	11285480	11285644	1247.2	-14.5		376	385	0	(K)ADETQALPQR(Q)
376	55	12506257	12506409	3220.7	-12.1	1 Ox	227	237	1	(R)LNQLESKMSGK(G)
377	55	12826797	12826651	565.9	2020-04-11		267	277	1	(K)AYNVTQAFGRR(G)
378	55	13306987	13307074	789.7	-6.52		238	249	1	(K)GQQQQGQTVTKK(S)
379	55	16008086	16007245	400.1	52.6	1 Ox	1	14	1	(-)MSDNGPQNQRNAPR(I)
380	55	16268427	16267401	607.4	63.1	1Acetyl	1	14	1	(-)MSDNGPQNQRNAPR(I)
381	55	17889086	17888511	622.6	32.1		278	293	0	(R)GPEQTQGNFGDQELIR(Q)
382	56	HistoneH1.4 (P10412, human) MW: 21865 Da pI: 11.0 cover 19.2% (42/219AA's)
383	56	8444464	8444887	6852.1	-50.1		141	149	1	(K)ATGAATPKK(S)
384	56	8444464	8444887	6852.1	-50.1		140	148	1	(K)KATGAATPK(K)
385	56	8584570	8584680	1167.8	-12.7		111	119	0	(K)AASGEAKPK(A)
386	56	10575545	10576000	381.2	-43.1		111	121	1	(K)AASGEAKPKAK(K)
387	56	15207339	15207591	5170.0	-16.6	1Met-loss+Acetyl	1	17	0	(-)MSETAPAAPAAPAPAEK(T)
388	56	16677375	16677945	2847.5	-34.2	1 Ox 1Acetyl	1	17	0	(-)MSETAPAAPAAPAPAEK(T)
389	56	19460102	19460229	334.4	-6.56	1Met-loss+Acetyl	1	21	1	(-)MSETAPAAPAAPAPAEKTPVK(K)
390	57	HistoneH3.2 (Q71DI3, human) MW: 15388 Da pI: 11.3 cover 25.7% (35/136AA's)
391	57	8444464	8445073	6852.1	-72.1		117	123	1	(K)RVTIMPK(D)
392	57	8584570	8585156	1167.8	-68.2		20	27	1	(K)QLATKAAR(K)
393	57	9595336	9595884	4930.3	-57.1		58	65	1	(K)STELLIRK(L)
394	57	10325531	10325949	2397.1	-40.4		42	50	0	(R)YRPGTVALR(E)
395	57	12506257	12507103	3220.7	-67.6		55	64	1	(R)YQKSTELLIR(K)
396	58	HistoneH2B (P06899, human) MW: 13904 Da pI: 10.3 cover 52.4% (66/126AA's)
397	58	9685820	9685411	769.1	42.2		118	126	1	(K)AVTKYTSAK(-)
398	58	10925934	10926048	577.4	-10.4	1Met-loss	1	12	1	(-)MPEPAKSAPAPK(K)
399	58	14917527	14918094	3398.6	-38.0		36	47	1	(K)ESYSIYVYKVLK(Q)
400	58	15087375	15088431	382.8	-70.0		45	58	1	(K)VLKQVHPDTGISSK(A)
401	58	24443420	24441697	554.1	70.5	1 Ox	59	80	1	(K)AMGIMNSFVNDIFERIAGEASR(L)
402	59	Neutrophil elastase (NP-001963.1 w/o signal peptide, human) MW: 26362 Da pI: 9.6 cover 16.2% (40/247AA's)
403	59	9484362	9484931	2391.1	-60.0		164	171	0	(R)SNVC(CAM)TLVR(G)
404	59	11616137	11616157	506.2	-1.76		164	173	1	(R)SNVC(CAM)TLVRGR(Q)
405	59	13306987	13307226	789.7	-18.0		73	83	1	(R)EPTRQVFAVQR(I)
406	59	20879938	20880590	244.0	-31.2	1 Ox	125	143	1	(R)LGNGVQC(CAM)LAMGWGLLGRNR(G)
407	60	HistoneH2B (P06899, human), >90%identitywithhumanH2Btype1 MW: 13906 Da pI: 10.3 cover 38.1% (48/126AA's)
408	60	10925934	10926048	577.4	-10.4	1Met-loss	1	12	1	(-)MPEPAKSAPAPK(K)
409	60	15087375	15088431	382.8	-70.0		45	58	1	(K)VLKQVHPDTGISSK(A)
410	60	24443420	24441697	554.1	70.5	1 Ox	59	80	1	(K)AMGIMNSFVNDIFERIAGEASR(L)
411	16	COVID-19 membrane glycoprotein protein id = YP 009724393.1 1 MW: 25147 Da pI: 9.5 cover 13.1% (29/222AA's)
412	16	15197400	15197288	361.9	1934-07-01		187	200	1	(R)VAGDSGFAAYSRYR(I)
413	16	16778021	16778364	550.4	-20.5	1Acetyl	1	15	1	(-)MADSNGTITVEELKK(L)
414	62	Myeloperoxidase (P05164.1, human) MW: 83869 Da pI: 9.2 cover 23.4% (174/745AA's)
415	62	8044291	8044284	240.0	0.843	1 Ox	549	556	0	(R)GLMATPAK(L)
416	62	8124431	8124301	73.0	16.0		475	480	0	(K)YLPTYR(S)
417	62	8874374	8874945	590.0	-64.4		229	236	0	(R)AVSNEIVR(F)
418	62	9024844	9024690	332.7	17.0		185	193	0	(R)SPTLGASNR(A)
419	62	9444969	9445312	84.2	-36.3		220	228	0	(R)NGFPVALAR(A)
420	62	9644848	9645462	271.7	-63.7		71	78	1	(K)QLVDKAYK(E)
421	62	10525149	10524643	96.3	48.1		481	489	0	(R)SYNDSVDPR(I)
422	62	11006172	11006323	3201.3	-13.7		219	228	1	(K)RNGFPVALAR(A)
423	62	11315805	11315252	128.9	48.9		516	524	0	(R)YQPMEPNPR(V)
424	62	11525803	11526160	131.7	-31.0		490	499	0	(R)IANVFTNAFR(Y)
425	62	11525803	11526484	131.7	-59.1	1Gln->pyro-Glu	104	114	1	(K)QPVAATRTAVR(A)
426	62	12106575	12106539	172.0	1997-02-01		422	431	1	(R)EHNRLATELK(S)
427	62	12856672	12856072	385.4	46.6		593	603	0	(R)DHGLPGYNAWR(R)
428	62	14707657	14707659	1870.5	-0.162		560	571	1	(R)QNQIAVDEIRER(L)
429	62	15087289	15087678	174.9	-25.8		303	314	1	(R)IKNQADC(CAM)IPFFR(S)
430	62	15327386	15327301	122.5	1950-05-01	1 Ox	90	103	0	(R)SGSASPMELLSYFK(Q)
431	62	16298319	16297802	2087.9	2020-07-31		512	524	1	(R)LDNRYQPMEPNPR(V)
432	62	16458080	16457751	679.9	20.0	1 Ox	512	524	1	(R)LDNRYQPMEPNPR(V)
433	62	24992929	24993599	87.6	-26.8		692	714	1	(R)QALAQISLPRIIC(CAM)DNTGITTVSK(N)
434	63	COVID-19 spike protein MW: 141180 Da pI: 6.2 cover 8.3% (106/1273AA's)
435	63	8564825	8564199	313.7	73.0		196	202	0	(K)NIDGYFK(I)
436	63	8864103	8864305	129.8	-22.8		418	424	0	(K)IADYNYK(L)
437	63	9595294	9595057	2154.4	2020-07-24	1Gln->pyro-Glu	183	190	1	(K)QGNFKNLR(E)
438	63	10525149	10525887	96.3	-70.1		188	195	1	(K)NLREFVFK(N)
439	63	10765301	10765218	209.8	1967-07-01		568	577	0	(R)DIADTTDAVR(D)
440	63	11865690	11866426	185.1	-62.0		1182	1191	1	(K)EIDRLNEVAK(N)
441	63	12436240	12436470	120.5	-18.5		35	44	1	(R)GVYYPDKVFR(S)
442	63	12756168	12757056	271.0	-69.6		922	933	0	(K)LIANQFNSAIGK(I)
443	63	13216599	13215841	178.9	57.3	1Gln->pyro-Glu	836	847	0	(K)QYGDC(CAM)LGDIAAR(D)
444	63	13816714	13817474	490.4	-55.0		815	825	1	(K)RSFIEDLLFNK(V)
445	63	14557017	14557550	244.5	-36.7		404	417	1	(R)GDEVRQIAPGQTGK(I)
446	64	COVID-19 nucleocapsid phosphoprotein protein id = YP 009724397.2 2 MW: 45626 Da pI: 10.1 cover 15.8% (66/419AA's)
447	64	8864103	8864054	129.8	1955-05-01		170	177	0	(K)GFYAEGSR(G)
448	64	9164622	9164775	99.3	-16.6		362	369	0	(K)TFPPTEPK(K)
449	64	11285404	11285644	620.5	-21.2		376	385	0	(K)ADETQALPQR(Q)
450	64	12506318	12506409	1047.3	-7.31	1 Ox	227	237	1	(R)LNQLESKMSGK(G)
451	64	13306929	13307074	161.1	-10.9		238	249	1	(K)GQQQQGQTVTKK(S)
452	64	24992929	24993235	87.6	-12.3	1 Ox	210	233	1	(R)MAGNGGDAALALLLLDRLNQLESK(M)
453	65	HistoneH1.4 (P10412, human) MW: 21865 Da pI: 11.0 cover 18.3% (40/219AA's)
454	65	8444536	8444887	3259.2	-41.5		141	149	1	(K)ATGAATPKK(S)
455	65	8444536	8444887	3259.2	-41.5		140	148	1	(K)KATGAATPK(K)
456	65	8584340	8584680	135.5	-39.6		111	119	0	(K)AASGEAKPK(A)
457	65	15207319	15207591	5093.6	-17.9	1Met-loss+Acetyl	1	17	0	(-)MSETAPAAPAAPAPAEK(T)
458	65	16258220	16257839	172.3	2020-04-23	1 Ox	1	17	0	(-)MSETAPAAPAAPAPAEK(T)
459	65	16677492	16677945	705.5	-27.2	1 Ox 1Acetyl	1	17	0	(-)MSETAPAAPAAPAPAEK(T)
460	65	19459877	19460229	140.4	-18.1	1Met-loss+Acetyl	1	21	1	(-)MSETAPAAPAAPAPAEKTPVK(K)
461	66	HistoneH2B (P06899, human) MW: 13904 Da pI: 10.3 cover 49.2% (62/126AA's)
462	66	8163966	8164574	186.3	-74.5		94	100	0	(R)EIQTAVR(L)
463	66	9685898	9685411	169.3	50.2		118	126	1	(K)AVTKYTSAK(-)
464	66	10925855	10926048	169.1	-17.6	1Met-loss	1	12	1	(-)MPEPAKSAPAPK(K)
465	66	14917405	14918094	1308.0	-46.2		36	47	1	(K)ESYSIYVYKVLK(Q)
466	66	17438250	17438193	121.6	1930-03-01		59	73	0	(K)AMGIMNSFVNDIFER(I)
467	66	24442958	24441697	356.6	51.6	1 Ox	59	80	1	(K)AMGIMNSFVNDIFERIAGEASR(L)
468	67	HistoneH3.2 (Q71DI3, human) MW: 15388 Da pI: 11.3 cover 19.9% (27/136AA's)
469	67	8444536	8445073	3259.2	-63.6		117	123	1	(K)RVTIMPK(D)
470	67	9595294	9595884	2154.4	-61.4		58	65	1	(K)STELLIRK(L)
471	67	10325587	10325949	1144.7	-35.0		42	50	0	(R)YRPGTVALR(E)
472	67	12506318	12507103	1047.3	-62.8		55	64	1	(R)YQKSTELLIR(K)
473	68	HistoneH2B (P06899, human), >90%identitywithhumanH2Btype1 MW: 13906 Da pI: 10.3 cover 32.5% (41/126AA's)
474	68	8163966	8164574	186.3	-74.5		94	100	0	(R)EIQTAVR(L)
475	68	10925855	10926048	169.1	-17.6	1Met-loss	1	12	1	(-)MPEPAKSAPAPK(K)
476	68	17438250	17438193	121.6	1930-03-01		59	73	0	(K)AMGIMNSFVNDIFER(I)
477	68	24442958	24441697	356.6	51.6	1 Ox	59	80	1	(K)AMGIMNSFVNDIFERIAGEASR(L)
478	69	Neutrophil elastase (NP-001963.1 w/o signal peptide, human) MW: 26362 Da pI: 9.6 cover 7.7% (19/247AA's)
479	69	8304210	8304519	182.7	-37.2	1Gln->pyro-Glu	77	83	0	(R)QVFAVQR(I)
480	69	9484333	9484931	933.3	-63.1		164	171	0	(R)SNVC(CAM)TLVR(G)
481	69	13306929	13307226	161.1	-22.4		73	83	1	(R)EPTRQVFAVQR(I)
482	70	HistoneH2A (P04908, human) MW: 14136 Da pI: 11.0 cover 6.9% (9/130AA's)
483	70	9444969	9445312	84.2	-36.3		22	30	0	(R)AGLQFPVGR(V)
484	71	COVID-19 membrane glycoprotein protein id = YP 009724393.1 1 MW: 25147 Da pI: 9.5 cover 6.3% (14/222AA's)
485	71	15197228	15197288	206.7	-3.98		187	200	1	(R)VAGDSGFAAYSRYR(I)
486	72	Myeloperoxidase (P05164.1, human) MW: 83869 Da pI: 9.2 cover 18.4% (137/745AA's)
487	72	8044261	8044284	4558.6	-2.90	1 Ox	549	556	0	(R)GLMATPAK(L)
488	72	8874418	8874945	13204.0	-59.4		229	236	0	(R)AVSNEIVR(F)
489	72	9024791	9024690	3729.5	2020-02-11		185	193	0	(R)SPTLGASNR(A)
490	72	9474551	9475197	1986.1	-68.2	1Gln->pyro-Glu	71	78	1	(K)QLVDKAYK(E)
491	72	9644880	9645462	2186.2	-60.4		71	78	1	(K)QLVDKAYK(E)
492	72	11006211	11006323	12322.6	-10.2		219	228	1	(K)RNGFPVALAR(A)
493	72	12386572	12385729	5755.1	68.1	1 Ox	175	184	1	(R)TITGMC(CAM)NNRR(S)
494	72	14707500	14707659	6450.4	-10.8		560	571	1	(R)QNQIAVDEIRER(L)
495	72	15097171	15097671	3424.7	-33.1		500	511	0	(R)YGHTLIQPFMFR(L)
496	72	16298274	16297802	1840.9	2020-09-28		512	524	1	(R)LDNRYQPMEPNPR(V)
497	72	24992572	24993599	193.1	-41.1		692	714	1	(R)QALAQISLPRIIC(CAM)DNTGITTVSK(N)
498	72	27641960	27643433	113.9	-53.3	1 Ox	630	653	1	(K)LMEQYGTPNNIDIWMGGVSEPLKR(K)
499	72	27803640	27803382	136.0	2027-09-01	2 Ox	630	653	1	(K)LMEQYGTPNNIDIWMGGVSEPLKR(K)
500	73	COVID-19 spike protein MW: 141180 Da pI: 6.2 cover 8.6% (109/1273AA's)
501	73	8825254	8824680	1399.4	65.1	1Gln->pyro-Glu	409	417	0	(R)QIAPGQTGK(I)
502	73	8864314	8864305	4573.3	2020-05-01		418	424	0	(K)IADYNYK(L)
503	73	9595370	9595057	11263.4	32.6	1Gln->pyro-Glu	183	190	1	(K)QGNFKNLR(E)
504	73	9764664	9765323	1460.9	-67.5		183	190	1	(K)QGNFKNLR(E)
505	73	10345116	10345881	4406.5	-73.9		826	835	0	(K)VTLADAGFIK(Q)
506	73	10765303	10765218	1502.0	1985-07-01		568	577	0	(R)DIADTTDAVR(D)
507	73	11395353	11395996	1741.0	-56.5		559	567	0	(K)FLPFQQFGR(D)
508	73	12126531	12126293	3871.9	2020-07-19		301	310	1	(K)C(CAM)TLKSFTVEK(G)
509	73	14556718	14557550	1983.7	-57.2		404	417	1	(R)GDEVRQIAPGQTGK(I)
510	73	21720376	21720390	360.2	-0.619		538	557	0	(K)C(CAM)VNFNFNGLTGTGVLTESNK(K)
511	73	24721103	24722320	378.0	-49.2		1087	1107	1	(K)AHFPREGVFVSNGTHWFVTQR(N)
512	74	COVID-19 nucleocapsid phosphoprotein protein id = YP 009724397.2 2 MW: 45626 Da pI: 10.1 cover 24.3% (102/419AA's)
513	74	8864314	8864054	4573.3	2020-04-29	170	177	0	(K)GFYAEGSR(G)
514	74	9045008	9044887	1012.4	2020-04-13		62	68	1	(K)EDLKFPR(G)
515	74	9164689	9164775	2911.7	-9.36		362	369	0	(K)TFPPTEPK(K)
516	74	11285460	11285644	12237.6	-16.3		376	385	0	(K)ADETQALPQR(Q)
517	74	12496323	12495880	2480.9	35.5		192	203	1	(R)NSSRNSTPGSSR(G)
518	74	12506219	12506409	3103.1	-15.2	1 Ox	227	237	1	(R)LNQLESKMSGK(G)
519	74	12566185	12566593	2246.9	-32.5		375	385	1	(K)KADETQALPQR(Q)
520	74	13306773	13307074	2273.1	-22.6		238	249	1	(K)GQQQQGQTVTKK(S)
521	74	17888776	17888511	882.1	2020-08-14		278	293	0	(R)GPEQTQGNFGDQELIR(Q)
522	74	24992572	24993235	193.1	-26.6	1 Ox	210	233	1	(R)MAGNGGDAALALLLLDRLNQLESK(M)
523	75	HistoneH3.2 (Q71DI3, human) MW: 15388 Da pI: 11.3 cover 25.7% (35/136AA's)
524	75	8444653	8445073	10528.0	-49.8		117	123	1	(K)RVTIMPK(D)
525	75	8584606	8585156	4939.5	-64.1		20	27	1	(K)QLATKAAR(K)
526	75	9595370	9595884	11263.4	-53.5		58	65	1	(K)STELLIRK(L)
527	75	10325498	10325949	10239.5	-43.6		42	50	0	(R)YRPGTVALR(E)
528	75	12506219	12507103	3103.1	-70.7		55	64	1	(R)YQKSTELLIR(K)
529	76	HistoneH2B (P06899, human) MW: 13904 Da pI: 10.3 cover 48.4% (61/126AA's) MW: 21865 Da pI: 11.0
530	76	8164051	8164574	3669.3	-64.1		94	100	0	(R)EIQTAVR(L)
531	76	8284255	8284210	2490.7	1937-05-01		110	117	0	(K)HAVSEGTK(A)
532	76	10925607	10926048	1131.7	-40.4	1Met-loss	1	12	1	(-)MPEPAKSAPAPK(K)
533	76	14917305	14918094	5056.1	-52.9		36	47	1	(K)ESYSIYVYKVLK(Q)
534	76	24442798	24441697	875.6	45.0	1 Ox	59	80	1	(K)AMGIMNSFVNDIFERIAGEASR(L)
535	77	HistoneH1.4 (P10412, human) MW: 13906 Da pI: 10.3 cover 16.4% (36/219AA's)
536	77	8444653	8444887	10528.0	-27.7		141	149	1	(K)ATGAATPKK(S)
537	77	8444653	8444887	10528.0	-27.7		140	148	1	(K)KATGAATPK(K)
538	77	8584606	8584680	4939.5	-8.59		111	119	0	(K)AASGEAKPK(A)
539	77	15207254	15207591	6106.1	-22.1	1Met-loss+Acetyl	1	17	0	(-)MSETAPAAPAAPAPAEK(T)
540	77	16677328	16677945	1839.2	-37.0	1 Ox 1Acetyl	1	17	0	(-)MSETAPAAPAAPAPAEK(T)
541	78	HistoneH2B (P06899, human) MW: 26362 Da pI: 9.6 cover 38.9% (49/126AA's)
542	78	8164051	8164574	3669.3	-64.1		94	100	0	(R)EIQTAVR(L)
543	78	8284255	8284210	2490.7	1937-05-01		110	117	0	(K)HAVSEGTK(A)
544	78	10925607	10926048	1131.7	-40.4	1Met-loss	1	12	1	(-)MPEPAKSAPAPK(K)
545	78	24442798	24441697	875.6	45.0	1 Ox	59	80	1	(K)AMGIMNSFVNDIFERIAGEASR(L)
546	79	Neutrophil elastase (NP_001963.1 w/o signal peptide, human) MW: 26362 Da pI: 9.6 MW: 83869 Da pI: 9.2 cover 7.7% (19/247AA's)
547	79	8304237	8304519	3019.3	-34.0	1Gln->pyro-Glu	77	83	0	(R)QVFAVQR(I)
548	79	9484460	9484931	2844.9	-49.7		164	171	0	(R)SNVC(CAM)TLVR(G)
549	79	13306773	13307226	2273.1	-34.0		73	83	1	(R)EPTRQVFAVQR(I)
550	80	Myeloperoxidase (P05164.1, human) MW: 83869 Da pI: 9.2 cover 9.1% (68/745AA's)
551	80	8874485	8874945	435.1	-51.8		229	236	0	(R)AVSNEIVR(F)
552	80	9474638	9475197	304.6	-58.9	1Gln->pyro-Glu	71	78	1	(K)QLVDKAYK(E)
553	80	9644908	9645462	619.8	-57.4		71	78	1	(K)QLVDKAYK(E)
554	80	10585466	10585701	313.3	-22.3		184	193	1	(R)RSPTLGASNR(A)
555	80	11315700	11315252	383.7	39.6		516	524	0	(R)YQPMEPNPR(V)
556	80	12106148	12106539	375.7	-32.3		422	431	1	(R)EHNRLATELK(S)
557	80	14227099	14226761	239.9	2020-08-23		437	447	1	(R)WDGERLYQEAR(K)
558	80	14537051	14537394	282.6	-23.6	1Gln->pyro-Glu	560	571	1	(R)QNQIAVDEIRER(L)
559	80	14707527	14707659	1044.4	-9.01		560	571	1	(R)QNQIAVDEIRER(L)
560	81	COVID-19 spike protein MW: 141180 Da pI: 6.2 cover 4.6% (59/1273AA's)
561	81	8864256	8864305	406.2	-5.57		418	424	0	(K)IADYNYK(L)
562	81	9595443	9595057	1286.4	40.1	1Gln->pyro-Glu	183	190	1	(K)QGNFKNLR(E)
563	81	10585466	10585477	313.3	-1.04		987	995	0	(K)VEAEVQIDR(L)
564	81	11395294
565	81	11395996	272.1	-61.6			559	567	0	(K)FLPFQQFGR(D)
566	81	13816471	13817474	352.1	-72.6		815	825	1	(K)RSFIEDLLFNK(V)
567	81	17768218	17768915	290.3	-39.2		305	319	1	(K)SFTVEKGIYQTSNFR(V)
568	82	COVID-19 nucleocapsid phosphoprotein protein id = YP 009724397.2 2 MW: 45626 Da pI: 10.1 cover 17.2% (72/419AA's)
569	82	8864256	8864054	406.2	2020-08-22		170	177	0	(K)GFYAEGSR(G)
570	82	9044897	9044887	874.5	2014-01-01		62	68	1	(K)EDLKFPR(G)
571	82	9164702	9164775	243.3	-7.94		362	369	0	(K)TFPPTEPK(K)
572	82	12496178	12495880	342.8	2020-09-23		192	203	1	(R)NSSRNSTPGSSR(G)
573	82	12565909	12566593	414.1	-54.4		375	385	1	(K)KADETQALPQR(Q)
574	82	13306744	13307074	441.4	-24.7		238	249	1	(K)GQQQQGQTVTKK(S)
575	82	14537051	14536891	282.6	2020-01-11	1Met-loss	1	14	1	(-)MSDNGPQNQRNAPR(I)
576	82	16268212	16267401	235.0	49.8	1Acetyl	1	14	1	(-)MSDNGPQNQRNAPR(I)
577	83	HistoneH2B (P06899, human) MW: 13904 Da pI: 10.3 cover 51.6% (65/126AA's)
578	83	9014860	9015003	330.0	-15.8		81	87	1	(R)LAHYNKR(S)
579	83	10925607	10926048	342.9	-40.4	1Met-loss	1	12	1	(-)MPEPAKSAPAPK(K)
580	83	12275976	12276692	499.8	-58.3		110	121	1	(K)HAVSEGTKAVTK(Y)
581	83	14917191	14918094	369.2	-60.5		36	47	1	(K)ESYSIYVYKVLK(Q)
582	83	24442971	24441697	204.4	52.1	1 Ox	59	80	1	(K)AMGIMNSFVNDIFERIAGEASR(L)
583	84	HistoneH2B (P06899, human), >90%identitywithhumanH2Btype1 MW: 13906 Da pI: 10.3 cover 42.1% (53/126AA's)
584	84	9014860	9015003	330.0	-15.8		81	87	1	(R)LAHYNKR(S)
585	84	10925607	10926048	342.9	-40.4	1Met-loss	1	12	1	(-)MPEPAKSAPAPK(K)
586	84	12275976	12276692	499.8	-58.3		110	121	1	(K)HAVSEGTKAVTK(Y)
587	84	24442971	24441697	204.4	52.1	1 Ox	59	80	1	(K)AMGIMNSFVNDIFERIAGEASR(L)
588	85	HistoneH3.2 (Q71DI3, human) MW: 15388 Da pI: 11.3 cover 18.4% (25/136AA's)
589	85	8584544	8585156	565.1	-71.2		20	27	1	(K)QLATKAAR(K)
590	85	9595443	9595884	1286.4	-46.0		58	65	1	(K)STELLIRK(L)
591	85	10325466	10325949	13357.0	-46.8		42	50	0	(R)YRPGTVALR(E)
592	86	Neutrophil elastase (NP-001963.1 w/o signal peptide, human) MW: 26362 Da pI: 9.6 cover 10.5% (26/247AA's)
593	86	13306744	13307226	441.4	-36.2		73	83	1	(R)EPTRQVFAVQR(I)
594	86	14567555	14568231	5056.8	-46.3		1	15	1	(-)LGGTALASEIVGGRR(A)
595	87	HistoneH1.4 (P10412, human) MW: 21865 Da pI: 11.0 cover 11.9% (26/219AA's)
596	87	8584544	8584680	565.1	-15.8		111	119	0	(K)AASGEAKPK(A)
597	87	16677242	16677945	611.3	-42.2	1 Ox 1Acetyl	1	17	0	(-)MSETAPAAPAAPAPAEK(T)
598	88	HistoneH4 (P62805, human) MW: 11367 Da pI: 11.4 cover 12.6% (13/103AA's)									cover 6.3% (14/222AA's)
599	88	14827672	14827985	919.0	-21.1	1 Ox	81	93	1	(K)TVTAMDVVYALKR(Q)
600	89	COVID-19 membrane glycoprotein protein id = YP 009724393.1 1 MW: 25147 Da pI: 9.5
601	89	15197331	15197288	1510.8	1981-02-01		187	200	1	(R)VAGDSGFAAYSRYR(I)

## Sheet: 2
		COVID-19 spike protein; MW: 141180 Da pI: 6.2 cover 10.5% (134/1273AA's)									COVID-19 spike protein; MW: 141180 Da pI: 6.2 cover 10.5% (134/1273AA's)
1	1	8995116	8994945	1000.9	19.0		409	417	0	(R)QIAPGQTGK(I)	COVID-19 spike protein; MW: 141180 Da pI: 6.2 cover 10.5% (134/1273AA's)
2	1	9905084	9905367	1098.2	-28.5		459	466	0	(K)SNLKPFER(D)	COVID-19 spike protein; MW: 141180 Da pI: 6.2 cover 10.5% (134/1273AA's)
3	1	10585060	10585477	1261.9	-39.4		987	995	0	(K)VEAEVQIDR(L)	COVID-19 spike protein; MW: 141180 Da pI: 6.2 cover 10.5% (134/1273AA's)
4	1	11135033	11135476	510.0	-39.8		347	355	0	(R)FASVYAWNR(K)	COVID-19 spike protein; MW: 141180 Da pI: 6.2 cover 10.5% (134/1273AA's)
5	1	11636122	11636055	269.6	1973-05-01		777	786	0	(K)NTQEVFAQVK(Q)	COVID-19 spike protein; MW: 141180 Da pI: 6.2 cover 10.5% (134/1273AA's)
6	1	12246359	12246259	1614.0	2019-08-01		103	113	0	(R)GWIFGTTLDSK(T)	COVID-19 spike protein; MW: 141180 Da pI: 6.2 cover 10.5% (134/1273AA's)
7	1	13816820	13817474	245.8	-47.4		815	825	1	(K)RSFIEDLLFNK(V)	COVID-19 spike protein; MW: 141180 Da pI: 6.2 cover 10.5% (134/1273AA's)
8	1	20400290	20399868	195.9	2020-06-20		1074	1091	1	(K)NFTTAPAIC(CAM)HDGKAHFPR(E)	COVID-19 spike protein; MW: 141180 Da pI: 6.2 cover 10.5% (134/1273AA's)
9	1	24262346	24261028	100.9	54.3		279	300	0	(K)YNENGTITDAVDC(CAM)ALDPLSETK(C)	COVID-19 spike protein; MW: 141180 Da pI: 6.2 cover 10.5% (134/1273AA's)
10	1	29313409	29314847	324.9	-49.0		1155	1181	1	(K)YFKNHTSPDVDLGDISGINASVVNIQK(E)	COVID-19 spike protein; MW: 141180 Da pI: 6.2 cover 10.5% (134/1273AA's)
11	2	Myeloperoxidase (P05164.1, human) Index: 7 MW: 83869 Da pI: 9.2 cover 13.3% (99/745AA's)									Myeloperoxidase (P05164.1, human) Index: 7 MW: 83869 Da pI: 9.2 cover 13.3% (99/745AA's)
12	2	8124531	8124301	222.8	2020-03-28		475	480	0	(K)YLPTYR(S)	Myeloperoxidase (P05164.1, human) Index: 7 MW: 83869 Da pI: 9.2 cover 13.3% (99/745AA's)
13	2	9384680	9384764	757.7	-8.91	1 Ox	572	578	0	(R)LFEQVMR(I)	Myeloperoxidase (P05164.1, human) Index: 7 MW: 83869 Da pI: 9.2 cover 13.3% (99/745AA's)
14	2	10095186	10095465	420.3	-27.7	1Met-loss	1	10	0	(-)MGVPFFSSLR(C)	Myeloperoxidase (P05164.1, human) Index: 7 MW: 83869 Da pI: 9.2 cover 13.3% (99/745AA's)
15	2	10585060	10585701	1261.9	-60.6		184	193	1	(R)RSPTLGASNR(A)	Myeloperoxidase (P05164.1, human) Index: 7 MW: 83869 Da pI: 9.2 cover 13.3% (99/745AA's)
16	2	11495786	11495721	257.5	1967-05-01		396	405	0	(R)IPC(CAM)FLAGDTR(S)	Myeloperoxidase (P05164.1, human) Index: 7 MW: 83869 Da pI: 9.2 cover 13.3% (99/745AA's)
17	2	12226142	12225779	253.0	2020-07-29		175	184	1	(R)TITGMC(CAM)NNRR(S)	Myeloperoxidase (P05164.1, human) Index: 7 MW: 83869 Da pI: 9.2 cover 13.3% (99/745AA's)
18	2	13407073	13407355	223.7	-21.0		579	590	0	(R)IGLDLPALNMQR(S)	Myeloperoxidase (P05164.1, human) Index: 7 MW: 83869 Da pI: 9.2 cover 13.3% (99/745AA's)
19	2	19409752	19410447	2930.2	-35.8		352	368	1	(R)NLRNMSNQLGLLAVNQR(F)	Myeloperoxidase (P05164.1, human) Index: 7 MW: 83869 Da pI: 9.2 cover 13.3% (99/745AA's)
20	2	20120095	20118744	408.7	67.1	1 Ox	11	28	0	(R)C(CAM)MVDLGPC(CAM)WAGGLTAEMK(L)	Myeloperoxidase (P05164.1, human) Index: 7 MW: 83869 Da pI: 9.2 cover 13.3% (99/745AA's)
21	3	COVID-19 nucleocapsid phosphoprotein protein id = YP 009724397.2 MW: 45626 Da pI: 10.1 cover 19.1% (80/419AA's)									COVID-19 nucleocapsid phosphoprotein protein id = YP 009724397.2 MW: 45626 Da pI: 10.1 cover 19.1% (80/419AA's)
22	3	11265721	11265640	861.3	2024-07-01		267	276	0	(K)AYNVTQAFGR(R)	COVID-19 nucleocapsid phosphoprotein protein id = YP 009724397.2 MW: 45626 Da pI: 10.1 cover 19.1% (80/419AA's)
23	3	12346715	12346460	326.1	2020-07-20		227	237	1	(R)LNQLESKMSGK(G)	COVID-19 nucleocapsid phosphoprotein protein id = YP 009724397.2 MW: 45626 Da pI: 10.1 cover 19.1% (80/419AA's)
24	3	12496259	12495880	270.7	2020-04-30		192	203	1	(R)NSSRNSTPGSSR(G)	COVID-19 nucleocapsid phosphoprotein protein id = YP 009724397.2 MW: 45626 Da pI: 10.1 cover 19.1% (80/419AA's)
25	3	16057923	16058013	305.2	-5.63		234	248	1	(K)MSGKGQQQQGQTVTK(K)	COVID-19 nucleocapsid phosphoprotein protein id = YP 009724397.2 MW: 45626 Da pI: 10.1 cover 19.1% (80/419AA's)
26	3	16847807	16848905	258.3	-65.1		128	143	0	(K)DGIIWVATEGALNTPK(D)	COVID-19 nucleocapsid phosphoprotein protein id = YP 009724397.2 MW: 45626 Da pI: 10.1 cover 19.1% (80/419AA's)
27	3	22670941	22670808	662.7	1987-05-01		108	127	0	(R)WYFYYLGTGPEAGLPYGANK(D)	COVID-19 nucleocapsid phosphoprotein protein id = YP 009724397.2 MW: 45626 Da pI: 10.1 cover 19.1% (80/419AA's)
28	4	HistoneH1.4 (P10412, human) MW: 21865 Da pI: 11.0 cover 14.6% (32/219AA's)									HistoneH1.4 (P10412, human) MW: 21865 Da pI: 11.0 cover 14.6% (32/219AA's)
29	4	11075566	11075681	421.5	-10.3		65	75	0	(K)ALAAAGYDVEK(N)	HistoneH1.4 (P10412, human) MW: 21865 Da pI: 11.0 cover 14.6% (32/219AA's)
30	4	19459266	19460229	182.4	-49.5	1Met-loss+Ac	1	21	1	(-)MSETAPAAPAAPAPAEKTPVK(K)	HistoneH1.4 (P10412, human) MW: 21865 Da pI: 11.0 cover 14.6% (32/219AA's)
31	4	COVID-19 membrane glycoprotein protein id = YP 009724393.1 MW: 25147 Da pI: 9.5 cover 8.6% (19/222AA's) of the protein									COVID-19 membrane glycoprotein protein id = YP 009724393.1 MW: 25147 Da pI: 9.5 cover 8.6% (19/222AA's) of the protein
32	4	9134372	9134890	221.4	-56.7		199	205	1	(R)YRIGNYK(L)	COVID-19 membrane glycoprotein protein id = YP 009724393.1 MW: 25147 Da pI: 9.5 cover 8.6% (19/222AA's) of the protein
33	4	12006193	12005644	361.4	45.8		187	198	0	(R)VAGDSGFAAYSR(Y)	COVID-19 membrane glycoprotein protein id = YP 009724393.1 MW: 25147 Da pI: 9.5 cover 8.6% (19/222AA's) of the protein
34	5	HistoneH2B (P06899, human) MW: 13904 Da pI: 10.3 cover 9.5% (12/126AA's)									HistoneH2B (P06899, human) MW: 13904 Da pI: 10.3 cover 9.5% (12/126AA's)
35	5	12276108	12276692	191.1	-47.5		110	121	1	(K)HAVSEGTKAVTK(Y)	HistoneH2B (P06899, human) MW: 13904 Da pI: 10.3 cover 9.5% (12/126AA's)
36	6	HistoneH2B (P06899, human), >90%identitywithhumanH2Btype1 MW: 13906 Da pI: 10.3 cover 9.5% (12/126AA's)									HistoneH2B (P06899, human), >90%identitywithhumanH2Btype1 MW: 13906 Da pI: 10.3 cover 9.5% (12/126AA's)
37	6	12276108	12276692	191.1	-47.5		110	121	1	(K)HAVSEGTKAVTK(Y)	HistoneH2B (P06899, human), >90%identitywithhumanH2Btype1 MW: 13906 Da pI: 10.3 cover 9.5% (12/126AA's)
38	7	COVID-19 spike protein MW: 141180 Da pI: 6.2 cover 6.6% (84/1273AA's)									COVID-19 spike protein MW: 141180 Da pI: 6.2 cover 6.6% (84/1273AA's)
39	7	8995082	8994945	272.0	2020-03-15		409	417	0	(R)QIAPGQTGK(I)	COVID-19 spike protein MW: 141180 Da pI: 6.2 cover 6.6% (84/1273AA's)
40	7	17667967	17669072	183.7	-62.5		409	424	1	(R)QIAPGQTGKIADYNYK(L)	COVID-19 spike protein MW: 141180 Da pI: 6.2 cover 6.6% (84/1273AA's)
41	7	20209582	20210662	247.2	-53.4		965	983	0	(K)QLSSNFGAISSVLNDILSR(L)	COVID-19 spike protein MW: 141180 Da pI: 6.2 cover 6.6% (84/1273AA's)
42	7	24261474	24261028	177.4	2020-04-18		279	300	0	(K)YNENGTITDAVDC(CAM)ALDPLSETK(C)	COVID-19 spike protein MW: 141180 Da pI: 6.2 cover 6.6% (84/1273AA's)
43	7	29313441	29314847	337.3	-48.0		1155	1181	1	(K)YFKNHTSPDVDLGDISGINASVVNIQK(E)	COVID-19 spike protein MW: 141180 Da pI: 6.2 cover 6.6% (84/1273AA's)
44	8	Myeloperoxidase (P05164.1, human) MW: 83869 Da pI: 9.2 cover 9.8% (73/745AA's)									Myeloperoxidase (P05164.1, human) MW: 83869 Da pI: 9.2 cover 9.8% (73/745AA's)
45	8	16998172	16998585	134.0	-24.3	1 Ox	516	529	1	(R)YQPMEPNPRVPLSR(V)	Myeloperoxidase (P05164.1, human) MW: 83869 Da pI: 9.2 cover 9.8% (73/745AA's)
46	8	19409711	19410447	2275.8	-37.9		352	368	1	(R)NLRNMSNQLGLLAVNQR(F)	Myeloperoxidase (P05164.1, human) MW: 83869 Da pI: 9.2 cover 9.8% (73/745AA's)
47	8	20119917	20118744	286.7	58.3	1 Ox	11	28	0	(R)C(CAM)MVDLGPC(CAM)WAGGLTAEMK(L)	Myeloperoxidase (P05164.1, human) MW: 83869 Da pI: 9.2 cover 9.8% (73/745AA's)
48	8	29214199	29214515	54.4	-10.8		678	701	1	(R)FWWENEGVFSMQQRQALAQISLPR(I)	Myeloperoxidase (P05164.1, human) MW: 83869 Da pI: 9.2 cover 9.8% (73/745AA's)
49	9	COVID-19 nucleocapsid phosphoprotein protein id = YP 009724397.2 2 MW: 45626 Da pI: 10.1 cover 7.9% (33/419AA's)									COVID-19 nucleocapsid phosphoprotein protein id = YP 009724397.2 2 MW: 45626 Da pI: 10.1 cover 7.9% (33/419AA's)
50	9	11265190	11265640	400.8	-39.9		267	276	0	(K)AYNVTQAFGR(R)	COVID-19 nucleocapsid phosphoprotein protein id = YP 009724397.2 2 MW: 45626 Da pI: 10.1 cover 7.9% (33/419AA's)
51	9	12346534	12346460	206.8	1996-05-01		227	237	1	(R)LNQLESKMSGK(G)	COVID-19 nucleocapsid phosphoprotein protein id = YP 009724397.2 2 MW: 45626 Da pI: 10.1 cover 7.9% (33/419AA's)
52	9	12496173	12495880	206.0	2020-05-23		192	203	1	(R)NSSRNSTPGSSR(G)	COVID-19 nucleocapsid phosphoprotein protein id = YP 009724397.2 2 MW: 45626 Da pI: 10.1 cover 7.9% (33/419AA's)
53	10	HistoneH2B (P06899, human), MW: 13906 Da pI: 10.3 cover 26.2% (33/126AA's)									HistoneH2B (P06899, human), MW: 13906 Da pI: 10.3 cover 26.2% (33/126AA's)
54	10	11515590	11515691	155.8	-8.79	1Gln->pyro-Glu	48	58	0	(K)QVHPDTGISSK(A)	HistoneH2B (P06899, human), MW: 13906 Da pI: 10.3 cover 26.2% (33/126AA's)
55	10	12656203	12656412	135.1	-16.5		35	44	1	(R)KESYSVYVYK(V)	HistoneH2B (P06899, human), MW: 13906 Da pI: 10.3 cover 26.2% (33/126AA's)
56	10	12656203	12656558	135.1	-28.1	1Acetyl	1	12	1	(-)MPEPAKSAPAPK(K)	HistoneH2B (P06899, human), MW: 13906 Da pI: 10.3 cover 26.2% (33/126AA's)
57	11	HistoneH2A (P04908, human) MW: 14136 Da pI: 11.0 cover 5.4% (7/130AA's)									HistoneH2A (P04908, human) MW: 14136 Da pI: 11.0 cover 5.4% (7/130AA's)
58	11	8614406	8613949	177.2	53.1		90	96	0	(R)NDEELNK(L)	HistoneH2A (P04908, human) MW: 14136 Da pI: 11.0 cover 5.4% (7/130AA's)
59	12	HistoneH2B (P06899, human) MW: 13904 Da pI: 10.3 cover 25.4% (32/126AA's)									HistoneH2B (P06899, human) MW: 13904 Da pI: 10.3 cover 25.4% (32/126AA's)
60	12	11515590	11515619	155.8	-2.52		36	44	0	(K)ESYSIYVYK(V)	HistoneH2B (P06899, human) MW: 13904 Da pI: 10.3 cover 25.4% (32/126AA's)
61	12	11515590	11515691	155.8	-8.79	1Gln->pyro-Glu	48	58	0	(K)QVHPDTGISSK(A)	HistoneH2B (P06899, human) MW: 13904 Da pI: 10.3 cover 25.4% (32/126AA's)
62	12	12656203	12656558	135.1	-28.1	1Acetyl	1	12	1	(-)MPEPAKSAPAPK(K)	HistoneH2B (P06899, human) MW: 13904 Da pI: 10.3 cover 25.4% (32/126AA's)
63	13	COVID-19 membrane glycoprotein protein id = YP 009724393.1 1 MW: 25147 Da pI: 9.5 cover 11.7% (26/222AA's)									COVID-19 membrane glycoprotein protein id = YP 009724393.1 1 MW: 25147 Da pI: 9.5 cover 11.7% (26/222AA's)
64	13	13296500	13297373	154.8	-65.6		163	174	1	(K)DLPKEITVATSR(T)	COVID-19 membrane glycoprotein protein id = YP 009724393.1 1 MW: 25147 Da pI: 9.5 cover 11.7% (26/222AA's)
65	13	15657651	15657363	213.6	2020-04-18	1 Ox 1Acetyl	1	14	0	(-)MADSNGTITVEELK(K)	COVID-19 membrane glycoprotein protein id = YP 009724393.1 1 MW: 25147 Da pI: 9.5 cover 11.7% (26/222AA's)
66	14	COVID-19 spike protein MW: 141180 Da pI: 6.2 cover 10.8% (137/1273AA's)									COVID-19 spike protein MW: 141180 Da pI: 6.2 cover 10.8% (137/1273AA's)
67	14	8864334	8864305	122.9	2021-03-01		418	424	0	(K)IADYNYK(L)	COVID-19 spike protein MW: 141180 Da pI: 6.2 cover 10.8% (137/1273AA's)
68	14	8994983	8994945	460.0	2025-04-01		409	417	0	(R)QIAPGQTGK(I)	COVID-19 spike protein MW: 141180 Da pI: 6.2 cover 10.8% (137/1273AA's)
69	14	10585099	10585477	498.1	-35.7		987	995	0	(K)VEAEVQIDR(L)	COVID-19 spike protein MW: 141180 Da pI: 6.2 cover 10.8% (137/1273AA's)
70	14	11635952	11636055	160.9	-8.85		777	786	0	(K)NTQEVFAQVK(Q)	COVID-19 spike protein MW: 141180 Da pI: 6.2 cover 10.8% (137/1273AA's)
71	14	11866036	11866426	232.2	-32.9		1182	1191	1	(K)EIDRLNEVAK(N)	COVID-19 spike protein MW: 141180 Da pI: 6.2 cover 10.8% (137/1273AA's)
72	14	12756378	12757056	152.9	-53.1		922	933	0	(K)LIANQFNSAIGK(I)	COVID-19 spike protein MW: 141180 Da pI: 6.2 cover 10.8% (137/1273AA's)
73	14	13386629	13386107	345.6	39.0		836	847	0	(K)QYGDC(CAM)LGDIAAR(D)	COVID-19 spike protein MW: 141180 Da pI: 6.2 cover 10.8% (137/1273AA's)
74	14	13816740	13817474	306.6	-53.1		815	825	1	(K)RSFIEDLLFNK(V)	COVID-19 spike protein MW: 141180 Da pI: 6.2 cover 10.8% (137/1273AA's)
75	14	18079846	18079701	825.7	8.00		98	113	1	(K)SNIIRGWIFGTTLDSK(T)	COVID-19 spike protein MW: 141180 Da pI: 6.2 cover 10.8% (137/1273AA's)
76	14	20209452	20210662	274.7	-59.9		965	983	0	(K)QLSSNFGAISSVLNDILSR(L)	COVID-19 spike protein MW: 141180 Da pI: 6.2 cover 10.8% (137/1273AA's)
77	14	24261762	24261028	154.4	2020-03-30		279	300	0	(K)YNENGTITDAVDC(CAM)ALDPLSETK(C)	COVID-19 spike protein MW: 141180 Da pI: 6.2 cover 10.8% (137/1273AA's)
78	15	COVID-19 nucleocapsid phosphoprotein protein id = YP 009724397.2 2 MW: 45626 Da pI: 10.1 cover 25.5% (107/419AA's)									COVID-19 nucleocapsid phosphoprotein protein id = YP 009724397.2 2 MW: 45626 Da pI: 10.1 cover 25.5% (107/419AA's)
79	15	8864334	8864054	122.9	31.6		170	177	0	(K)GFYAEGSR(G)	COVID-19 nucleocapsid phosphoprotein protein id = YP 009724397.2 2 MW: 45626 Da pI: 10.1 cover 25.5% (107/419AA's)
80	15	11265515	11265640	607.6	-11.1		267	276	0	(K)AYNVTQAFGR(R)	COVID-19 nucleocapsid phosphoprotein protein id = YP 009724397.2 2 MW: 45626 Da pI: 10.1 cover 25.5% (107/419AA's)
81	15	11285275	11285644	137.6	-32.7		376	385	0	(K)ADETQALPQR(Q)	COVID-19 nucleocapsid phosphoprotein protein id = YP 009724397.2 2 MW: 45626 Da pI: 10.1 cover 25.5% (107/419AA's)
82	15	12346499	12346460	318.0	2015-03-01		227	237	1	(R)LNQLESKMSGK(G)	COVID-19 nucleocapsid phosphoprotein protein id = YP 009724397.2 2 MW: 45626 Da pI: 10.1 cover 25.5% (107/419AA's)
83	15	12506275	12506409	966.5	-10.7	1 Ox	227	237	1	(R)LNQLESKMSGK(G)	COVID-19 nucleocapsid phosphoprotein protein id = YP 009724397.2 2 MW: 45626 Da pI: 10.1 cover 25.5% (107/419AA's)
84	15	12826643	12826651	296.1	-0.652		267	277	1	(K)AYNVTQAFGRR(G)	COVID-19 nucleocapsid phosphoprotein protein id = YP 009724397.2 2 MW: 45626 Da pI: 10.1 cover 25.5% (107/419AA's)
85	15	16007921	16007245	205.4	42.2	1 Ox	1	14	1	(-)MSDNGPQNQRNAPR(I)	COVID-19 nucleocapsid phosphoprotein protein id = YP 009724397.2 2 MW: 45626 Da pI: 10.1 cover 25.5% (107/419AA's)
86	15	16708305	16708894	241.4	-35.2		210	226	0	(R)MAGNGGDAALALLLLDR(L)	COVID-19 nucleocapsid phosphoprotein protein id = YP 009724397.2 2 MW: 45626 Da pI: 10.1 cover 25.5% (107/419AA's)
87	15	17888856	17888511	207.0	2020-03-19		278	293	0	(R)GPEQTQGNFGDQELIR(Q)	COVID-19 nucleocapsid phosphoprotein protein id = YP 009724397.2 2 MW: 45626 Da pI: 10.1 cover 25.5% (107/419AA's)
88	15	22671098	22670808	1016.7	2020-08-12		108	127	0	(R)WYFYYLGTGPEAGLPYGANK(D)	COVID-19 nucleocapsid phosphoprotein protein id = YP 009724397.2 2 MW: 45626 Da pI: 10.1 cover 25.5% (107/419AA's)
89	16	Myeloperoxidase (P05164.1, human) MW: 83869 Da pI: 9.2 cover 18.0% (134/745AA's)									Myeloperoxidase (P05164.1, human) MW: 83869 Da pI: 9.2 cover 18.0% (134/745AA's)
90	16	10095124	10095465	193.7	-33.9	1Met-loss	1	10	0	(-)MGVPFFSSLR(C)	Myeloperoxidase (P05164.1, human) MW: 83869 Da pI: 9.2 cover 18.0% (134/745AA's)
91	16	10585099	10585701	498.1	-56.9		184	193	1	(R)RSPTLGASNR(A)	Myeloperoxidase (P05164.1, human) MW: 83869 Da pI: 9.2 cover 18.0% (134/745AA's)
92	16	11315799	11315252	453.8	48.4		516	524	0	(R)YQPMEPNPR(V)	Myeloperoxidase (P05164.1, human) MW: 83869 Da pI: 9.2 cover 18.0% (134/745AA's)
93	16	11525877	11526160	401.2	-24.6		490	499	0	(R)IANVFTNAFR(Y)	Myeloperoxidase (P05164.1, human) MW: 83869 Da pI: 9.2 cover 18.0% (134/745AA's)
94	16	11525877	11526484	401.2	-52.6	1Gln->pyro-Glu	104	114	1	(K)QPVAATRTAVR(A)	Myeloperoxidase (P05164.1, human) MW: 83869 Da pI: 9.2 cover 18.0% (134/745AA's)
95	16	14226738	14226761	206.7	-1.61		437	447	1	(R)WDGERLYQEAR(K)	Myeloperoxidase (P05164.1, human) MW: 83869 Da pI: 9.2 cover 18.0% (134/745AA's)
96	16	16728488	16729567	689.4	-64.5		657	671	1	(R)VGPLLAC(CAM)IIGTQFRK(L)	Myeloperoxidase (P05164.1, human) MW: 83869 Da pI: 9.2 cover 18.0% (134/745AA's)
97	16	19409501	19410447	2978.7	-48.7		352	368	1	(R)NLRNMSNQLGLLAVNQR(F)	Myeloperoxidase (P05164.1, human) MW: 83869 Da pI: 9.2 cover 18.0% (134/745AA's)
98	16	20119728	20118744	447.2	48.9	1 Ox	11	28	0	(R)C(CAM)MVDLGPC(CAM)WAGGLTAEMK(L)	Myeloperoxidase (P05164.1, human) MW: 83869 Da pI: 9.2 cover 18.0% (134/745AA's)
99	16	26263021	26262098	227.9	35.1		273	295	0	(R)ASFVTGVNC(CAM)ETSC(CAM)VQQPPC(CAM)FPLK(I)	Myeloperoxidase (P05164.1, human) MW: 83869 Da pI: 9.2 cover 18.0% (134/745AA's)
100	17	HistoneH2B (P06899, human) MW: 13904 Da pI: 10.3 cover 50.8% (64/126AA's)									HistoneH2B (P06899, human) MW: 13904 Da pI: 10.3 cover 50.8% (64/126AA's)
101	17	8164176	8164574	163.7	-48.7		94	100	0	(R)EIQTAVR(L)	HistoneH2B (P06899, human) MW: 13904 Da pI: 10.3 cover 50.8% (64/126AA's)
102	17	10925832	10926048	231.8	-19.8	1Met-loss	1	12	1	(-)MPEPAKSAPAPK(K)	HistoneH2B (P06899, human) MW: 13904 Da pI: 10.3 cover 50.8% (64/126AA's)
103	17	11515541	11515619	400.0	-6.80		36	44	0	(K)ESYSIYVYK(V)	HistoneH2B (P06899, human) MW: 13904 Da pI: 10.3 cover 50.8% (64/126AA's)
104	17	11515541	11515691	400.0	-13.1	1Gln->pyro-Glu	48	58	0	(K)QVHPDTGISSK(A)	HistoneH2B (P06899, human) MW: 13904 Da pI: 10.3 cover 50.8% (64/126AA's)
105	17	14917469	14918094	452.3	-41.9		36	47	1	(K)ESYSIYVYKVLK(Q)	HistoneH2B (P06899, human) MW: 13904 Da pI: 10.3 cover 50.8% (64/126AA's)
106	17	17758216	17758091	198.0	2020-03-07	2 Ox	59	73	0	(K)AMGIMNSFVNDIFER(I)	HistoneH2B (P06899, human) MW: 13904 Da pI: 10.3 cover 50.8% (64/126AA's)
107	17	24443083	24441697	351.5	56.7	1 Ox	59	80	1	(K)AMGIMNSFVNDIFERIAGEASR(L)	HistoneH2B (P06899, human) MW: 13904 Da pI: 10.3 cover 50.8% (64/126AA's)
108	18	HistoneH2B (P06899, human), >90%identitywithhumanH2Btype1 MW: 13906 Da pI: 10.3 cover 41.3% (52/126AA's)									HistoneH2B (P06899, human), >90%identitywithhumanH2Btype1 MW: 13906 Da pI: 10.3 cover 41.3% (52/126AA's)
109	18	8164176	8164574	163.7	-48.7	94		100	0	(R)EIQTAVR(L)	HistoneH2B (P06899, human), >90%identitywithhumanH2Btype1 MW: 13906 Da pI: 10.3 cover 41.3% (52/126AA's)
110	18	10925832	10926048	231.8	-19.8	1Met-loss	1	12	1	(-)MPEPAKSAPAPK(K)	HistoneH2B (P06899, human), >90%identitywithhumanH2Btype1 MW: 13906 Da pI: 10.3 cover 41.3% (52/126AA's)
111	18	11515541	11515691	400.0	-13.1	1Gln->pyro-Glu	48	58	0	(K)QVHPDTGISSK(A)	HistoneH2B (P06899, human), >90%identitywithhumanH2Btype1 MW: 13906 Da pI: 10.3 cover 41.3% (52/126AA's)
112	18	17758216	17758091	198.0	2020-03-07	2 Ox	59	73	0	(K)AMGIMNSFVNDIFER(I)	HistoneH2B (P06899, human), >90%identitywithhumanH2Btype1 MW: 13906 Da pI: 10.3 cover 41.3% (52/126AA's)
113	18	24443083	24441697	351.5	56.7	1 Ox	59	80	1	(K)AMGIMNSFVNDIFERIAGEASR(L)	HistoneH2B (P06899, human), >90%identitywithhumanH2Btype1 MW: 13906 Da pI: 10.3 cover 41.3% (52/126AA's)
114	19	HistoneH3.2 (Q71DI3, human) MW: 15388 Da pI: 11.3 cover 25.7% (35/136AA's)									HistoneH3.2 (Q71DI3, human) MW: 15388 Da pI: 11.3 cover 25.7% (35/136AA's)
115	19	10325373	10325949	236.5	-55.7	42		50	0	(R)YRPGTVALR(E)	HistoneH3.2 (Q71DI3, human) MW: 15388 Da pI: 11.3 cover 25.7% (35/136AA's)
116	19	12506275	12507103	966.5	-66.2	55		64	1	(R)YQKSTELLIR(K)	HistoneH3.2 (Q71DI3, human) MW: 15388 Da pI: 11.3 cover 25.7% (35/136AA's)
117	19	13056755	13057386	168.0	-48.3	29		41	1	(K)SAPATGGVKKPHR(Y)	HistoneH3.2 (Q71DI3, human) MW: 15388 Da pI: 11.3 cover 25.7% (35/136AA's)
118	19	14307514	14308227	308.6	-49.8		42	53	1	(R)YRPGTVALREIR(R)	HistoneH3.2 (Q71DI3, human) MW: 15388 Da pI: 11.3 cover 25.7% (35/136AA's)
119	20	HistoneH1.4 (P10412, human) MW: 21865 Da pI: 11.0 cover 9.6% (21/219AA's)									HistoneH1.4 (P10412, human) MW: 21865 Da pI: 11.0 cover 9.6% (21/219AA's)
120	20	15207463	15207591	275.6	-8.43	1Met-loss+Acetyl	1	17	0	(-)MSETAPAAPAAPAPAEK(T)	HistoneH1.4 (P10412, human) MW: 21865 Da pI: 11.0 cover 9.6% (21/219AA's)
121	20	16677560	16677945	641.0	-23.1	1 Ox 1Acetyl	1	17	0	(-)MSETAPAAPAAPAPAEK(T)	HistoneH1.4 (P10412, human) MW: 21865 Da pI: 11.0 cover 9.6% (21/219AA's)
122	20	19459753	19460229	247.9	-24.5	1Met-loss+Acetyl	1	21	1	(-)MSETAPAAPAAPAPAEKTPVK(K)	HistoneH1.4 (P10412, human) MW: 21865 Da pI: 11.0 cover 9.6% (21/219AA's)
123	21	Neutrophil elastase (NP-001963.1 w/o signal peptide, human) MW: 26362 Da pI: 9.6 cover 6.1% (15/247AA's)									Neutrophil elastase (NP-001963.1 w/o signal peptide, human) MW: 26362 Da pI: 9.6 cover 6.1% (15/247AA's)
124	21	8304327	8304519	179.7	-23.1	1Gln->pyro-Glu	77	83	0	(R)QVFAVQR(I)	Neutrophil elastase (NP-001963.1 w/o signal peptide, human) MW: 26362 Da pI: 9.6 cover 6.1% (15/247AA's)
125	21	9484611	9484931	148.2	-33.8		164	171	0	(R)SNVC(CAM)TLVR(G)	Neutrophil elastase (NP-001963.1 w/o signal peptide, human) MW: 26362 Da pI: 9.6 cover 6.1% (15/247AA's)
126	22	COVID-19 membrane glycoprotein protein id = YP 009724393.1 1 MW: 25147 Da pI: 9.5 cover 12.2% (27/222AA's)									COVID-19 membrane glycoprotein protein id = YP 009724393.1 1 MW: 25147 Da pI: 9.5 cover 12.2% (27/222AA's)
127	22	13236770	13237505	319.2	-55.5	147		158	1	(R)GHLRIAGHHLGR(C)	COVID-19 membrane glycoprotein protein id = YP 009724393.1 1 MW: 25147 Da pI: 9.5 cover 12.2% (27/222AA's)
128	22	16777985	16778364	319.5	-22.6	1Acetyl	1	15	1	(-)MADSNGTITVEELKK(L)	COVID-19 membrane glycoprotein protein id = YP 009724393.1 1 MW: 25147 Da pI: 9.5 cover 12.2% (27/222AA's)
129	23	COVID-19 spike protein MW: 141180 Da pI: 6.2 cover 14.8% (189/1273AA's)									COVID-19 spike protein MW: 141180 Da pI: 6.2 cover 14.8% (189/1273AA's)
130	23	8564806	8564199	400.8	70.8		196	202	0	(K)NIDGYFK(I)	COVID-19 spike protein MW: 141180 Da pI: 6.2 cover 14.8% (189/1273AA's)
131	23	9595151	9595057	186.8	1979-09-01	1Gln->pyro-Glu	183	190	1	(K)QGNFKNLR(E)	COVID-19 spike protein MW: 141180 Da pI: 6.2 cover 14.8% (189/1273AA's)
132	23	10285203	10285735	142.5	-51.7		320	328	0	(R)VQPTESIVR(F)	COVID-19 spike protein MW: 141180 Da pI: 6.2 cover 14.8% (189/1273AA's)
133	23	10705889	10706245	175.5	-33.3	1Gln->pyro-Glu	787	795	1	(K)QIYKTPPIK(D)	COVID-19 spike protein MW: 141180 Da pI: 6.2 cover 14.8% (189/1273AA's)
134	23	11866400	11866426	206.7	-2.22		1182	1191	1	(K)EIDRLNEVAK(N)	COVID-19 spike protein MW: 141180 Da pI: 6.2 cover 14.8% (189/1273AA's)
135	23	12756495	12757056	154.6	-43.9		922	933	0	(K)LIANQFNSAIGK(I)	COVID-19 spike protein MW: 141180 Da pI: 6.2 cover 14.8% (189/1273AA's)
136	23	13386445	13386107	461.7	2020-03-25		836	847	0	(K)QYGDC(CAM)LGDIAAR(D)	COVID-19 spike protein MW: 141180 Da pI: 6.2 cover 14.8% (189/1273AA's)
137	23	13868039	13867700	833.3	2020-05-24		1015	1028	1	(R)AAEIRASANLAATK(M)	COVID-19 spike protein MW: 141180 Da pI: 6.2 cover 14.8% (189/1273AA's)
138	23	18079737	18079701	927.9	2.00		98	113	1	(K)SNIIRGWIFGTTLDSK(T)	COVID-19 spike protein MW: 141180 Da pI: 6.2 cover 14.8% (189/1273AA's)
139	23	23061365	23062941	187.3	-68.3	1Met-loss	1	21	0	(-)MFVFLVLLPLVSSQC(CAM)VNLTTR(T)	COVID-19 spike protein MW: 141180 Da pI: 6.2 cover 14.8% (189/1273AA's)
140	23	24142048	24141769	222.1	2020-06-11		536	557	1	(K)NKC(CAM)VNFNFNGLTGTGVLTESNK(K)	COVID-19 spike protein MW: 141180 Da pI: 6.2 cover 14.8% (189/1273AA's)
141	23	26031600	26032559	104.2	-36.8		387	408	1	(K)LNDLC(CAM)FTNVYADSFVIRGDEVR(Q)	COVID-19 spike protein MW: 141180 Da pI: 6.2 cover 14.8% (189/1273AA's)
142	23	29313508	29314847	135.7	-45.7		1155	1181	1	(K)YFKNHTSPDVDLGDISGINASVVNIQK(E)	COVID-19 spike protein MW: 141180 Da pI: 6.2 cover 14.8% (189/1273AA's)
143	24	Myeloperoxidase (P05164.1, human) MW: 83869 Da pI: 9.2 cover 19.2% (143/745AA's)									Myeloperoxidase (P05164.1, human) MW: 83869 Da pI: 9.2 cover 19.2% (143/745AA's)
144	24	11315832	11315252	1559.5	51.3		516	524	0	(R)YQPMEPNPR(V)	Myeloperoxidase (P05164.1, human) MW: 83869 Da pI: 9.2 cover 19.2% (143/745AA's)
145	24	12106026	12106539	150.4	-42.3		422	431	1	(R)EHNRLATELK(S)	Myeloperoxidase (P05164.1, human) MW: 83869 Da pI: 9.2 cover 19.2% (143/745AA's)
146	24	12856402	12856072	338.5	2020-06-25		593	603	0	(R)DHGLPGYNAWR(R)	Myeloperoxidase (P05164.1, human) MW: 83869 Da pI: 9.2 cover 19.2% (143/745AA's)
147	24	13426215	13426208	155.4	0.502		715	725	0	(K)NNIFMSNSYPR(D)	Myeloperoxidase (P05164.1, human) MW: 83869 Da pI: 9.2 cover 19.2% (143/745AA's)
148	24	14226719	14226761	157.6	-2.93		437	447	1	(R)WDGERLYQEAR(K)	Myeloperoxidase (P05164.1, human) MW: 83869 Da pI: 9.2 cover 19.2% (143/745AA's)
149	24	14707513	14707659	487.0	-9.97		560	571	1	(R)QNQIAVDEIRER(L)	Myeloperoxidase (P05164.1, human) MW: 83869 Da pI: 9.2 cover 19.2% (143/745AA's)
150	24	14917627	14918716	620.0	-73.0		448	460	1	(R)KIVGAMVQIITYR(D)	Myeloperoxidase (P05164.1, human) MW: 83869 Da pI: 9.2 cover 19.2% (143/745AA's)
151	24	16728455	16729567	1299.7	-66.5		657	671	1	(R)VGPLLAC(CAM)IIGTQFRK(L)	Myeloperoxidase (P05164.1, human) MW: 83869 Da pI: 9.2 cover 19.2% (143/745AA's)
152	24	18450080	18449245	312.1	45.3		406	421	0	(R)SSEMPELTSMHTLLLR(E)	Myeloperoxidase (P05164.1, human) MW: 83869 Da pI: 9.2 cover 19.2% (143/745AA's)
153	24	19409532	19410447	1061.9	-47.1		352	368	1	(R)NLRNMSNQLGLLAVNQR(F)	Myeloperoxidase (P05164.1, human) MW: 83869 Da pI: 9.2 cover 19.2% (143/745AA's)
154	24	20119700	20118744	181.2	47.5	1 Ox	11	28	0	(R)C(CAM)MVDLGPC(CAM)WAGGLTAEMK(L)	Myeloperoxidase (P05164.1, human) MW: 83869 Da pI: 9.2 cover 19.2% (143/745AA's)
155	25	COVID-19 nucleocapsid phosphoprotein protein id = YP 009724397.2 2 MW: 45626 Da pI: 10.1 cover 18.1% (76/419AA's)									COVID-19 nucleocapsid phosphoprotein protein id = YP 009724397.2 2 MW: 45626 Da pI: 10.1 cover 18.1% (76/419AA's)
156	25	11265621	11265640	190.6	-1.66		267	276	0	(K)AYNVTQAFGR(R)	COVID-19 nucleocapsid phosphoprotein protein id = YP 009724397.2 2 MW: 45626 Da pI: 10.1 cover 18.1% (76/419AA's)
157	25	12506169	12506409	1857.3	-19.2	1 Ox	227	237	1	(R)LNQLESKMSGK(G)	COVID-19 nucleocapsid phosphoprotein protein id = YP 009724397.2 2 MW: 45626 Da pI: 10.1 cover 18.1% (76/419AA's)
158	25	12826329	12826651	224.3	-25.1		267	277	1	(K)AYNVTQAFGRR(G)	COVID-19 nucleocapsid phosphoprotein protein id = YP 009724397.2 2 MW: 45626 Da pI: 10.1 cover 18.1% (76/419AA's)
159	25	16708267	16708894	442.8	-37.5		210	226	0	(R)MAGNGGDAALALLLLDR(L)	COVID-19 nucleocapsid phosphoprotein protein id = YP 009724397.2 2 MW: 45626 Da pI: 10.1 cover 18.1% (76/419AA's)
160	25	18450080	18449276	312.1	43.5	1Gln->pyro-Glu	389	405	0	(K)QQTVTLLPAADLDDFSK(Q)	COVID-19 nucleocapsid phosphoprotein protein id = YP 009724397.2 2 MW: 45626 Da pI: 10.1 cover 18.1% (76/419AA's)
161	25	22670258	22670808	572.4	-24.3		108	127	0	(R)WYFYYLGTGPEAGLPYGANK(D)	COVID-19 nucleocapsid phosphoprotein protein id = YP 009724397.2 2 MW: 45626 Da pI: 10.1 cover 18.1% (76/419AA's)
162	26	HistoneH2B (P06899, human) MW: 13904 Da pI: 10.3 cover 36.5% (46/126AA's)									HistoneH2B (P06899, human) MW: 13904 Da pI: 10.3 cover 36.5% (46/126AA's)
163	26	10925947	10926048	553.7	-9.23	1Met-loss	1	12	1	(-)MPEPAKSAPAPK(K)	HistoneH2B (P06899, human) MW: 13904 Da pI: 10.3 cover 36.5% (46/126AA's)
164	26	14917627	14918094	620.0	-31.3		36	47	1	(K)ESYSIYVYKVLK(Q)	HistoneH2B (P06899, human) MW: 13904 Da pI: 10.3 cover 36.5% (46/126AA's)
165	26	17758527	17758091	710.3	2020-06-24	2 Ox	59	73	0	(K)AMGIMNSFVNDIFER(I)	HistoneH2B (P06899, human) MW: 13904 Da pI: 10.3 cover 36.5% (46/126AA's)
166	26	24442936	24441697	302.2	50.7	1 Ox	59	80	1	(K)AMGIMNSFVNDIFERIAGEASR(L)	HistoneH2B (P06899, human) MW: 13904 Da pI: 10.3 cover 36.5% (46/126AA's)
167	27	HistoneH3.2 (Q71DI3, human) MW: 15388 Da pI: 11.3 cover 16.2% (22/136AA's)									HistoneH3.2 (Q71DI3, human) MW: 15388 Da pI: 11.3 cover 16.2% (22/136AA's)
168	27	10325639	10325949	593.6	-30.0	42		50	0	(R)YRPGTVALR(E)	HistoneH3.2 (Q71DI3, human) MW: 15388 Da pI: 11.3 cover 16.2% (22/136AA's)
169	27	12506169	12507103	1857.3	-74.7		55	64	1	(R)YQKSTELLIR(K)	HistoneH3.2 (Q71DI3, human) MW: 15388 Da pI: 11.3 cover 16.2% (22/136AA's)
170	27	14307387	14308227	159.6	-58.7		42	53	1	(R)YRPGTVALREIR(R)	HistoneH3.2 (Q71DI3, human) MW: 15388 Da pI: 11.3 cover 16.2% (22/136AA's)
171	28	HistoneH1.4 (P10412, human) MW: 21865 Da pI: 11.0 cover 9.6% (21/219AA's)									HistoneH1.4 (P10412, human) MW: 21865 Da pI: 11.0 cover 9.6% (21/219AA's)
172	28	15207446	15207591	323.5	-9.57	1Met-loss+Acetyl	1	17	0	(-)MSETAPAAPAAPAPAEK(T)	HistoneH1.4 (P10412, human) MW: 21865 Da pI: 11.0 cover 9.6% (21/219AA's)
173	28	16677382	16677945	645.4	-33.8	1 Ox 1Acetyl	1	17	0	(-)MSETAPAAPAAPAPAEK(T)	HistoneH1.4 (P10412, human) MW: 21865 Da pI: 11.0 cover 9.6% (21/219AA's)
174	28	19460001	19460229	293.1	-11.7	1Met-loss+Acetyl	1	21	1	(-)MSETAPAAPAAPAPAEKTPVK(K)	HistoneH1.4 (P10412, human) MW: 21865 Da pI: 11.0 cover 9.6% (21/219AA's)
175	29	HistoneH2B (P06899, human), >90%identitywithhumanH2Btype1 MW: 13906 Da pI: 10.3 cover 27.0% (34/126AA's)									HistoneH2B (P06899, human), >90%identitywithhumanH2Btype1 MW: 13906 Da pI: 10.3 cover 27.0% (34/126AA's)
176	29	10925947	10926048	553.7	-9.23	1Met-loss	1	12	1	(-)MPEPAKSAPAPK(K)	HistoneH2B (P06899, human), >90%identitywithhumanH2Btype1 MW: 13906 Da pI: 10.3 cover 27.0% (34/126AA's)
177	29	17758527	17758091	710.3	2020-06-24	2 Ox	59	73	0	(K)AMGIMNSFVNDIFER(I)	HistoneH2B (P06899, human), >90%identitywithhumanH2Btype1 MW: 13906 Da pI: 10.3 cover 27.0% (34/126AA's)
178	29	24442936	24441697	302.2	50.7	1 Ox	59	80	1	(K)AMGIMNSFVNDIFERIAGEASR(L)	HistoneH2B (P06899, human), >90%identitywithhumanH2Btype1 MW: 13906 Da pI: 10.3 cover 27.0% (34/126AA's)
179	30	HistoneH4 (P62805, human) MW: 11367 Da pI: 11.4 cover 11.7% (12/103AA's)									HistoneH4 (P62805, human) MW: 11367 Da pI: 11.4 cover 11.7% (12/103AA's)
180	30	13868039	13868467	833.3	-30.9		57	68	1	(R)GVLKVFLENVIR(D)	HistoneH4 (P62805, human) MW: 11367 Da pI: 11.4 cover 11.7% (12/103AA's)
181	31	COVID-19 membrane glycoprotein protein id = YP 009724393.1 1 MW: 25147 Da pI: 9.5 cover 12.2% (27/222AA's)									COVID-19 membrane glycoprotein protein id = YP 009724393.1 1 MW: 25147 Da pI: 9.5 cover 12.2% (27/222AA's)
182	31	13868039	13867376	833.3	47.8		175	186	1	(R)TLSYYKLGASQR(V)	COVID-19 membrane glycoprotein protein id = YP 009724393.1 1 MW: 25147 Da pI: 9.5 cover 12.2% (27/222AA's)
183	31	16777884	16778364	780.8	-28.6	1Acetyl	1	15	1	(-)MADSNGTITVEELKK(L)	COVID-19 membrane glycoprotein protein id = YP 009724393.1 1 MW: 25147 Da pI: 9.5 cover 12.2% (27/222AA's)
184	32	Myeloperoxidase (P05164.1, human) MW: 83869 Da pI: 9.2 cover 18.5% (138/745AA's)									Myeloperoxidase (P05164.1, human) MW: 83869 Da pI: 9.2 cover 18.5% (138/745AA's)
185	32	8043950	8044284	172.8	-41.5	1 Ox	549	556	0	(R)GLMATPAK(L)	Myeloperoxidase (P05164.1, human) MW: 83869 Da pI: 9.2 cover 18.5% (138/745AA's)
186	32	8124679	8124301	214.8	46.5		475	480	0	(K)YLPTYR(S)	Myeloperoxidase (P05164.1, human) MW: 83869 Da pI: 9.2 cover 18.5% (138/745AA's)
187	32	8874497	8874945	744.7	-50.5		229	236	0	(R)AVSNEIVR(F)	Myeloperoxidase (P05164.1, human) MW: 83869 Da pI: 9.2 cover 18.5% (138/745AA's)
188	32	9404726	9405251	544.5	-55.8		474	480	1	(R)KYLPTYR(S)	Myeloperoxidase (P05164.1, human) MW: 83869 Da pI: 9.2 cover 18.5% (138/745AA's)
189	32	9474633	9475197	307.3	-59.5	1Gln->pyro-Glu	71	78	1	(K)QLVDKAYK(E)	Myeloperoxidase (P05164.1, human) MW: 83869 Da pI: 9.2 cover 18.5% (138/745AA's)
190	32	10585448	10585701	274.8	-23.9		184	193	1	(R)RSPTLGASNR(A)	Myeloperoxidase (P05164.1, human) MW: 83869 Da pI: 9.2 cover 18.5% (138/745AA's)
191	32	11006040	11006323	545.5	-25.8		219	228	1	(K)RNGFPVALAR(A)	Myeloperoxidase (P05164.1, human) MW: 83869 Da pI: 9.2 cover 18.5% (138/745AA's)
192	32	11315939	11315252	825.1	60.7		516	524	0	(R)YQPMEPNPR(V)	Myeloperoxidase (P05164.1, human) MW: 83869 Da pI: 9.2 cover 18.5% (138/745AA's)
193	32	11525665	11526160	314.5	-42.9		490	499	0	(R)IANVFTNAFR(Y)	Myeloperoxidase (P05164.1, human) MW: 83869 Da pI: 9.2 cover 18.5% (138/745AA's)
194	32	11525665	11526484	314.5	-71.0	1Gln->pyro-Glu	104	114	1	(K)QPVAATRTAVR(A)	Myeloperoxidase (P05164.1, human) MW: 83869 Da pI: 9.2 cover 18.5% (138/745AA's)
195	32	12106342	12106539	660.1	-16.2		422	431	1	(R)EHNRLATELK(S)	Myeloperoxidase (P05164.1, human) MW: 83869 Da pI: 9.2 cover 18.5% (138/745AA's)
196	32	12235919	12236201	257.5	-23.1	1 Ox	570	578	1	(R)ERLFEQVMR(I)	Myeloperoxidase (P05164.1, human) MW: 83869 Da pI: 9.2 cover 18.5% (138/745AA's)
197	32	14226669	14226761	402.3	-6.44		437	447	1	(R)WDGERLYQEAR(K)	Myeloperoxidase (P05164.1, human) MW: 83869 Da pI: 9.2 cover 18.5% (138/745AA's)
198	32	14707646	14707659	2199.9	-0.883		560	571	1	(R)QNQIAVDEIRER(L)	Myeloperoxidase (P05164.1, human) MW: 83869 Da pI: 9.2 cover 18.5% (138/745AA's)
199	32	19409852	19410447	177.1	-30.6		352	368	1	(R)NLRNMSNQLGLLAVNQR(F)	Myeloperoxidase (P05164.1, human) MW: 83869 Da pI: 9.2 cover 18.5% (138/745AA's)
200	33	COVID-19 spike protein MW: 141180 Da pI: 6.2 cover 10.4% (133/1273AA's)									COVID-19 spike protein MW: 141180 Da pI: 6.2 cover 10.4% (133/1273AA's)
201	33	8864399	8864305	345.2	2020-05-10		418	424	0	(K)IADYNYK(L)	COVID-19 spike protein MW: 141180 Da pI: 6.2 cover 10.4% (133/1273AA's)
202	33	9595404	9595057	1533.7	36.1	1Gln->pyro-Glu	183	190	1	(K)QGNFKNLR(E)	COVID-19 spike protein MW: 141180 Da pI: 6.2 cover 10.4% (133/1273AA's)
203	33	10345233	10345881	396.7	-62.6		826	835	0	(K)VTLADAGFIK(Q)	COVID-19 spike protein MW: 141180 Da pI: 6.2 cover 10.4% (133/1273AA's)
204	33	10585448	10585477	274.8	-2.70		987	995	0	(K)VEAEVQIDR(L)	COVID-19 spike protein MW: 141180 Da pI: 6.2 cover 10.4% (133/1273AA's)
205	33	11385259	11385231	246.7	1948-02-01		1029	1038	0	(K)MSEC(CAM)VLGQSK(R)	COVID-19 spike protein MW: 141180 Da pI: 6.2 cover 10.4% (133/1273AA's)
206	33	12436083	12436470	242.0	-31.1		35	44	1	(R)GVYYPDKVFR(S)	COVID-19 spike protein MW: 141180 Da pI: 6.2 cover 10.4% (133/1273AA's)
207	33	12756476	12757056	569.0	-45.4		922	933	0	(K)LIANQFNSAIGK(I)	COVID-19 spike protein MW: 141180 Da pI: 6.2 cover 10.4% (133/1273AA's)
208	33	13386703	13386107	290.7	44.6		836	847	0	(K)QYGDC(CAM)LGDIAAR(D)	COVID-19 spike protein MW: 141180 Da pI: 6.2 cover 10.4% (133/1273AA's)
209	33	13816676	13817474	312.8	-57.8		815	825	1	(K)RSFIEDLLFNK(V)	COVID-19 spike protein MW: 141180 Da pI: 6.2 cover 10.4% (133/1273AA's)
210	33	13868239	13867700	295.3	38.9		1015	1028	1	(R)AAEIRASANLAATK(M)	COVID-19 spike protein MW: 141180 Da pI: 6.2 cover 10.4% (133/1273AA's)
211	33	14556906	14557550	354.9	-44.3		404	417	1	(R)GDEVRQIAPGQTGK(I)	COVID-19 spike protein MW: 141180 Da pI: 6.2 cover 10.4% (133/1273AA's)
212	33	18079346	18079701	273.3	-19.6		98	113	1	(K)SNIIRGWIFGTTLDSK(T)	COVID-19 spike protein MW: 141180 Da pI: 6.2 cover 10.4% (133/1273AA's)
213	34	COVID-19 nucleocapsid phosphoprotein protein id = YP 009724397.2 2 MW: 45626 Da pI: 10.1 cover 17.2% (72/419AA's)									COVID-19 nucleocapsid phosphoprotein protein id = YP 009724397.2 2 MW: 45626 Da pI: 10.1 cover 17.2% (72/419AA's)
214	34	8054234	8053799	165.9	54.1		196	203	0	(R)NSTPGSSR(G)	COVID-19 nucleocapsid phosphoprotein protein id = YP 009724397.2 2 MW: 45626 Da pI: 10.1 cover 17.2% (72/419AA's)
215	34	8864399	8864054	345.2	38.9		170	177	0	(K)GFYAEGSR(G)	COVID-19 nucleocapsid phosphoprotein protein id = YP 009724397.2 2 MW: 45626 Da pI: 10.1 cover 17.2% (72/419AA's)
216	34	11265824	11265640	733.8	2020-04-16		267	276	0	(K)AYNVTQAFGR(R)	COVID-19 nucleocapsid phosphoprotein protein id = YP 009724397.2 2 MW: 45626 Da pI: 10.1 cover 17.2% (72/419AA's)
217	34	12496339	12495880	3512.1	36.7		192	203	1	(R)NSSRNSTPGSSR(G)	COVID-19 nucleocapsid phosphoprotein protein id = YP 009724397.2 2 MW: 45626 Da pI: 10.1 cover 17.2% (72/419AA's)
218	34	13306727	13307074	297.3	-26.0		238	249	1	(K)GQQQQGQTVTKK(S)	COVID-19 nucleocapsid phosphoprotein protein id = YP 009724397.2 2 MW: 45626 Da pI: 10.1 cover 17.2% (72/419AA's)
219	34	16007796	16007245	689.9	34.4	1 Ox	1	14	1	(-)MSDNGPQNQRNAPR(I)	COVID-19 nucleocapsid phosphoprotein protein id = YP 009724397.2 2 MW: 45626 Da pI: 10.1 cover 17.2% (72/419AA's)
220	34	16268299	16267401	303.7	55.2	1Acetyl	1	14	1	(-)MSDNGPQNQRNAPR(I)	COVID-19 nucleocapsid phosphoprotein protein id = YP 009724397.2 2 MW: 45626 Da pI: 10.1 cover 17.2% (72/419AA's)
221	34	17889073	17888511	301.8	31.4		278	293	0	(R)GPEQTQGNFGDQELIR(Q)	COVID-19 nucleocapsid phosphoprotein protein id = YP 009724397.2 2 MW: 45626 Da pI: 10.1 cover 17.2% (72/419AA's)
222	35	HistoneH2B (P06899, human) MW: 13904 Da pI: 10.3 cover 48.4% (61/126AA's)									HistoneH2B (P06899, human) MW: 13904 Da pI: 10.3 cover 48.4% (61/126AA's)
223	35	8164193	8164574	413.5	-46.7		94	100	0	(R)EIQTAVR(L)	HistoneH2B (P06899, human) MW: 13904 Da pI: 10.3 cover 48.4% (61/126AA's)
224	35	8284201	8284210	319.1	-1.13		110	117	0	(K)HAVSEGTK(A)	HistoneH2B (P06899, human) MW: 13904 Da pI: 10.3 cover 48.4% (61/126AA's)
225	35	10925953	10926048	296.1	-8.68	1Met-loss	1	12	1	(-)MPEPAKSAPAPK(K)	HistoneH2B (P06899, human) MW: 13904 Da pI: 10.3 cover 48.4% (61/126AA's)
226	35	12235919	12236453	257.5	-43.6		1	12	1	(-)MPEPAKSAPAPK(K)	HistoneH2B (P06899, human) MW: 13904 Da pI: 10.3 cover 48.4% (61/126AA's)
227	35	14917486	14918094	1082.4	-40.7		36	47	1	(K)ESYSIYVYKVLK(Q)	HistoneH2B (P06899, human) MW: 13904 Da pI: 10.3 cover 48.4% (61/126AA's)
228	35	24443145	24441697	418.4	59.2	1 Ox	59	80	1	(K)AMGIMNSFVNDIFERIAGEASR(L)	HistoneH2B (P06899, human) MW: 13904 Da pI: 10.3 cover 48.4% (61/126AA's)
229	36	HistoneH2B (P06899, human), >90%identitywithhumanH2Btype1 MW: 13906 Da pI: 10.3 cover 38.9% (49/126AA's)									HistoneH2B (P06899, human), >90%identitywithhumanH2Btype1 MW: 13906 Da pI: 10.3 cover 38.9% (49/126AA's)
230	36	8164193	8164574	413.5	-46.7		94	100	0	(R)EIQTAVR(L)	HistoneH2B (P06899, human), >90%identitywithhumanH2Btype1 MW: 13906 Da pI: 10.3 cover 38.9% (49/126AA's)
231	36	8284201	8284210	319.1	-1.13		110	117	0	(K)HAVSEGTK(A)	HistoneH2B (P06899, human), >90%identitywithhumanH2Btype1 MW: 13906 Da pI: 10.3 cover 38.9% (49/126AA's)
232	36	10925953	10926048	296.1	-8.68	1Met-loss	1	12	1	(-)MPEPAKSAPAPK(K)	HistoneH2B (P06899, human), >90%identitywithhumanH2Btype1 MW: 13906 Da pI: 10.3 cover 38.9% (49/126AA's)
233	36	12235919	12236453	257.5	-43.6		1	12	1	(-)MPEPAKSAPAPK(K)	HistoneH2B (P06899, human), >90%identitywithhumanH2Btype1 MW: 13906 Da pI: 10.3 cover 38.9% (49/126AA's)
234	36	24443145	24441697	418.4	59.2	1 Ox	59	80	1	(K)AMGIMNSFVNDIFERIAGEASR(L)	HistoneH2B (P06899, human), >90%identitywithhumanH2Btype1 MW: 13906 Da pI: 10.3 cover 38.9% (49/126AA's)
235	37	HistoneH3.2 (Q71DI3, human) MW: 15388 Da pI: 11.3 cover 27.2% (37/136AA's)									HistoneH3.2 (Q71DI3, human) MW: 15388 Da pI: 11.3 cover 27.2% (37/136AA's)
236	37	8444585	8445073	1903.5	-57.9		117	123	1	(K)RVTIMPK(D)	HistoneH3.2 (Q71DI3, human) MW: 15388 Da pI: 11.3 cover 27.2% (37/136AA's)
237	37	9595404	9595884	1533.7	-50.0		58	65	1	(K)STELLIRK(L)	HistoneH3.2 (Q71DI3, human) MW: 15388 Da pI: 11.3 cover 27.2% (37/136AA's)
238	37	10325535	10325949	917.7	-40.1		42	50	0	(R)YRPGTVALR(E)	HistoneH3.2 (Q71DI3, human) MW: 15388 Da pI: 11.3 cover 27.2% (37/136AA's)
239	37	13056609	13057386	220.2	-59.5		29	41	1	(K)SAPATGGVKKPHR(Y)	HistoneH3.2 (Q71DI3, human) MW: 15388 Da pI: 11.3 cover 27.2% (37/136AA's)
240	38	Neutrophil elastase (NP-001963.1 w/o signal peptide, human) MW: 26362 Da pI: 9.6 cover 19.4% (48/247AA's)									Neutrophil elastase (NP-001963.1 w/o signal peptide, human) MW: 26362 Da pI: 9.6 cover 19.4% (48/247AA's)
241	38	9484428	9484931	652.7	-53.1		164	171	0	(R)SNVC(CAM)TLVR(G)	Neutrophil elastase (NP-001963.1 w/o signal peptide, human) MW: 26362 Da pI: 9.6 cover 19.4% (48/247AA's)
242	38	11615893	11616157	271.4	-22.7		164	173	1	(R)SNVC(CAM)TLVRGR(Q)	Neutrophil elastase (NP-001963.1 w/o signal peptide, human) MW: 26362 Da pI: 9.6 cover 19.4% (48/247AA's)
243	38	13306727	13307226	297.3	-37.5		73	83	1	(R)EPTRQVFAVQR(I)	Neutrophil elastase (NP-001963.1 w/o signal peptide, human) MW: 26362 Da pI: 9.6 cover 19.4% (48/247AA's)
244	38	28011751	28013498	63.8	-62.4	1Gln->pyro-Glu	174	200	0	(R)QAGVC(CAM)FGDSGSPLVC(CAM)NGLIHGIASFVR(G)	Neutrophil elastase (NP-001963.1 w/o signal peptide, human) MW: 26362 Da pI: 9.6 cover 19.4% (48/247AA's)
245	39	HistoneH1.4 (P10412, human) MW: 21865 Da pI: 11.0 cover 17.8% (39/219AA's)									HistoneH1.4 (P10412, human) MW: 21865 Da pI: 11.0 cover 17.8% (39/219AA's)
246	39	8444585	8444887	1903.5	-35.8		141	149	1	(K)ATGAATPKK(S)	HistoneH1.4 (P10412, human) MW: 21865 Da pI: 11.0 cover 17.8% (39/219AA's)
247	39	8444585	8444887	1903.5	-35.8		140	148	1	(K)KATGAATPK(K)	HistoneH1.4 (P10412, human) MW: 21865 Da pI: 11.0 cover 17.8% (39/219AA's)
248	39	12356153	12356630	328.2	-38.7		64	75	1	(K)KALAAAGYDVEK(N)	HistoneH1.4 (P10412, human) MW: 21865 Da pI: 11.0 cover 17.8% (39/219AA's)
249	39	15207315	15207591	708.2	-18.1	1Met-loss+Acetyl	1	17	0	(-)MSETAPAAPAAPAPAEK(T)	HistoneH1.4 (P10412, human) MW: 21865 Da pI: 11.0 cover 17.8% (39/219AA's)
250	39	16677420	16677945	1619.8	-31.5	1 Ox 1Acetyl	1	17	0	(-)MSETAPAAPAAPAPAEK(T)	HistoneH1.4 (P10412, human) MW: 21865 Da pI: 11.0 cover 17.8% (39/219AA's)
251	40	HistoneH2A (P04908, human) MW: 14136 Da pI: 11.0 cover 10.8% (14/130AA's)									HistoneH2A (P04908, human) MW: 14136 Da pI: 11.0 cover 10.8% (14/130AA's)
252	40	8614487	8613949	209.8	62.5		90	96	0	(R)NDEELNK(L)	HistoneH2A (P04908, human) MW: 14136 Da pI: 11.0 cover 10.8% (14/130AA's)
253	40	8664520	8664479	342.1	1976-04-01		120	126	1	(K)KTESHHK(A)	HistoneH2A (P04908, human) MW: 14136 Da pI: 11.0 cover 10.8% (14/130AA's)
254	41	HistoneH4 (P62805, human) MW: 11367 Da pI: 11.4 cover 22.3% (23/103AA's)									HistoneH4 (P62805, human) MW: 11367 Da pI: 11.4 cover 22.3% (23/103AA's)
255	41	12906147	12906437	782.4	-22.4		69	79	1	(R)DAVTYTEHAKR(K)	HistoneH4 (P62805, human) MW: 11367 Da pI: 11.4 cover 22.3% (23/103AA's)
256	41	13868239	13868467	295.3	-16.5		57	68	1	(R)GVLKVFLENVIR(D)	HistoneH4 (P62805, human) MW: 11367 Da pI: 11.4 cover 22.3% (23/103AA's)
257	42	COVID-19 membrane glycoprotein protein id = YP 009724393.1 1 MW: 25147 Da pI: 9.5 cover 12.2% (27/222AA's)									COVID-19 membrane glycoprotein protein id = YP 009724393.1 1 MW: 25147 Da pI: 9.5 cover 12.2% (27/222AA's)
258	42	13868239	13867376	295.3	62.2		175	186	1	(R)TLSYYKLGASQR(V)	COVID-19 membrane glycoprotein protein id = YP 009724393.1 1 MW: 25147 Da pI: 9.5 cover 12.2% (27/222AA's)
259	42	14186116	14187009	313.7	-62.9	1Met-loss+Acetyl	1	14	0	(-)MADSNGTITVEELK(K)	COVID-19 membrane glycoprotein protein id = YP 009724393.1 1 MW: 25147 Da pI: 9.5 cover 12.2% (27/222AA's)
260	42	16777989	16778364	473.3	-22.3	1Acetyl	1	15	1	(-)MADSNGTITVEELKK(L)	COVID-19 membrane glycoprotein protein id = YP 009724393.1 1 MW: 25147 Da pI: 9.5 cover 12.2% (27/222AA's)
261	43	Myeloperoxidase (P05164.1, human) MW: 83869 Da pI: 9.2 cover 22.8% (170/745AA's)									Myeloperoxidase (P05164.1, human) MW: 83869 Da pI: 9.2 cover 22.8% (170/745AA's)
262	43	8043811	8044284	113.5	-58.8	1 Ox	549	556	0	(R)GLMATPAK(L)	Myeloperoxidase (P05164.1, human) MW: 83869 Da pI: 9.2 cover 22.8% (170/745AA's)
263	43	8124551	8124301	152.1	2020-08-30		475	480	0	(K)YLPTYR(S)	Myeloperoxidase (P05164.1, human) MW: 83869 Da pI: 9.2 cover 22.8% (170/745AA's)
264	43	8874580	8874945	377.4	-41.2		229	236	0	(R)AVSNEIVR(F)	Myeloperoxidase (P05164.1, human) MW: 83869 Da pI: 9.2 cover 22.8% (170/745AA's)
265	43	9404649	9405251	124.6	-64.0		474	480	1	(R)KYLPTYR(S)	Myeloperoxidase (P05164.1, human) MW: 83869 Da pI: 9.2 cover 22.8% (170/745AA's)
266	43	11006085	11006323	298.5	-21.6		219	228	1	(K)RNGFPVALAR(A)	Myeloperoxidase (P05164.1, human) MW: 83869 Da pI: 9.2 cover 22.8% (170/745AA's)
267	43	11315883	11315252	575.0	55.8		516	524	0	(R)YQPMEPNPR(V)	Myeloperoxidase (P05164.1, human) MW: 83869 Da pI: 9.2 cover 22.8% (170/745AA's)
268	43	11525892	11526160	176.5	-23.2		490	499	0	(R)IANVFTNAFR(Y)	Myeloperoxidase (P05164.1, human) MW: 83869 Da pI: 9.2 cover 22.8% (170/745AA's)
269	43	11525892	11526484	176.5	-51.3	1Gln->pyro-Glu	104	114	1	(K)QPVAATRTAVR(A)	Myeloperoxidase (P05164.1, human) MW: 83869 Da pI: 9.2 cover 22.8% (170/745AA's)
270	43	12235950	12236201	203.3	-20.5	1 Ox	570	578	1	(R)ERLFEQVMR(I)	Myeloperoxidase (P05164.1, human) MW: 83869 Da pI: 9.2 cover 22.8% (170/745AA's)
271	43	12856853	12856072	2119.4	60.7		593	603	0	(R)DHGLPGYNAWR(R)	Myeloperoxidase (P05164.1, human) MW: 83869 Da pI: 9.2 cover 22.8% (170/745AA's)
272	43	14226700	14226761	624.2	-4.27		437	447	1	(R)WDGERLYQEAR(K)	Myeloperoxidase (P05164.1, human) MW: 83869 Da pI: 9.2 cover 22.8% (170/745AA's)
273	43	14326779	14326671	133.3	1949-07-01		315	327	0	(R)SC(CAM)PAC(CAM)PGSNITIR(N)	Myeloperoxidase (P05164.1, human) MW: 83869 Da pI: 9.2 cover 22.8% (170/745AA's)
274	43	14707690	14707659	2456.3	2020-10-02		560	571	1	(R)QNQIAVDEIRER(L)	Myeloperoxidase (P05164.1, human) MW: 83869 Da pI: 9.2 cover 22.8% (170/745AA's)
275	43	16298523	16297802	310.1	44.2		512	524	1	(R)LDNRYQPMEPNPR(V)	Myeloperoxidase (P05164.1, human) MW: 83869 Da pI: 9.2 cover 22.8% (170/745AA's)
276	43	27642141	27643433	65.7	-46.8	1 Ox	630	653	1	(K)LMEQYGTPNNIDIWMGGVSEPLKR(K)	Myeloperoxidase (P05164.1, human) MW: 83869 Da pI: 9.2 cover 22.8% (170/745AA's)
277	43	28063519	28065358	31.6	-65.5	1 Ox	449	473	1	(K)IVGAMVQIITYRDYLPLVLGPTAMR(K)	Myeloperoxidase (P05164.1, human) MW: 83869 Da pI: 9.2 cover 22.8% (170/745AA's)
278	44	COVID-19 spike protein MW: 141180 Da pI: 6.2 cover 13.1% (167/1273AA's)									COVID-19 spike protein MW: 141180 Da pI: 6.2 cover 13.1% (167/1273AA's)
279	44	8864409	8864305	370.1	2020-07-11		418	424	0	(K)IADYNYK(L)	COVID-19 spike protein MW: 141180 Da pI: 6.2 cover 13.1% (167/1273AA's)
280	44	9595378	9595057	1363.9	33.4	1Gln->pyro-Glu	183	190	1	(K)QGNFKNLR(E)	COVID-19 spike protein MW: 141180 Da pI: 6.2 cover 13.1% (167/1273AA's)
281	44	10285453	10285735	191.0	-27.4		320	328	0	(R)VQPTESIVR(F)	COVID-19 spike protein MW: 141180 Da pI: 6.2 cover 13.1% (167/1273AA's)
282	44	10345161	10345881	215.8	-69.6		826	835	0	(K)VTLADAGFIK(Q)	COVID-19 spike protein MW: 141180 Da pI: 6.2 cover 13.1% (167/1273AA's)
283	44	11395381	11395996	208.8	-54.0		559	567	0	(K)FLPFQQFGR(D)	COVID-19 spike protein MW: 141180 Da pI: 6.2 cover 13.1% (167/1273AA's)
284	44	11865698	11866426	500.4	-61.4		1182	1191	1	(K)EIDRLNEVAK(N)	COVID-19 spike protein MW: 141180 Da pI: 6.2 cover 13.1% (167/1273AA's)
285	44	12436440	12436470	468.6	-2.40		35	44	1	(R)GVYYPDKVFR(S)	COVID-19 spike protein MW: 141180 Da pI: 6.2 cover 13.1% (167/1273AA's)
286	44	12756335	12757056	247.9	-56.5		922	933	0	(K)LIANQFNSAIGK(I)	COVID-19 spike protein MW: 141180 Da pI: 6.2 cover 13.1% (167/1273AA's)
287	44	13216823	13215841	352.3	74.3	1Gln->pyro-Glu	836	847	0	(K)QYGDC(CAM)LGDIAAR(D)	COVID-19 spike protein MW: 141180 Da pI: 6.2 cover 13.1% (167/1273AA's)
288	44	13386801	13386107	203.2	51.9		836	847	0	(K)QYGDC(CAM)LGDIAAR(D)	COVID-19 spike protein MW: 141180 Da pI: 6.2 cover 13.1% (167/1273AA's)
289	44	13816794	13817474	213.4	-49.2		815	825	1	(K)RSFIEDLLFNK(V)	COVID-19 spike protein MW: 141180 Da pI: 6.2 cover 13.1% (167/1273AA's)
290	44	14557164	14557550	206.3	-26.5		404	417	1	(R)GDEVRQIAPGQTGK(I)	COVID-19 spike protein MW: 141180 Da pI: 6.2 cover 13.1% (167/1273AA's)
291	44	18079750	18079701	321.3	1969-02-01		98	113	1	(K)SNIIRGWIFGTTLDSK(T)	COVID-19 spike protein MW: 141180 Da pI: 6.2 cover 13.1% (167/1273AA's)
292	44	20039837	20040396	95.4	-27.9	1Gln->pyro-Glu	965	983	0	(K)QLSSNFGAISSVLNDILSR(L)	COVID-19 spike protein MW: 141180 Da pI: 6.2 cover 13.1% (167/1273AA's)
293	44	21720597	21720390	269.6	1953-09-01		538	557	0	(K)C(CAM)VNFNFNGLTGTGVLTESNK(K)	COVID-19 spike protein MW: 141180 Da pI: 6.2 cover 13.1% (167/1273AA's)
294	45	COVID-19 nucleocapsid phosphoprotein protein id = YP 009724397.2 2 MW: 45626 Da pI: 10.1 cover 18.4% (77/419AA's)									COVID-19 nucleocapsid phosphoprotein protein id = YP 009724397.2 2 MW: 45626 Da pI: 10.1 cover 18.4% (77/419AA's)
295	45	8054224	8053799	160.4	52.8		196	203	0	(R)NSTPGSSR(G)	COVID-19 nucleocapsid phosphoprotein protein id = YP 009724397.2 2 MW: 45626 Da pI: 10.1 cover 18.4% (77/419AA's)
296	45	8864409	8864054	370.1	40.1		170	177	0	(K)GFYAEGSR(G)	COVID-19 nucleocapsid phosphoprotein protein id = YP 009724397.2 2 MW: 45626 Da pI: 10.1 cover 18.4% (77/419AA's)
297	45	11265934	11265640	523.1	2020-01-26		267	276	0	(K)AYNVTQAFGR(R)	COVID-19 nucleocapsid phosphoprotein protein id = YP 009724397.2 2 MW: 45626 Da pI: 10.1 cover 18.4% (77/419AA's)
298	45	11285434	11285644	210.6	-18.5		376	385	0	(K)ADETQALPQR(Q)	COVID-19 nucleocapsid phosphoprotein protein id = YP 009724397.2 2 MW: 45626 Da pI: 10.1 cover 18.4% (77/419AA's)
299	45	12496367	12495880	3177.7	39.0		192	203	1	(R)NSSRNSTPGSSR(G)	COVID-19 nucleocapsid phosphoprotein protein id = YP 009724397.2 2 MW: 45626 Da pI: 10.1 cover 18.4% (77/419AA's)
300	45	12505631	12506409	1294.3	-62.2	1 Ox	227	237	1	(R)LNQLESKMSGK(G)	COVID-19 nucleocapsid phosphoprotein protein id = YP 009724397.2 2 MW: 45626 Da pI: 10.1 cover 18.4% (77/419AA's)
301	45	13307175	13307074	338.7	1960-07-01		238	249	1	(K)GQQQQGQTVTKK(S)	COVID-19 nucleocapsid phosphoprotein protein id = YP 009724397.2 2 MW: 45626 Da pI: 10.1 cover 18.4% (77/419AA's)
302	45	16007736	16007245	783.7	2020-07-30	1 Ox	1	14	1	(-)MSDNGPQNQRNAPR(I)	COVID-19 nucleocapsid phosphoprotein protein id = YP 009724397.2 2 MW: 45626 Da pI: 10.1 cover 18.4% (77/419AA's)
303	45	16268554	16267401	286.8	70.8	1Acetyl	1	14	1	(-)MSDNGPQNQRNAPR(I)	COVID-19 nucleocapsid phosphoprotein protein id = YP 009724397.2 2 MW: 45626 Da pI: 10.1 cover 18.4% (77/419AA's)
304	46	HistoneH2B (P06899, human) MW: 13904 Da pI: 10.3 cover 55.6% (70/126AA's)									HistoneH2B (P06899, human) MW: 13904 Da pI: 10.3 cover 55.6% (70/126AA's)
305	46	8164037	8164574	236.9	-65.7		94	100	0	(R)EIQTAVR(L)	HistoneH2B (P06899, human) MW: 13904 Da pI: 10.3 cover 55.6% (70/126AA's)
306	46	8283888	8284210	139.7	-38.9		110	117	0	(K)HAVSEGTK(A)	HistoneH2B (P06899, human) MW: 13904 Da pI: 10.3 cover 55.6% (70/126AA's)
307	46	9685916	9685411	293.0	52.1		118	126	1	(K)AVTKYTSAK(-)	HistoneH2B (P06899, human) MW: 13904 Da pI: 10.3 cover 55.6% (70/126AA's)
308	46	10925945	10926048	143.5	-9.46	1Met-loss	1	12	1	(-)MPEPAKSAPAPK(K)	HistoneH2B (P06899, human) MW: 13904 Da pI: 10.3 cover 55.6% (70/126AA's)
309	46	12235950	12236453	203.3	-41.1		1	12	1	(-)MPEPAKSAPAPK(K)	HistoneH2B (P06899, human) MW: 13904 Da pI: 10.3 cover 55.6% (70/126AA's)
310	46	12276208	12276692	136.1	-39.4		110	121	1	(K)HAVSEGTKAVTK(Y)	HistoneH2B (P06899, human) MW: 13904 Da pI: 10.3 cover 55.6% (70/126AA's)
311	46	14917444	14918094	954.4	-43.5		36	47	1	(K)ESYSIYVYKVLK(Q)	HistoneH2B (P06899, human) MW: 13904 Da pI: 10.3 cover 55.6% (70/126AA's)
312	46	24442812	24441697	224.2	45.6	1 Ox	59	80	1	(K)AMGIMNSFVNDIFERIAGEASR(L)	HistoneH2B (P06899, human) MW: 13904 Da pI: 10.3 cover 55.6% (70/126AA's)
313	47	HistoneH2B (P06899, human), >90%identitywithhumanH2Btype1 MW: 13906 Da pI: 10.3 cover 42.1% (53/126AA's)									HistoneH2B (P06899, human), >90%identitywithhumanH2Btype1 MW: 13906 Da pI: 10.3 cover 42.1% (53/126AA's)
314	47	8164037	8164574	236.9	-65.7		94	100	0	(R)EIQTAVR(L)	HistoneH2B (P06899, human), >90%identitywithhumanH2Btype1 MW: 13906 Da pI: 10.3 cover 42.1% (53/126AA's)
315	47	8283888	8284210	139.7	-38.9		110	117	0	(K)HAVSEGTK(A)	HistoneH2B (P06899, human), >90%identitywithhumanH2Btype1 MW: 13906 Da pI: 10.3 cover 42.1% (53/126AA's)
316	47	10925945	10926048	143.5	-9.46	1Met-loss	1	12	1	(-)MPEPAKSAPAPK(K)	HistoneH2B (P06899, human), >90%identitywithhumanH2Btype1 MW: 13906 Da pI: 10.3 cover 42.1% (53/126AA's)
317	47	12235950	12236453	203.3	-41.1		1	12	1	(-)MPEPAKSAPAPK(K)	HistoneH2B (P06899, human), >90%identitywithhumanH2Btype1 MW: 13906 Da pI: 10.3 cover 42.1% (53/126AA's)
318	47	12276208	12276692	136.1	-39.4		110	121	1	(K)HAVSEGTKAVTK(Y)	HistoneH2B (P06899, human), >90%identitywithhumanH2Btype1 MW: 13906 Da pI: 10.3 cover 42.1% (53/126AA's)
319	47	24442812	24441697	224.2	45.6	1 Ox	59	80	1	(K)AMGIMNSFVNDIFERIAGEASR(L)	HistoneH2B (P06899, human), >90%identitywithhumanH2Btype1 MW: 13906 Da pI: 10.3 cover 42.1% (53/126AA's)
320	48	HistoneH3.2 (Q71DI3, human) MW: 15388 Da pI: 11.3 cover 27.9% (38/136AA's)									HistoneH3.2 (Q71DI3, human) MW: 15388 Da pI: 11.3 cover 27.9% (38/136AA's)
321	48	8444559	8445073	3207.4	-60.9		117	123	1	(K)RVTIMPK(D)	HistoneH3.2 (Q71DI3, human) MW: 15388 Da pI: 11.3 cover 27.9% (38/136AA's)
322	48	9154912	9155258	134.1	-37.8		28	37	1	(R)KSAPATGGVK(K)	HistoneH3.2 (Q71DI3, human) MW: 15388 Da pI: 11.3 cover 27.9% (38/136AA's)
323	48	9595378	9595884	1363.9	-52.7		58	65	1	(K)STELLIRK(L)	HistoneH3.2 (Q71DI3, human) MW: 15388 Da pI: 11.3 cover 27.9% (38/136AA's)
324	48	10325526	10325949	725.8	-41.0		42	50	0	(R)YRPGTVALR(E)	HistoneH3.2 (Q71DI3, human) MW: 15388 Da pI: 11.3 cover 27.9% (38/136AA's)
325	48	13056784	13057386	130.5	-46.1		29	41	1	(K)SAPATGGVKKPHR(Y)	HistoneH3.2 (Q71DI3, human) MW: 15388 Da pI: 11.3 cover 27.9% (38/136AA's)
326	49	Neutrophil elastase (NP-001963.1 w/o signal peptide, human) MW: 26362 Da pI: 9.6 cover 19.4% (48/247AA's)									Neutrophil elastase (NP-001963.1 w/o signal peptide, human) MW: 26362 Da pI: 9.6 cover 19.4% (48/247AA's)
327	49	8303904	8304519	123.7	-74.0	1Gln->pyro-Glu	77	83	0	(R)QVFAVQR(I)	Neutrophil elastase (NP-001963.1 w/o signal peptide, human) MW: 26362 Da pI: 9.6 cover 19.4% (48/247AA's)
328	49	9484421	9484931	811.0	-53.8		164	171	0	(R)SNVC(CAM)TLVR(G)	Neutrophil elastase (NP-001963.1 w/o signal peptide, human) MW: 26362 Da pI: 9.6 cover 19.4% (48/247AA's)
329	49	11616120	11616157	300.0	-3.18		164	173	1	(R)SNVC(CAM)TLVRGR(Q)	Neutrophil elastase (NP-001963.1 w/o signal peptide, human) MW: 26362 Da pI: 9.6 cover 19.4% (48/247AA's)
330	49	13307175	13307226	338.7	-3.86		73	83	1	(R)EPTRQVFAVQR(I)	Neutrophil elastase (NP-001963.1 w/o signal peptide, human) MW: 26362 Da pI: 9.6 cover 19.4% (48/247AA's)
331	49	28013566	28013498	74.1	1944-02-01	1Gln->pyro-Glu	174	200	0	(R)QAGVC(CAM)FGDSGSPLVC(CAM)NGLIHGIASFVR(G)	Neutrophil elastase (NP-001963.1 w/o signal peptide, human) MW: 26362 Da pI: 9.6 cover 19.4% (48/247AA's)
332	50	HistoneH1.4 (P10412, human) MW: 21865 Da pI: 11.0 cover 16.4% (36/219AA's)									HistoneH1.4 (P10412, human) MW: 21865 Da pI: 11.0 cover 16.4% (36/219AA's)
333	50	8444559	8444887	3207.4	-38.9		141	149	1	(K)ATGAATPKK(S)	HistoneH1.4 (P10412, human) MW: 21865 Da pI: 11.0 cover 16.4% (36/219AA's)
334	50	8444559	8444887	3207.4	-38.9		140	148	1	(K)KATGAATPK(K)	HistoneH1.4 (P10412, human) MW: 21865 Da pI: 11.0 cover 16.4% (36/219AA's)
335	50	8584408	8584680	377.0	-31.6		111	119	0	(K)AASGEAKPK(A)	HistoneH1.4 (P10412, human) MW: 21865 Da pI: 11.0 cover 16.4% (36/219AA's)
336	50	15207373	15207591	793.5	-14.4	1Met-loss+Acetyl	1	17	0	(-)MSETAPAAPAAPAPAEK(T)	HistoneH1.4 (P10412, human) MW: 21865 Da pI: 11.0 cover 16.4% (36/219AA's)
337	50	16677462	16677945	1456.0	-29.0	1 Ox 1Acetyl	1	17	0	(-)MSETAPAAPAAPAPAEK(T)	HistoneH1.4 (P10412, human) MW: 21865 Da pI: 11.0 cover 16.4% (36/219AA's)
338	51	HistoneH2A (P04908, human) MW: 14136 Da pI: 11.0 cover 5.4% (7/130AA's)									HistoneH2A (P04908, human) MW: 14136 Da pI: 11.0 cover 5.4% (7/130AA's)
339	51	8664451	8664479	175.9	-3.22		120	126	1	(K)KTESHHK(A)	HistoneH2A (P04908, human) MW: 14136 Da pI: 11.0 cover 5.4% (7/130AA's)
340	52	COVID-19 membrane glycoprotein protein id = YP 009724393.1 1 MW: 25147 Da pI: 9.5 cover 6.8% (15/222AA's)									HistoneH2A (P04908, human) MW: 14136 Da pI: 11.0 cover 5.4% (7/130AA's)
341	52	14186468	14187009	143.7	-38.2	1Met-loss+Acetyl	1	14	0	(-)MADSNGTITVEELK(K)	HistoneH2A (P04908, human) MW: 14136 Da pI: 11.0 cover 5.4% (7/130AA's)
342	52	16778044	16778364	415.6	-19.1	1Acetyl	1	15	1	(-)MADSNGTITVEELKK(L)	HistoneH2A (P04908, human) MW: 14136 Da pI: 11.0 cover 5.4% (7/130AA's)
343	53	Myeloperoxidase (P05164.1, human) MW: 83869 Da pI: 9.2 cover 18.5% (138/745AA's)									Myeloperoxidase (P05164.1, human) MW: 83869 Da pI: 9.2 cover 18.5% (138/745AA's)
344	53	8044287	8044284	1686.9	0.388	1 Ox	549	556	0	(R)GLMATPAK(L)	Myeloperoxidase (P05164.1, human) MW: 83869 Da pI: 9.2 cover 18.5% (138/745AA's)
345	53	8124636	8124301	349.7	41.2		475	480	0	(K)YLPTYR(S)	Myeloperoxidase (P05164.1, human) MW: 83869 Da pI: 9.2 cover 18.5% (138/745AA's)
346	53	8874410	8874945	2124.1	-60.3		229	236	0	(R)AVSNEIVR(F)	Myeloperoxidase (P05164.1, human) MW: 83869 Da pI: 9.2 cover 18.5% (138/745AA's)
347	53	9024562	9024690	569.3	-14.2		185	193	0	(R)SPTLGASNR(A)	Myeloperoxidase (P05164.1, human) MW: 83869 Da pI: 9.2 cover 18.5% (138/745AA's)
348	53	9644789	9645462	404.2	-69.8		71	78	1	(K)QLVDKAYK(E)	Myeloperoxidase (P05164.1, human) MW: 83869 Da pI: 9.2 cover 18.5% (138/745AA's)
349	53	10525238	10524643	598.8	56.5		481	489	0	(R)SYNDSVDPR(I)	Myeloperoxidase (P05164.1, human) MW: 83869 Da pI: 9.2 cover 18.5% (138/745AA's)
350	53	11006171	11006323	2076.5	-13.9		219	228	1	(K)RNGFPVALAR(A)	Myeloperoxidase (P05164.1, human) MW: 83869 Da pI: 9.2 cover 18.5% (138/745AA's)
351	53	11525969	11526160	579.1	-16.6		490	499	0	(R)IANVFTNAFR(Y)	Myeloperoxidase (P05164.1, human) MW: 83869 Da pI: 9.2 cover 18.5% (138/745AA's)
352	53	11525969	11526484	579.1	-44.7	1Gln->pyro-Glu	104	114	1	(K)QPVAATRTAVR(A)	Myeloperoxidase (P05164.1, human) MW: 83869 Da pI: 9.2 cover 18.5% (138/745AA's)
353	53	12856768	12856072	2293.5	54.1		593	603	0	(R)DHGLPGYNAWR(R)	Myeloperoxidase (P05164.1, human) MW: 83869 Da pI: 9.2 cover 18.5% (138/745AA's)
354	53	14226623	14226761	509.7	-9.66		437	447	1	(R)WDGERLYQEAR(K)	Myeloperoxidase (P05164.1, human) MW: 83869 Da pI: 9.2 cover 18.5% (138/745AA's)
355	53	14707683	14707659	4551.8	1964-01-01		560	571	1	(R)QNQIAVDEIRER(L)	Myeloperoxidase (P05164.1, human) MW: 83869 Da pI: 9.2 cover 18.5% (138/745AA's)
356	53	15087375	15087678	382.8	-20.1		303	314	1	(R)IKNQADC(CAM)IPFFR(S)	Myeloperoxidase (P05164.1, human) MW: 83869 Da pI: 9.2 cover 18.5% (138/745AA's)
357	53	16298321	16297802	1510.7	31.9		512	524	1	(R)LDNRYQPMEPNPR(V)	Myeloperoxidase (P05164.1, human) MW: 83869 Da pI: 9.2 cover 18.5% (138/745AA's)
358	54	COVID-19 spike protein MW: 141180 Da pI: 6.2 cover 8.8% (112/1273AA's)									COVID-19 spike protein MW: 141180 Da pI: 6.2 cover 8.8% (112/1273AA's)
359	54	8825095	8824680	342.3	47.0	1Gln->pyro-Glu	409	417	0	(R)QIAPGQTGK(I)	COVID-19 spike protein MW: 141180 Da pI: 6.2 cover 8.8% (112/1273AA's)
360	54	8864345	8864305	1387.8	1955-04-01		418	424	0	(K)IADYNYK(L)	COVID-19 spike protein MW: 141180 Da pI: 6.2 cover 8.8% (112/1273AA's)
361	54	9595336	9595057	4930.3	2020-01-29	1Gln->pyro-Glu	183	190	1	(K)QGNFKNLR(E)	COVID-19 spike protein MW: 141180 Da pI: 6.2 cover 8.8% (112/1273AA's)
362	54	10345160	10345881	1078.3	-69.7		826	835	0	(K)VTLADAGFIK(Q)	COVID-19 spike protein MW: 141180 Da pI: 6.2 cover 8.8% (112/1273AA's)
363	54	10525238	10525887	598.8	-61.7		188	195	1	(K)NLREFVFK(N)	COVID-19 spike protein MW: 141180 Da pI: 6.2 cover 8.8% (112/1273AA's)
364	54	11395397	11395996	755.2	-52.6		559	567	0	(K)FLPFQQFGR(D)	COVID-19 spike protein MW: 141180 Da pI: 6.2 cover 8.8% (112/1273AA's)
365	54	11865591	11866426	664.8	-70.4		1182	1191	1	(K)EIDRLNEVAK(N)	COVID-19 spike protein MW: 141180 Da pI: 6.2 cover 8.8% (112/1273AA's)
366	54	12436379	12436470	1613.2	-7.32		35	44	1	(R)GVYYPDKVFR(S)	COVID-19 spike protein MW: 141180 Da pI: 6.2 cover 8.8% (112/1273AA's)
367	54	12756304	12757056	549.7	-58.9		922	933	0	(K)LIANQFNSAIGK(I)	COVID-19 spike protein MW: 141180 Da pI: 6.2 cover 8.8% (112/1273AA's)
368	54	13816679	13817474	836.3	-57.5		815	825	1	(K)RSFIEDLLFNK(V)	COVID-19 spike protein MW: 141180 Da pI: 6.2 cover 8.8% (112/1273AA's)
369	54	14556722	14557550	529.2	-56.9		404	417	1	(R)GDEVRQIAPGQTGK(I)	COVID-19 spike protein MW: 141180 Da pI: 6.2 cover 8.8% (112/1273AA's)
370	54	18079534	18079701	368.5	-9.22		98	113	1	(K)SNIIRGWIFGTTLDSK(T)	COVID-19 spike protein MW: 141180 Da pI: 6.2 cover 8.8% (112/1273AA's)
371	55	COVID-19 nucleocapsid phosphoprotein protein id = YP 009724397.2 2 MW: 45626 Da pI: 10.1 cover 23.4% (98/419AA's)									COVID-19 nucleocapsid phosphoprotein protein id = YP 009724397.2 2 MW: 45626 Da pI: 10.1 cover 23.4% (98/419AA's)
372	55	8054183	8053799	423.9	47.7		196	203	0	(R)NSTPGSSR(G)	COVID-19 nucleocapsid phosphoprotein protein id = YP 009724397.2 2 MW: 45626 Da pI: 10.1 cover 23.4% (98/419AA's)
373	55	8864345	8864054	1387.8	32.9		170	177	0	(K)GFYAEGSR(G)	COVID-19 nucleocapsid phosphoprotein protein id = YP 009724397.2 2 MW: 45626 Da pI: 10.1 cover 23.4% (98/419AA's)
374	55	9164645	9164775	290.8	-14.1		362	369	0	(K)TFPPTEPK(K)	COVID-19 nucleocapsid phosphoprotein protein id = YP 009724397.2 2 MW: 45626 Da pI: 10.1 cover 23.4% (98/419AA's)
375	55	11285480	11285644	1247.2	-14.5		376	385	0	(K)ADETQALPQR(Q)	COVID-19 nucleocapsid phosphoprotein protein id = YP 009724397.2 2 MW: 45626 Da pI: 10.1 cover 23.4% (98/419AA's)
376	55	12506257	12506409	3220.7	-12.1	1 Ox	227	237	1	(R)LNQLESKMSGK(G)	COVID-19 nucleocapsid phosphoprotein protein id = YP 009724397.2 2 MW: 45626 Da pI: 10.1 cover 23.4% (98/419AA's)
377	55	12826797	12826651	565.9	2020-04-11		267	277	1	(K)AYNVTQAFGRR(G)	COVID-19 nucleocapsid phosphoprotein protein id = YP 009724397.2 2 MW: 45626 Da pI: 10.1 cover 23.4% (98/419AA's)
378	55	13306987	13307074	789.7	-6.52		238	249	1	(K)GQQQQGQTVTKK(S)	COVID-19 nucleocapsid phosphoprotein protein id = YP 009724397.2 2 MW: 45626 Da pI: 10.1 cover 23.4% (98/419AA's)
379	55	16008086	16007245	400.1	52.6	1 Ox	1	14	1	(-)MSDNGPQNQRNAPR(I)	COVID-19 nucleocapsid phosphoprotein protein id = YP 009724397.2 2 MW: 45626 Da pI: 10.1 cover 23.4% (98/419AA's)
380	55	16268427	16267401	607.4	63.1	1Acetyl	1	14	1	(-)MSDNGPQNQRNAPR(I)	COVID-19 nucleocapsid phosphoprotein protein id = YP 009724397.2 2 MW: 45626 Da pI: 10.1 cover 23.4% (98/419AA's)
381	55	17889086	17888511	622.6	32.1		278	293	0	(R)GPEQTQGNFGDQELIR(Q)	COVID-19 nucleocapsid phosphoprotein protein id = YP 009724397.2 2 MW: 45626 Da pI: 10.1 cover 23.4% (98/419AA's)
382	56	HistoneH1.4 (P10412, human) MW: 21865 Da pI: 11.0 cover 19.2% (42/219AA's)									HistoneH1.4 (P10412, human) MW: 21865 Da pI: 11.0 cover 19.2% (42/219AA's)
383	56	8444464	8444887	6852.1	-50.1		141	149	1	(K)ATGAATPKK(S)	HistoneH1.4 (P10412, human) MW: 21865 Da pI: 11.0 cover 19.2% (42/219AA's)
384	56	8444464	8444887	6852.1	-50.1		140	148	1	(K)KATGAATPK(K)	HistoneH1.4 (P10412, human) MW: 21865 Da pI: 11.0 cover 19.2% (42/219AA's)
385	56	8584570	8584680	1167.8	-12.7		111	119	0	(K)AASGEAKPK(A)	HistoneH1.4 (P10412, human) MW: 21865 Da pI: 11.0 cover 19.2% (42/219AA's)
386	56	10575545	10576000	381.2	-43.1		111	121	1	(K)AASGEAKPKAK(K)	HistoneH1.4 (P10412, human) MW: 21865 Da pI: 11.0 cover 19.2% (42/219AA's)
387	56	15207339	15207591	5170.0	-16.6	1Met-loss+Acetyl	1	17	0	(-)MSETAPAAPAAPAPAEK(T)	HistoneH1.4 (P10412, human) MW: 21865 Da pI: 11.0 cover 19.2% (42/219AA's)
388	56	16677375	16677945	2847.5	-34.2	1 Ox 1Acetyl	1	17	0	(-)MSETAPAAPAAPAPAEK(T)	HistoneH1.4 (P10412, human) MW: 21865 Da pI: 11.0 cover 19.2% (42/219AA's)
389	56	19460102	19460229	334.4	-6.56	1Met-loss+Acetyl	1	21	1	(-)MSETAPAAPAAPAPAEKTPVK(K)	HistoneH1.4 (P10412, human) MW: 21865 Da pI: 11.0 cover 19.2% (42/219AA's)
390	57	HistoneH3.2 (Q71DI3, human) MW: 15388 Da pI: 11.3 cover 25.7% (35/136AA's)									HistoneH3.2 (Q71DI3, human) MW: 15388 Da pI: 11.3 cover 25.7% (35/136AA's)
391	57	8444464	8445073	6852.1	-72.1		117	123	1	(K)RVTIMPK(D)	HistoneH3.2 (Q71DI3, human) MW: 15388 Da pI: 11.3 cover 25.7% (35/136AA's)
392	57	8584570	8585156	1167.8	-68.2		20	27	1	(K)QLATKAAR(K)	HistoneH3.2 (Q71DI3, human) MW: 15388 Da pI: 11.3 cover 25.7% (35/136AA's)
393	57	9595336	9595884	4930.3	-57.1		58	65	1	(K)STELLIRK(L)	HistoneH3.2 (Q71DI3, human) MW: 15388 Da pI: 11.3 cover 25.7% (35/136AA's)
394	57	10325531	10325949	2397.1	-40.4		42	50	0	(R)YRPGTVALR(E)	HistoneH3.2 (Q71DI3, human) MW: 15388 Da pI: 11.3 cover 25.7% (35/136AA's)
395	57	12506257	12507103	3220.7	-67.6		55	64	1	(R)YQKSTELLIR(K)	HistoneH3.2 (Q71DI3, human) MW: 15388 Da pI: 11.3 cover 25.7% (35/136AA's)
396	58	HistoneH2B (P06899, human) MW: 13904 Da pI: 10.3 cover 52.4% (66/126AA's)									HistoneH2B (P06899, human) MW: 13904 Da pI: 10.3 cover 52.4% (66/126AA's)
397	58	9685820	9685411	769.1	42.2		118	126	1	(K)AVTKYTSAK(-)	HistoneH2B (P06899, human) MW: 13904 Da pI: 10.3 cover 52.4% (66/126AA's)
398	58	10925934	10926048	577.4	-10.4	1Met-loss	1	12	1	(-)MPEPAKSAPAPK(K)	HistoneH2B (P06899, human) MW: 13904 Da pI: 10.3 cover 52.4% (66/126AA's)
399	58	14917527	14918094	3398.6	-38.0		36	47	1	(K)ESYSIYVYKVLK(Q)	HistoneH2B (P06899, human) MW: 13904 Da pI: 10.3 cover 52.4% (66/126AA's)
400	58	15087375	15088431	382.8	-70.0		45	58	1	(K)VLKQVHPDTGISSK(A)	HistoneH2B (P06899, human) MW: 13904 Da pI: 10.3 cover 52.4% (66/126AA's)
401	58	24443420	24441697	554.1	70.5	1 Ox	59	80	1	(K)AMGIMNSFVNDIFERIAGEASR(L)	HistoneH2B (P06899, human) MW: 13904 Da pI: 10.3 cover 52.4% (66/126AA's)
402	59	Neutrophil elastase (NP-001963.1 w/o signal peptide, human) MW: 26362 Da pI: 9.6 cover 16.2% (40/247AA's)									Neutrophil elastase (NP-001963.1 w/o signal peptide, human) MW: 26362 Da pI: 9.6 cover 16.2% (40/247AA's)
403	59	9484362	9484931	2391.1	-60.0		164	171	0	(R)SNVC(CAM)TLVR(G)	Neutrophil elastase (NP-001963.1 w/o signal peptide, human) MW: 26362 Da pI: 9.6 cover 16.2% (40/247AA's)
404	59	11616137	11616157	506.2	-1.76		164	173	1	(R)SNVC(CAM)TLVRGR(Q)	Neutrophil elastase (NP-001963.1 w/o signal peptide, human) MW: 26362 Da pI: 9.6 cover 16.2% (40/247AA's)
405	59	13306987	13307226	789.7	-18.0		73	83	1	(R)EPTRQVFAVQR(I)	Neutrophil elastase (NP-001963.1 w/o signal peptide, human) MW: 26362 Da pI: 9.6 cover 16.2% (40/247AA's)
406	59	20879938	20880590	244.0	-31.2	1 Ox	125	143	1	(R)LGNGVQC(CAM)LAMGWGLLGRNR(G)	Neutrophil elastase (NP-001963.1 w/o signal peptide, human) MW: 26362 Da pI: 9.6 cover 16.2% (40/247AA's)
407	60	HistoneH2B (P06899, human), >90%identitywithhumanH2Btype1 MW: 13906 Da pI: 10.3 cover 38.1% (48/126AA's)									HistoneH2B (P06899, human), >90%identitywithhumanH2Btype1 MW: 13906 Da pI: 10.3 cover 38.1% (48/126AA's)
408	60	10925934	10926048	577.4	-10.4	1Met-loss	1	12	1	(-)MPEPAKSAPAPK(K)	HistoneH2B (P06899, human), >90%identitywithhumanH2Btype1 MW: 13906 Da pI: 10.3 cover 38.1% (48/126AA's)
409	60	15087375	15088431	382.8	-70.0		45	58	1	(K)VLKQVHPDTGISSK(A)	HistoneH2B (P06899, human), >90%identitywithhumanH2Btype1 MW: 13906 Da pI: 10.3 cover 38.1% (48/126AA's)
410	60	24443420	24441697	554.1	70.5	1 Ox	59	80	1	(K)AMGIMNSFVNDIFERIAGEASR(L)	HistoneH2B (P06899, human), >90%identitywithhumanH2Btype1 MW: 13906 Da pI: 10.3 cover 38.1% (48/126AA's)
411	16	COVID-19 membrane glycoprotein protein id = YP 009724393.1 1 MW: 25147 Da pI: 9.5 cover 13.1% (29/222AA's)									COVID-19 membrane glycoprotein protein id = YP 009724393.1 1 MW: 25147 Da pI: 9.5 cover 13.1% (29/222AA's)
412	16	15197400	15197288	361.9	1934-07-01		187	200	1	(R)VAGDSGFAAYSRYR(I)	COVID-19 membrane glycoprotein protein id = YP 009724393.1 1 MW: 25147 Da pI: 9.5 cover 13.1% (29/222AA's)
413	16	16778021	16778364	550.4	-20.5	1Acetyl	1	15	1	(-)MADSNGTITVEELKK(L)	COVID-19 membrane glycoprotein protein id = YP 009724393.1 1 MW: 25147 Da pI: 9.5 cover 13.1% (29/222AA's)
414	62	Myeloperoxidase (P05164.1, human) MW: 83869 Da pI: 9.2 cover 23.4% (174/745AA's)									Myeloperoxidase (P05164.1, human) MW: 83869 Da pI: 9.2 cover 23.4% (174/745AA's)
415	62	8044291	8044284	240.0	0.843	1 Ox	549	556	0	(R)GLMATPAK(L)	Myeloperoxidase (P05164.1, human) MW: 83869 Da pI: 9.2 cover 23.4% (174/745AA's)
416	62	8124431	8124301	73.0	16.0		475	480	0	(K)YLPTYR(S)	Myeloperoxidase (P05164.1, human) MW: 83869 Da pI: 9.2 cover 23.4% (174/745AA's)
417	62	8874374	8874945	590.0	-64.4		229	236	0	(R)AVSNEIVR(F)	Myeloperoxidase (P05164.1, human) MW: 83869 Da pI: 9.2 cover 23.4% (174/745AA's)
418	62	9024844	9024690	332.7	17.0		185	193	0	(R)SPTLGASNR(A)	Myeloperoxidase (P05164.1, human) MW: 83869 Da pI: 9.2 cover 23.4% (174/745AA's)
419	62	9444969	9445312	84.2	-36.3		220	228	0	(R)NGFPVALAR(A)	Myeloperoxidase (P05164.1, human) MW: 83869 Da pI: 9.2 cover 23.4% (174/745AA's)
420	62	9644848	9645462	271.7	-63.7		71	78	1	(K)QLVDKAYK(E)	Myeloperoxidase (P05164.1, human) MW: 83869 Da pI: 9.2 cover 23.4% (174/745AA's)
421	62	10525149	10524643	96.3	48.1		481	489	0	(R)SYNDSVDPR(I)	Myeloperoxidase (P05164.1, human) MW: 83869 Da pI: 9.2 cover 23.4% (174/745AA's)
422	62	11006172	11006323	3201.3	-13.7		219	228	1	(K)RNGFPVALAR(A)	Myeloperoxidase (P05164.1, human) MW: 83869 Da pI: 9.2 cover 23.4% (174/745AA's)
423	62	11315805	11315252	128.9	48.9		516	524	0	(R)YQPMEPNPR(V)	Myeloperoxidase (P05164.1, human) MW: 83869 Da pI: 9.2 cover 23.4% (174/745AA's)
424	62	11525803	11526160	131.7	-31.0		490	499	0	(R)IANVFTNAFR(Y)	Myeloperoxidase (P05164.1, human) MW: 83869 Da pI: 9.2 cover 23.4% (174/745AA's)
425	62	11525803	11526484	131.7	-59.1	1Gln->pyro-Glu	104	114	1	(K)QPVAATRTAVR(A)	Myeloperoxidase (P05164.1, human) MW: 83869 Da pI: 9.2 cover 23.4% (174/745AA's)
426	62	12106575	12106539	172.0	1997-02-01		422	431	1	(R)EHNRLATELK(S)	Myeloperoxidase (P05164.1, human) MW: 83869 Da pI: 9.2 cover 23.4% (174/745AA's)
427	62	12856672	12856072	385.4	46.6		593	603	0	(R)DHGLPGYNAWR(R)	Myeloperoxidase (P05164.1, human) MW: 83869 Da pI: 9.2 cover 23.4% (174/745AA's)
428	62	14707657	14707659	1870.5	-0.162		560	571	1	(R)QNQIAVDEIRER(L)	Myeloperoxidase (P05164.1, human) MW: 83869 Da pI: 9.2 cover 23.4% (174/745AA's)
429	62	15087289	15087678	174.9	-25.8		303	314	1	(R)IKNQADC(CAM)IPFFR(S)	Myeloperoxidase (P05164.1, human) MW: 83869 Da pI: 9.2 cover 23.4% (174/745AA's)
430	62	15327386	15327301	122.5	1950-05-01	1 Ox	90	103	0	(R)SGSASPMELLSYFK(Q)	Myeloperoxidase (P05164.1, human) MW: 83869 Da pI: 9.2 cover 23.4% (174/745AA's)
431	62	16298319	16297802	2087.9	2020-07-31		512	524	1	(R)LDNRYQPMEPNPR(V)	Myeloperoxidase (P05164.1, human) MW: 83869 Da pI: 9.2 cover 23.4% (174/745AA's)
432	62	16458080	16457751	679.9	20.0	1 Ox	512	524	1	(R)LDNRYQPMEPNPR(V)	Myeloperoxidase (P05164.1, human) MW: 83869 Da pI: 9.2 cover 23.4% (174/745AA's)
433	62	24992929	24993599	87.6	-26.8		692	714	1	(R)QALAQISLPRIIC(CAM)DNTGITTVSK(N)	Myeloperoxidase (P05164.1, human) MW: 83869 Da pI: 9.2 cover 23.4% (174/745AA's)
434	63	COVID-19 spike protein MW: 141180 Da pI: 6.2 cover 8.3% (106/1273AA's)									COVID-19 spike protein MW: 141180 Da pI: 6.2 cover 8.3% (106/1273AA's)
435	63	8564825	8564199	313.7	73.0		196	202	0	(K)NIDGYFK(I)	COVID-19 spike protein MW: 141180 Da pI: 6.2 cover 8.3% (106/1273AA's)
436	63	8864103	8864305	129.8	-22.8		418	424	0	(K)IADYNYK(L)	COVID-19 spike protein MW: 141180 Da pI: 6.2 cover 8.3% (106/1273AA's)
437	63	9595294	9595057	2154.4	2020-07-24	1Gln->pyro-Glu	183	190	1	(K)QGNFKNLR(E)	COVID-19 spike protein MW: 141180 Da pI: 6.2 cover 8.3% (106/1273AA's)
438	63	10525149	10525887	96.3	-70.1		188	195	1	(K)NLREFVFK(N)	COVID-19 spike protein MW: 141180 Da pI: 6.2 cover 8.3% (106/1273AA's)
439	63	10765301	10765218	209.8	1967-07-01		568	577	0	(R)DIADTTDAVR(D)	COVID-19 spike protein MW: 141180 Da pI: 6.2 cover 8.3% (106/1273AA's)
440	63	11865690	11866426	185.1	-62.0		1182	1191	1	(K)EIDRLNEVAK(N)	COVID-19 spike protein MW: 141180 Da pI: 6.2 cover 8.3% (106/1273AA's)
441	63	12436240	12436470	120.5	-18.5		35	44	1	(R)GVYYPDKVFR(S)	COVID-19 spike protein MW: 141180 Da pI: 6.2 cover 8.3% (106/1273AA's)
442	63	12756168	12757056	271.0	-69.6		922	933	0	(K)LIANQFNSAIGK(I)	COVID-19 spike protein MW: 141180 Da pI: 6.2 cover 8.3% (106/1273AA's)
443	63	13216599	13215841	178.9	57.3	1Gln->pyro-Glu	836	847	0	(K)QYGDC(CAM)LGDIAAR(D)	COVID-19 spike protein MW: 141180 Da pI: 6.2 cover 8.3% (106/1273AA's)
444	63	13816714	13817474	490.4	-55.0		815	825	1	(K)RSFIEDLLFNK(V)	COVID-19 spike protein MW: 141180 Da pI: 6.2 cover 8.3% (106/1273AA's)
445	63	14557017	14557550	244.5	-36.7		404	417	1	(R)GDEVRQIAPGQTGK(I)	COVID-19 spike protein MW: 141180 Da pI: 6.2 cover 8.3% (106/1273AA's)
446	64	COVID-19 nucleocapsid phosphoprotein protein id = YP 009724397.2 2 MW: 45626 Da pI: 10.1 cover 15.8% (66/419AA's)									COVID-19 nucleocapsid phosphoprotein protein id = YP 009724397.2 2 MW: 45626 Da pI: 10.1 cover 15.8% (66/419AA's)
447	64	8864103	8864054	129.8	1955-05-01		170	177	0	(K)GFYAEGSR(G)	COVID-19 nucleocapsid phosphoprotein protein id = YP 009724397.2 2 MW: 45626 Da pI: 10.1 cover 15.8% (66/419AA's)
448	64	9164622	9164775	99.3	-16.6		362	369	0	(K)TFPPTEPK(K)	COVID-19 nucleocapsid phosphoprotein protein id = YP 009724397.2 2 MW: 45626 Da pI: 10.1 cover 15.8% (66/419AA's)
449	64	11285404	11285644	620.5	-21.2		376	385	0	(K)ADETQALPQR(Q)	COVID-19 nucleocapsid phosphoprotein protein id = YP 009724397.2 2 MW: 45626 Da pI: 10.1 cover 15.8% (66/419AA's)
450	64	12506318	12506409	1047.3	-7.31	1 Ox	227	237	1	(R)LNQLESKMSGK(G)	COVID-19 nucleocapsid phosphoprotein protein id = YP 009724397.2 2 MW: 45626 Da pI: 10.1 cover 15.8% (66/419AA's)
451	64	13306929	13307074	161.1	-10.9		238	249	1	(K)GQQQQGQTVTKK(S)	COVID-19 nucleocapsid phosphoprotein protein id = YP 009724397.2 2 MW: 45626 Da pI: 10.1 cover 15.8% (66/419AA's)
452	64	24992929	24993235	87.6	-12.3	1 Ox	210	233	1	(R)MAGNGGDAALALLLLDRLNQLESK(M)	COVID-19 nucleocapsid phosphoprotein protein id = YP 009724397.2 2 MW: 45626 Da pI: 10.1 cover 15.8% (66/419AA's)
453	65	HistoneH1.4 (P10412, human) MW: 21865 Da pI: 11.0 cover 18.3% (40/219AA's)									HistoneH1.4 (P10412, human) MW: 21865 Da pI: 11.0 cover 18.3% (40/219AA's)
454	65	8444536	8444887	3259.2	-41.5		141	149	1	(K)ATGAATPKK(S)	HistoneH1.4 (P10412, human) MW: 21865 Da pI: 11.0 cover 18.3% (40/219AA's)
455	65	8444536	8444887	3259.2	-41.5		140	148	1	(K)KATGAATPK(K)	HistoneH1.4 (P10412, human) MW: 21865 Da pI: 11.0 cover 18.3% (40/219AA's)
456	65	8584340	8584680	135.5	-39.6		111	119	0	(K)AASGEAKPK(A)	HistoneH1.4 (P10412, human) MW: 21865 Da pI: 11.0 cover 18.3% (40/219AA's)
457	65	15207319	15207591	5093.6	-17.9	1Met-loss+Acetyl	1	17	0	(-)MSETAPAAPAAPAPAEK(T)	HistoneH1.4 (P10412, human) MW: 21865 Da pI: 11.0 cover 18.3% (40/219AA's)
458	65	16258220	16257839	172.3	2020-04-23	1 Ox	1	17	0	(-)MSETAPAAPAAPAPAEK(T)	HistoneH1.4 (P10412, human) MW: 21865 Da pI: 11.0 cover 18.3% (40/219AA's)
459	65	16677492	16677945	705.5	-27.2	1 Ox 1Acetyl	1	17	0	(-)MSETAPAAPAAPAPAEK(T)	HistoneH1.4 (P10412, human) MW: 21865 Da pI: 11.0 cover 18.3% (40/219AA's)
460	65	19459877	19460229	140.4	-18.1	1Met-loss+Acetyl	1	21	1	(-)MSETAPAAPAAPAPAEKTPVK(K)	HistoneH1.4 (P10412, human) MW: 21865 Da pI: 11.0 cover 18.3% (40/219AA's)
461	66	HistoneH2B (P06899, human) MW: 13904 Da pI: 10.3 cover 49.2% (62/126AA's)									HistoneH2B (P06899, human) MW: 13904 Da pI: 10.3 cover 49.2% (62/126AA's)
462	66	8163966	8164574	186.3	-74.5		94	100	0	(R)EIQTAVR(L)	HistoneH2B (P06899, human) MW: 13904 Da pI: 10.3 cover 49.2% (62/126AA's)
463	66	9685898	9685411	169.3	50.2		118	126	1	(K)AVTKYTSAK(-)	HistoneH2B (P06899, human) MW: 13904 Da pI: 10.3 cover 49.2% (62/126AA's)
464	66	10925855	10926048	169.1	-17.6	1Met-loss	1	12	1	(-)MPEPAKSAPAPK(K)	HistoneH2B (P06899, human) MW: 13904 Da pI: 10.3 cover 49.2% (62/126AA's)
465	66	14917405	14918094	1308.0	-46.2		36	47	1	(K)ESYSIYVYKVLK(Q)	HistoneH2B (P06899, human) MW: 13904 Da pI: 10.3 cover 49.2% (62/126AA's)
466	66	17438250	17438193	121.6	1930-03-01		59	73	0	(K)AMGIMNSFVNDIFER(I)	HistoneH2B (P06899, human) MW: 13904 Da pI: 10.3 cover 49.2% (62/126AA's)
467	66	24442958	24441697	356.6	51.6	1 Ox	59	80	1	(K)AMGIMNSFVNDIFERIAGEASR(L)	HistoneH2B (P06899, human) MW: 13904 Da pI: 10.3 cover 49.2% (62/126AA's)
468	67	HistoneH3.2 (Q71DI3, human) MW: 15388 Da pI: 11.3 cover 19.9% (27/136AA's)									HistoneH3.2 (Q71DI3, human) MW: 15388 Da pI: 11.3 cover 19.9% (27/136AA's)
469	67	8444536	8445073	3259.2	-63.6		117	123	1	(K)RVTIMPK(D)	HistoneH3.2 (Q71DI3, human) MW: 15388 Da pI: 11.3 cover 19.9% (27/136AA's)
470	67	9595294	9595884	2154.4	-61.4		58	65	1	(K)STELLIRK(L)	HistoneH3.2 (Q71DI3, human) MW: 15388 Da pI: 11.3 cover 19.9% (27/136AA's)
471	67	10325587	10325949	1144.7	-35.0		42	50	0	(R)YRPGTVALR(E)	HistoneH3.2 (Q71DI3, human) MW: 15388 Da pI: 11.3 cover 19.9% (27/136AA's)
472	67	12506318	12507103	1047.3	-62.8		55	64	1	(R)YQKSTELLIR(K)	HistoneH3.2 (Q71DI3, human) MW: 15388 Da pI: 11.3 cover 19.9% (27/136AA's)
473	68	HistoneH2B (P06899, human), >90%identitywithhumanH2Btype1 MW: 13906 Da pI: 10.3 cover 32.5% (41/126AA's)									HistoneH2B (P06899, human), >90%identitywithhumanH2Btype1 MW: 13906 Da pI: 10.3 cover 32.5% (41/126AA's)
474	68	8163966	8164574	186.3	-74.5		94	100	0	(R)EIQTAVR(L)	HistoneH2B (P06899, human), >90%identitywithhumanH2Btype1 MW: 13906 Da pI: 10.3 cover 32.5% (41/126AA's)
475	68	10925855	10926048	169.1	-17.6	1Met-loss	1	12	1	(-)MPEPAKSAPAPK(K)	HistoneH2B (P06899, human), >90%identitywithhumanH2Btype1 MW: 13906 Da pI: 10.3 cover 32.5% (41/126AA's)
476	68	17438250	17438193	121.6	1930-03-01		59	73	0	(K)AMGIMNSFVNDIFER(I)	HistoneH2B (P06899, human), >90%identitywithhumanH2Btype1 MW: 13906 Da pI: 10.3 cover 32.5% (41/126AA's)
477	68	24442958	24441697	356.6	51.6	1 Ox	59	80	1	(K)AMGIMNSFVNDIFERIAGEASR(L)	HistoneH2B (P06899, human), >90%identitywithhumanH2Btype1 MW: 13906 Da pI: 10.3 cover 32.5% (41/126AA's)
478	69	Neutrophil elastase (NP-001963.1 w/o signal peptide, human) MW: 26362 Da pI: 9.6 cover 7.7% (19/247AA's)									Neutrophil elastase (NP-001963.1 w/o signal peptide, human) MW: 26362 Da pI: 9.6 cover 7.7% (19/247AA's)
479	69	8304210	8304519	182.7	-37.2	1Gln->pyro-Glu	77	83	0	(R)QVFAVQR(I)	Neutrophil elastase (NP-001963.1 w/o signal peptide, human) MW: 26362 Da pI: 9.6 cover 7.7% (19/247AA's)
480	69	9484333	9484931	933.3	-63.1		164	171	0	(R)SNVC(CAM)TLVR(G)	Neutrophil elastase (NP-001963.1 w/o signal peptide, human) MW: 26362 Da pI: 9.6 cover 7.7% (19/247AA's)
481	69	13306929	13307226	161.1	-22.4		73	83	1	(R)EPTRQVFAVQR(I)	Neutrophil elastase (NP-001963.1 w/o signal peptide, human) MW: 26362 Da pI: 9.6 cover 7.7% (19/247AA's)
482	70	HistoneH2A (P04908, human) MW: 14136 Da pI: 11.0 cover 6.9% (9/130AA's)									HistoneH2A (P04908, human) MW: 14136 Da pI: 11.0 cover 6.9% (9/130AA's)
483	70	9444969	9445312	84.2	-36.3		22	30	0	(R)AGLQFPVGR(V)	HistoneH2A (P04908, human) MW: 14136 Da pI: 11.0 cover 6.9% (9/130AA's)
484	71	COVID-19 membrane glycoprotein protein id = YP 009724393.1 1 MW: 25147 Da pI: 9.5 cover 6.3% (14/222AA's)									COVID-19 membrane glycoprotein protein id = YP 009724393.1 1 MW: 25147 Da pI: 9.5 cover 6.3% (14/222AA's)
485	71	15197228	15197288	206.7	-3.98		187	200	1	(R)VAGDSGFAAYSRYR(I)	COVID-19 membrane glycoprotein protein id = YP 009724393.1 1 MW: 25147 Da pI: 9.5 cover 6.3% (14/222AA's)
486	72	Myeloperoxidase (P05164.1, human) MW: 83869 Da pI: 9.2 cover 18.4% (137/745AA's)									Myeloperoxidase (P05164.1, human) MW: 83869 Da pI: 9.2 cover 18.4% (137/745AA's)
487	72	8044261	8044284	4558.6	-2.90	1 Ox	549	556	0	(R)GLMATPAK(L)	Myeloperoxidase (P05164.1, human) MW: 83869 Da pI: 9.2 cover 18.4% (137/745AA's)
488	72	8874418	8874945	13204.0	-59.4		229	236	0	(R)AVSNEIVR(F)	Myeloperoxidase (P05164.1, human) MW: 83869 Da pI: 9.2 cover 18.4% (137/745AA's)
489	72	9024791	9024690	3729.5	2020-02-11		185	193	0	(R)SPTLGASNR(A)	Myeloperoxidase (P05164.1, human) MW: 83869 Da pI: 9.2 cover 18.4% (137/745AA's)
490	72	9474551	9475197	1986.1	-68.2	1Gln->pyro-Glu	71	78	1	(K)QLVDKAYK(E)	Myeloperoxidase (P05164.1, human) MW: 83869 Da pI: 9.2 cover 18.4% (137/745AA's)
491	72	9644880	9645462	2186.2	-60.4		71	78	1	(K)QLVDKAYK(E)	Myeloperoxidase (P05164.1, human) MW: 83869 Da pI: 9.2 cover 18.4% (137/745AA's)
492	72	11006211	11006323	12322.6	-10.2		219	228	1	(K)RNGFPVALAR(A)	Myeloperoxidase (P05164.1, human) MW: 83869 Da pI: 9.2 cover 18.4% (137/745AA's)
493	72	12386572	12385729	5755.1	68.1	1 Ox	175	184	1	(R)TITGMC(CAM)NNRR(S)	Myeloperoxidase (P05164.1, human) MW: 83869 Da pI: 9.2 cover 18.4% (137/745AA's)
494	72	14707500	14707659	6450.4	-10.8		560	571	1	(R)QNQIAVDEIRER(L)	Myeloperoxidase (P05164.1, human) MW: 83869 Da pI: 9.2 cover 18.4% (137/745AA's)
495	72	15097171	15097671	3424.7	-33.1		500	511	0	(R)YGHTLIQPFMFR(L)	Myeloperoxidase (P05164.1, human) MW: 83869 Da pI: 9.2 cover 18.4% (137/745AA's)
496	72	16298274	16297802	1840.9	2020-09-28		512	524	1	(R)LDNRYQPMEPNPR(V)	Myeloperoxidase (P05164.1, human) MW: 83869 Da pI: 9.2 cover 18.4% (137/745AA's)
497	72	24992572	24993599	193.1	-41.1		692	714	1	(R)QALAQISLPRIIC(CAM)DNTGITTVSK(N)	Myeloperoxidase (P05164.1, human) MW: 83869 Da pI: 9.2 cover 18.4% (137/745AA's)
498	72	27641960	27643433	113.9	-53.3	1 Ox	630	653	1	(K)LMEQYGTPNNIDIWMGGVSEPLKR(K)	Myeloperoxidase (P05164.1, human) MW: 83869 Da pI: 9.2 cover 18.4% (137/745AA's)
499	72	27803640	27803382	136.0	2027-09-01	2 Ox	630	653	1	(K)LMEQYGTPNNIDIWMGGVSEPLKR(K)	Myeloperoxidase (P05164.1, human) MW: 83869 Da pI: 9.2 cover 18.4% (137/745AA's)
500	73	COVID-19 spike protein MW: 141180 Da pI: 6.2 cover 8.6% (109/1273AA's)									COVID-19 spike protein MW: 141180 Da pI: 6.2 cover 8.6% (109/1273AA's)
501	73	8825254	8824680	1399.4	65.1	1Gln->pyro-Glu	409	417	0	(R)QIAPGQTGK(I)	COVID-19 spike protein MW: 141180 Da pI: 6.2 cover 8.6% (109/1273AA's)
502	73	8864314	8864305	4573.3	2020-05-01		418	424	0	(K)IADYNYK(L)	COVID-19 spike protein MW: 141180 Da pI: 6.2 cover 8.6% (109/1273AA's)
503	73	9595370	9595057	11263.4	32.6	1Gln->pyro-Glu	183	190	1	(K)QGNFKNLR(E)	COVID-19 spike protein MW: 141180 Da pI: 6.2 cover 8.6% (109/1273AA's)
504	73	9764664	9765323	1460.9	-67.5		183	190	1	(K)QGNFKNLR(E)	COVID-19 spike protein MW: 141180 Da pI: 6.2 cover 8.6% (109/1273AA's)
505	73	10345116	10345881	4406.5	-73.9		826	835	0	(K)VTLADAGFIK(Q)	COVID-19 spike protein MW: 141180 Da pI: 6.2 cover 8.6% (109/1273AA's)
506	73	10765303	10765218	1502.0	1985-07-01		568	577	0	(R)DIADTTDAVR(D)	COVID-19 spike protein MW: 141180 Da pI: 6.2 cover 8.6% (109/1273AA's)
507	73	11395353	11395996	1741.0	-56.5		559	567	0	(K)FLPFQQFGR(D)	COVID-19 spike protein MW: 141180 Da pI: 6.2 cover 8.6% (109/1273AA's)
508	73	12126531	12126293	3871.9	2020-07-19		301	310	1	(K)C(CAM)TLKSFTVEK(G)	COVID-19 spike protein MW: 141180 Da pI: 6.2 cover 8.6% (109/1273AA's)
509	73	14556718	14557550	1983.7	-57.2		404	417	1	(R)GDEVRQIAPGQTGK(I)	COVID-19 spike protein MW: 141180 Da pI: 6.2 cover 8.6% (109/1273AA's)
510	73	21720376	21720390	360.2	-0.619		538	557	0	(K)C(CAM)VNFNFNGLTGTGVLTESNK(K)	COVID-19 spike protein MW: 141180 Da pI: 6.2 cover 8.6% (109/1273AA's)
511	73	24721103	24722320	378.0	-49.2		1087	1107	1	(K)AHFPREGVFVSNGTHWFVTQR(N)	COVID-19 spike protein MW: 141180 Da pI: 6.2 cover 8.6% (109/1273AA's)
512	74	COVID-19 nucleocapsid phosphoprotein protein id = YP 009724397.2 2 MW: 45626 Da pI: 10.1 cover 24.3% (102/419AA's)									COVID-19 nucleocapsid phosphoprotein protein id = YP 009724397.2 2 MW: 45626 Da pI: 10.1 cover 24.3% (102/419AA's)
513	74	8864314	8864054	4573.3	2020-04-29	170	177	0	(K)GFYAEGSR(G)		COVID-19 nucleocapsid phosphoprotein protein id = YP 009724397.2 2 MW: 45626 Da pI: 10.1 cover 24.3% (102/419AA's)
514	74	9045008	9044887	1012.4	2020-04-13		62	68	1	(K)EDLKFPR(G)	COVID-19 nucleocapsid phosphoprotein protein id = YP 009724397.2 2 MW: 45626 Da pI: 10.1 cover 24.3% (102/419AA's)
515	74	9164689	9164775	2911.7	-9.36		362	369	0	(K)TFPPTEPK(K)	COVID-19 nucleocapsid phosphoprotein protein id = YP 009724397.2 2 MW: 45626 Da pI: 10.1 cover 24.3% (102/419AA's)
516	74	11285460	11285644	12237.6	-16.3		376	385	0	(K)ADETQALPQR(Q)	COVID-19 nucleocapsid phosphoprotein protein id = YP 009724397.2 2 MW: 45626 Da pI: 10.1 cover 24.3% (102/419AA's)
517	74	12496323	12495880	2480.9	35.5		192	203	1	(R)NSSRNSTPGSSR(G)	COVID-19 nucleocapsid phosphoprotein protein id = YP 009724397.2 2 MW: 45626 Da pI: 10.1 cover 24.3% (102/419AA's)
518	74	12506219	12506409	3103.1	-15.2	1 Ox	227	237	1	(R)LNQLESKMSGK(G)	COVID-19 nucleocapsid phosphoprotein protein id = YP 009724397.2 2 MW: 45626 Da pI: 10.1 cover 24.3% (102/419AA's)
519	74	12566185	12566593	2246.9	-32.5		375	385	1	(K)KADETQALPQR(Q)	COVID-19 nucleocapsid phosphoprotein protein id = YP 009724397.2 2 MW: 45626 Da pI: 10.1 cover 24.3% (102/419AA's)
520	74	13306773	13307074	2273.1	-22.6		238	249	1	(K)GQQQQGQTVTKK(S)	COVID-19 nucleocapsid phosphoprotein protein id = YP 009724397.2 2 MW: 45626 Da pI: 10.1 cover 24.3% (102/419AA's)
521	74	17888776	17888511	882.1	2020-08-14		278	293	0	(R)GPEQTQGNFGDQELIR(Q)	COVID-19 nucleocapsid phosphoprotein protein id = YP 009724397.2 2 MW: 45626 Da pI: 10.1 cover 24.3% (102/419AA's)
522	74	24992572	24993235	193.1	-26.6	1 Ox	210	233	1	(R)MAGNGGDAALALLLLDRLNQLESK(M)	COVID-19 nucleocapsid phosphoprotein protein id = YP 009724397.2 2 MW: 45626 Da pI: 10.1 cover 24.3% (102/419AA's)
523	75	HistoneH3.2 (Q71DI3, human) MW: 15388 Da pI: 11.3 cover 25.7% (35/136AA's)									HistoneH3.2 (Q71DI3, human) MW: 15388 Da pI: 11.3 cover 25.7% (35/136AA's)
524	75	8444653	8445073	10528.0	-49.8		117	123	1	(K)RVTIMPK(D)	HistoneH3.2 (Q71DI3, human) MW: 15388 Da pI: 11.3 cover 25.7% (35/136AA's)
525	75	8584606	8585156	4939.5	-64.1		20	27	1	(K)QLATKAAR(K)	HistoneH3.2 (Q71DI3, human) MW: 15388 Da pI: 11.3 cover 25.7% (35/136AA's)
526	75	9595370	9595884	11263.4	-53.5		58	65	1	(K)STELLIRK(L)	HistoneH3.2 (Q71DI3, human) MW: 15388 Da pI: 11.3 cover 25.7% (35/136AA's)
527	75	10325498	10325949	10239.5	-43.6		42	50	0	(R)YRPGTVALR(E)	HistoneH3.2 (Q71DI3, human) MW: 15388 Da pI: 11.3 cover 25.7% (35/136AA's)
528	75	12506219	12507103	3103.1	-70.7		55	64	1	(R)YQKSTELLIR(K)	HistoneH3.2 (Q71DI3, human) MW: 15388 Da pI: 11.3 cover 25.7% (35/136AA's)
529	76	HistoneH2B (P06899, human) MW: 13904 Da pI: 10.3 cover 48.4% (61/126AA's) MW: 21865 Da pI: 11.0									HistoneH2B (P06899, human) MW: 13904 Da pI: 10.3 cover 48.4% (61/126AA's) MW: 21865 Da pI: 11.0
530	76	8164051	8164574	3669.3	-64.1		94	100	0	(R)EIQTAVR(L)	HistoneH2B (P06899, human) MW: 13904 Da pI: 10.3 cover 48.4% (61/126AA's) MW: 21865 Da pI: 11.0
531	76	8284255	8284210	2490.7	1937-05-01		110	117	0	(K)HAVSEGTK(A)	HistoneH2B (P06899, human) MW: 13904 Da pI: 10.3 cover 48.4% (61/126AA's) MW: 21865 Da pI: 11.0
532	76	10925607	10926048	1131.7	-40.4	1Met-loss	1	12	1	(-)MPEPAKSAPAPK(K)	HistoneH2B (P06899, human) MW: 13904 Da pI: 10.3 cover 48.4% (61/126AA's) MW: 21865 Da pI: 11.0
533	76	14917305	14918094	5056.1	-52.9		36	47	1	(K)ESYSIYVYKVLK(Q)	HistoneH2B (P06899, human) MW: 13904 Da pI: 10.3 cover 48.4% (61/126AA's) MW: 21865 Da pI: 11.0
534	76	24442798	24441697	875.6	45.0	1 Ox	59	80	1	(K)AMGIMNSFVNDIFERIAGEASR(L)	HistoneH2B (P06899, human) MW: 13904 Da pI: 10.3 cover 48.4% (61/126AA's) MW: 21865 Da pI: 11.0
535	77	HistoneH1.4 (P10412, human) MW: 13906 Da pI: 10.3 cover 16.4% (36/219AA's)									HistoneH1.4 (P10412, human) MW: 13906 Da pI: 10.3 cover 16.4% (36/219AA's)
536	77	8444653	8444887	10528.0	-27.7		141	149	1	(K)ATGAATPKK(S)	HistoneH1.4 (P10412, human) MW: 13906 Da pI: 10.3 cover 16.4% (36/219AA's)
537	77	8444653	8444887	10528.0	-27.7		140	148	1	(K)KATGAATPK(K)	HistoneH1.4 (P10412, human) MW: 13906 Da pI: 10.3 cover 16.4% (36/219AA's)
538	77	8584606	8584680	4939.5	-8.59		111	119	0	(K)AASGEAKPK(A)	HistoneH1.4 (P10412, human) MW: 13906 Da pI: 10.3 cover 16.4% (36/219AA's)
539	77	15207254	15207591	6106.1	-22.1	1Met-loss+Acetyl	1	17	0	(-)MSETAPAAPAAPAPAEK(T)	HistoneH1.4 (P10412, human) MW: 13906 Da pI: 10.3 cover 16.4% (36/219AA's)
540	77	16677328	16677945	1839.2	-37.0	1 Ox 1Acetyl	1	17	0	(-)MSETAPAAPAAPAPAEK(T)	HistoneH1.4 (P10412, human) MW: 13906 Da pI: 10.3 cover 16.4% (36/219AA's)
541	78	HistoneH2B (P06899, human) MW: 26362 Da pI: 9.6 cover 38.9% (49/126AA's)									HistoneH2B (P06899, human) MW: 26362 Da pI: 9.6 cover 38.9% (49/126AA's)
542	78	8164051	8164574	3669.3	-64.1		94	100	0	(R)EIQTAVR(L)	HistoneH2B (P06899, human) MW: 26362 Da pI: 9.6 cover 38.9% (49/126AA's)
543	78	8284255	8284210	2490.7	1937-05-01		110	117	0	(K)HAVSEGTK(A)	HistoneH2B (P06899, human) MW: 26362 Da pI: 9.6 cover 38.9% (49/126AA's)
544	78	10925607	10926048	1131.7	-40.4	1Met-loss	1	12	1	(-)MPEPAKSAPAPK(K)	HistoneH2B (P06899, human) MW: 26362 Da pI: 9.6 cover 38.9% (49/126AA's)
545	78	24442798	24441697	875.6	45.0	1 Ox	59	80	1	(K)AMGIMNSFVNDIFERIAGEASR(L)	HistoneH2B (P06899, human) MW: 26362 Da pI: 9.6 cover 38.9% (49/126AA's)
546	79	Neutrophil elastase (NP_001963.1 w/o signal peptide, human) MW: 26362 Da pI: 9.6 MW: 83869 Da pI: 9.2 cover 7.7% (19/247AA's)									Neutrophil elastase (NP_001963.1 w/o signal peptide, human) MW: 26362 Da pI: 9.6 MW: 83869 Da pI: 9.2 cover 7.7% (19/247AA's)
547	79	8304237	8304519	3019.3	-34.0	1Gln->pyro-Glu	77	83	0	(R)QVFAVQR(I)	Neutrophil elastase (NP_001963.1 w/o signal peptide, human) MW: 26362 Da pI: 9.6 MW: 83869 Da pI: 9.2 cover 7.7% (19/247AA's)
548	79	9484460	9484931	2844.9	-49.7		164	171	0	(R)SNVC(CAM)TLVR(G)	Neutrophil elastase (NP_001963.1 w/o signal peptide, human) MW: 26362 Da pI: 9.6 MW: 83869 Da pI: 9.2 cover 7.7% (19/247AA's)
549	79	13306773	13307226	2273.1	-34.0		73	83	1	(R)EPTRQVFAVQR(I)	Neutrophil elastase (NP_001963.1 w/o signal peptide, human) MW: 26362 Da pI: 9.6 MW: 83869 Da pI: 9.2 cover 7.7% (19/247AA's)
550	80	Myeloperoxidase (P05164.1, human) MW: 83869 Da pI: 9.2 cover 9.1% (68/745AA's)									Myeloperoxidase (P05164.1, human) MW: 83869 Da pI: 9.2 cover 9.1% (68/745AA's)
551	80	8874485	8874945	435.1	-51.8		229	236	0	(R)AVSNEIVR(F)	Myeloperoxidase (P05164.1, human) MW: 83869 Da pI: 9.2 cover 9.1% (68/745AA's)
552	80	9474638	9475197	304.6	-58.9	1Gln->pyro-Glu	71	78	1	(K)QLVDKAYK(E)	Myeloperoxidase (P05164.1, human) MW: 83869 Da pI: 9.2 cover 9.1% (68/745AA's)
553	80	9644908	9645462	619.8	-57.4		71	78	1	(K)QLVDKAYK(E)	Myeloperoxidase (P05164.1, human) MW: 83869 Da pI: 9.2 cover 9.1% (68/745AA's)
554	80	10585466	10585701	313.3	-22.3		184	193	1	(R)RSPTLGASNR(A)	Myeloperoxidase (P05164.1, human) MW: 83869 Da pI: 9.2 cover 9.1% (68/745AA's)
555	80	11315700	11315252	383.7	39.6		516	524	0	(R)YQPMEPNPR(V)	Myeloperoxidase (P05164.1, human) MW: 83869 Da pI: 9.2 cover 9.1% (68/745AA's)
556	80	12106148	12106539	375.7	-32.3		422	431	1	(R)EHNRLATELK(S)	Myeloperoxidase (P05164.1, human) MW: 83869 Da pI: 9.2 cover 9.1% (68/745AA's)
557	80	14227099	14226761	239.9	2020-08-23		437	447	1	(R)WDGERLYQEAR(K)	Myeloperoxidase (P05164.1, human) MW: 83869 Da pI: 9.2 cover 9.1% (68/745AA's)
558	80	14537051	14537394	282.6	-23.6	1Gln->pyro-Glu	560	571	1	(R)QNQIAVDEIRER(L)	Myeloperoxidase (P05164.1, human) MW: 83869 Da pI: 9.2 cover 9.1% (68/745AA's)
559	80	14707527	14707659	1044.4	-9.01		560	571	1	(R)QNQIAVDEIRER(L)	Myeloperoxidase (P05164.1, human) MW: 83869 Da pI: 9.2 cover 9.1% (68/745AA's)
560	81	COVID-19 spike protein MW: 141180 Da pI: 6.2 cover 4.6% (59/1273AA's)									COVID-19 spike protein MW: 141180 Da pI: 6.2 cover 4.6% (59/1273AA's)
561	81	8864256	8864305	406.2	-5.57		418	424	0	(K)IADYNYK(L)	COVID-19 spike protein MW: 141180 Da pI: 6.2 cover 4.6% (59/1273AA's)
562	81	9595443	9595057	1286.4	40.1	1Gln->pyro-Glu	183	190	1	(K)QGNFKNLR(E)	COVID-19 spike protein MW: 141180 Da pI: 6.2 cover 4.6% (59/1273AA's)
563	81	10585466	10585477	313.3	-1.04		987	995	0	(K)VEAEVQIDR(L)	COVID-19 spike protein MW: 141180 Da pI: 6.2 cover 4.6% (59/1273AA's)
564	81	11395294									COVID-19 spike protein MW: 141180 Da pI: 6.2 cover 4.6% (59/1273AA's)
565	81	11395996	272.1	-61.6			559	567	0	(K)FLPFQQFGR(D)	COVID-19 spike protein MW: 141180 Da pI: 6.2 cover 4.6% (59/1273AA's)
566	81	13816471	13817474	352.1	-72.6		815	825	1	(K)RSFIEDLLFNK(V)	COVID-19 spike protein MW: 141180 Da pI: 6.2 cover 4.6% (59/1273AA's)
567	81	17768218	17768915	290.3	-39.2		305	319	1	(K)SFTVEKGIYQTSNFR(V)	COVID-19 spike protein MW: 141180 Da pI: 6.2 cover 4.6% (59/1273AA's)
568	82	COVID-19 nucleocapsid phosphoprotein protein id = YP 009724397.2 2 MW: 45626 Da pI: 10.1 cover 17.2% (72/419AA's)									COVID-19 nucleocapsid phosphoprotein protein id = YP 009724397.2 2 MW: 45626 Da pI: 10.1 cover 17.2% (72/419AA's)
569	82	8864256	8864054	406.2	2020-08-22		170	177	0	(K)GFYAEGSR(G)	COVID-19 nucleocapsid phosphoprotein protein id = YP 009724397.2 2 MW: 45626 Da pI: 10.1 cover 17.2% (72/419AA's)
570	82	9044897	9044887	874.5	2014-01-01		62	68	1	(K)EDLKFPR(G)	COVID-19 nucleocapsid phosphoprotein protein id = YP 009724397.2 2 MW: 45626 Da pI: 10.1 cover 17.2% (72/419AA's)
571	82	9164702	9164775	243.3	-7.94		362	369	0	(K)TFPPTEPK(K)	COVID-19 nucleocapsid phosphoprotein protein id = YP 009724397.2 2 MW: 45626 Da pI: 10.1 cover 17.2% (72/419AA's)
572	82	12496178	12495880	342.8	2020-09-23		192	203	1	(R)NSSRNSTPGSSR(G)	COVID-19 nucleocapsid phosphoprotein protein id = YP 009724397.2 2 MW: 45626 Da pI: 10.1 cover 17.2% (72/419AA's)
573	82	12565909	12566593	414.1	-54.4		375	385	1	(K)KADETQALPQR(Q)	COVID-19 nucleocapsid phosphoprotein protein id = YP 009724397.2 2 MW: 45626 Da pI: 10.1 cover 17.2% (72/419AA's)
574	82	13306744	13307074	441.4	-24.7		238	249	1	(K)GQQQQGQTVTKK(S)	COVID-19 nucleocapsid phosphoprotein protein id = YP 009724397.2 2 MW: 45626 Da pI: 10.1 cover 17.2% (72/419AA's)
575	82	14537051	14536891	282.6	2020-01-11	1Met-loss	1	14	1	(-)MSDNGPQNQRNAPR(I)	COVID-19 nucleocapsid phosphoprotein protein id = YP 009724397.2 2 MW: 45626 Da pI: 10.1 cover 17.2% (72/419AA's)
576	82	16268212	16267401	235.0	49.8	1Acetyl	1	14	1	(-)MSDNGPQNQRNAPR(I)	COVID-19 nucleocapsid phosphoprotein protein id = YP 009724397.2 2 MW: 45626 Da pI: 10.1 cover 17.2% (72/419AA's)
577	83	HistoneH2B (P06899, human) MW: 13904 Da pI: 10.3 cover 51.6% (65/126AA's)									HistoneH2B (P06899, human) MW: 13904 Da pI: 10.3 cover 51.6% (65/126AA's)
578	83	9014860	9015003	330.0	-15.8		81	87	1	(R)LAHYNKR(S)	HistoneH2B (P06899, human) MW: 13904 Da pI: 10.3 cover 51.6% (65/126AA's)
579	83	10925607	10926048	342.9	-40.4	1Met-loss	1	12	1	(-)MPEPAKSAPAPK(K)	HistoneH2B (P06899, human) MW: 13904 Da pI: 10.3 cover 51.6% (65/126AA's)
580	83	12275976	12276692	499.8	-58.3		110	121	1	(K)HAVSEGTKAVTK(Y)	HistoneH2B (P06899, human) MW: 13904 Da pI: 10.3 cover 51.6% (65/126AA's)
581	83	14917191	14918094	369.2	-60.5		36	47	1	(K)ESYSIYVYKVLK(Q)	HistoneH2B (P06899, human) MW: 13904 Da pI: 10.3 cover 51.6% (65/126AA's)
582	83	24442971	24441697	204.4	52.1	1 Ox	59	80	1	(K)AMGIMNSFVNDIFERIAGEASR(L)	HistoneH2B (P06899, human) MW: 13904 Da pI: 10.3 cover 51.6% (65/126AA's)
583	84	HistoneH2B (P06899, human), >90%identitywithhumanH2Btype1 MW: 13906 Da pI: 10.3 cover 42.1% (53/126AA's)									HistoneH2B (P06899, human), >90%identitywithhumanH2Btype1 MW: 13906 Da pI: 10.3 cover 42.1% (53/126AA's)
584	84	9014860	9015003	330.0	-15.8		81	87	1	(R)LAHYNKR(S)	HistoneH2B (P06899, human), >90%identitywithhumanH2Btype1 MW: 13906 Da pI: 10.3 cover 42.1% (53/126AA's)
585	84	10925607	10926048	342.9	-40.4	1Met-loss	1	12	1	(-)MPEPAKSAPAPK(K)	HistoneH2B (P06899, human), >90%identitywithhumanH2Btype1 MW: 13906 Da pI: 10.3 cover 42.1% (53/126AA's)
586	84	12275976	12276692	499.8	-58.3		110	121	1	(K)HAVSEGTKAVTK(Y)	HistoneH2B (P06899, human), >90%identitywithhumanH2Btype1 MW: 13906 Da pI: 10.3 cover 42.1% (53/126AA's)
587	84	24442971	24441697	204.4	52.1	1 Ox	59	80	1	(K)AMGIMNSFVNDIFERIAGEASR(L)	HistoneH2B (P06899, human), >90%identitywithhumanH2Btype1 MW: 13906 Da pI: 10.3 cover 42.1% (53/126AA's)
588	85	HistoneH3.2 (Q71DI3, human) MW: 15388 Da pI: 11.3 cover 18.4% (25/136AA's)									HistoneH3.2 (Q71DI3, human) MW: 15388 Da pI: 11.3 cover 18.4% (25/136AA's)
589	85	8584544	8585156	565.1	-71.2		20	27	1	(K)QLATKAAR(K)	HistoneH3.2 (Q71DI3, human) MW: 15388 Da pI: 11.3 cover 18.4% (25/136AA's)
590	85	9595443	9595884	1286.4	-46.0		58	65	1	(K)STELLIRK(L)	HistoneH3.2 (Q71DI3, human) MW: 15388 Da pI: 11.3 cover 18.4% (25/136AA's)
591	85	10325466	10325949	13357.0	-46.8		42	50	0	(R)YRPGTVALR(E)	HistoneH3.2 (Q71DI3, human) MW: 15388 Da pI: 11.3 cover 18.4% (25/136AA's)
592	86	Neutrophil elastase (NP-001963.1 w/o signal peptide, human) MW: 26362 Da pI: 9.6 cover 10.5% (26/247AA's)									Neutrophil elastase (NP-001963.1 w/o signal peptide, human) MW: 26362 Da pI: 9.6 cover 10.5% (26/247AA's)
593	86	13306744	13307226	441.4	-36.2		73	83	1	(R)EPTRQVFAVQR(I)	Neutrophil elastase (NP-001963.1 w/o signal peptide, human) MW: 26362 Da pI: 9.6 cover 10.5% (26/247AA's)
594	86	14567555	14568231	5056.8	-46.3		1	15	1	(-)LGGTALASEIVGGRR(A)	Neutrophil elastase (NP-001963.1 w/o signal peptide, human) MW: 26362 Da pI: 9.6 cover 10.5% (26/247AA's)
595	87	HistoneH1.4 (P10412, human) MW: 21865 Da pI: 11.0 cover 11.9% (26/219AA's)									HistoneH1.4 (P10412, human) MW: 21865 Da pI: 11.0 cover 11.9% (26/219AA's)
596	87	8584544	8584680	565.1	-15.8		111	119	0	(K)AASGEAKPK(A)	HistoneH1.4 (P10412, human) MW: 21865 Da pI: 11.0 cover 11.9% (26/219AA's)
597	87	16677242	16677945	611.3	-42.2	1 Ox 1Acetyl	1	17	0	(-)MSETAPAAPAAPAPAEK(T)	HistoneH1.4 (P10412, human) MW: 21865 Da pI: 11.0 cover 11.9% (26/219AA's)
598	88	HistoneH4 (P62805, human) MW: 11367 Da pI: 11.4 cover 12.6% (13/103AA's)									HistoneH4 (P62805, human) MW: 11367 Da pI: 11.4 cover 12.6% (13/103AA's)	cover 6.3% (14/222AA's)
599	88	14827672	14827985	919.0	-21.1	1 Ox	81	93	1	(K)TVTAMDVVYALKR(Q)	HistoneH4 (P62805, human) MW: 11367 Da pI: 11.4 cover 12.6% (13/103AA's)
600	89	COVID-19 membrane glycoprotein protein id = YP 009724393.1 1 MW: 25147 Da pI: 9.5									COVID-19 membrane glycoprotein protein id = YP 009724393.1 1 MW: 25147 Da pI: 9.5
601	89	15197331	15197288	1510.8	1981-02-01		187	200	1	(R)VAGDSGFAAYSRYR(I)	COVID-19 membrane glycoprotein protein id = YP 009724393.1 1 MW: 25147 Da pI: 9.5

## Sheet: 3
601	89	15197331	15197288	1510.8	2.81		187	200	1	(R)VAGDSGFAAYSRYR(I)	COVID-19 membrane glycoprotein protein id = YP 009724393.1 1 MW: 25147 Da pI: 9.5
65	13	15657651	15657363	213.6	18.4	1 Ox 1Acetyl	1	14	0	(-)MADSNGTITVEELK(K)	COVID-19 membrane glycoprotein protein id = YP 009724393.1 1 MW: 25147 Da pI: 9.5 cover 11.7% (26/222AA's)
64	13	13296500	13297373	154.8	-65.6		163	174	1	(K)DLPKEITVATSR(T)	COVID-19 membrane glycoprotein protein id = YP 009724393.1 1 MW: 25147 Da pI: 9.5 cover 11.7% (26/222AA's)
259	42	14186116	14187009	313.7	-62.9	1Met-loss+Acetyl	1	14	0	(-)MADSNGTITVEELK(K)	COVID-19 membrane glycoprotein protein id = YP 009724393.1 1 MW: 25147 Da pI: 9.5 cover 12.2% (27/222AA's)
128	22	16777985	16778364	319.5	-22.6	1Acetyl	1	15	1	(-)MADSNGTITVEELKK(L)	COVID-19 membrane glycoprotein protein id = YP 009724393.1 1 MW: 25147 Da pI: 9.5 cover 12.2% (27/222AA's)
183	31	16777884	16778364	780.8	-28.6	1Acetyl	1	15	1	(-)MADSNGTITVEELKK(L)	COVID-19 membrane glycoprotein protein id = YP 009724393.1 1 MW: 25147 Da pI: 9.5 cover 12.2% (27/222AA's)
260	42	16777989	16778364	473.3	-22.3	1Acetyl	1	15	1	(-)MADSNGTITVEELKK(L)	COVID-19 membrane glycoprotein protein id = YP 009724393.1 1 MW: 25147 Da pI: 9.5 cover 12.2% (27/222AA's)
127	22	13236770	13237505	319.2	-55.5	147		158	1	(R)GHLRIAGHHLGR(C)	COVID-19 membrane glycoprotein protein id = YP 009724393.1 1 MW: 25147 Da pI: 9.5 cover 12.2% (27/222AA's)
182	31	13868039	13867376	833.3	47.8		175	186	1	(R)TLSYYKLGASQR(V)	COVID-19 membrane glycoprotein protein id = YP 009724393.1 1 MW: 25147 Da pI: 9.5 cover 12.2% (27/222AA's)
258	42	13868239	13867376	295.3	62.2		175	186	1	(R)TLSYYKLGASQR(V)	COVID-19 membrane glycoprotein protein id = YP 009724393.1 1 MW: 25147 Da pI: 9.5 cover 12.2% (27/222AA's)
413	16	16778021	16778364	550.4	-20.5	1Acetyl	1	15	1	(-)MADSNGTITVEELKK(L)	COVID-19 membrane glycoprotein protein id = YP 009724393.1 1 MW: 25147 Da pI: 9.5 cover 13.1% (29/222AA's)
412	16	15197400	15197288	361.9	7.34		187	200	1	(R)VAGDSGFAAYSRYR(I)	COVID-19 membrane glycoprotein protein id = YP 009724393.1 1 MW: 25147 Da pI: 9.5 cover 13.1% (29/222AA's)
485	71	15197228	15197288	206.7	-3.98		187	200	1	(R)VAGDSGFAAYSRYR(I)	COVID-19 membrane glycoprotein protein id = YP 009724393.1 1 MW: 25147 Da pI: 9.5 cover 6.3% (14/222AA's)
33	4	12006193	12005644	361.4	45.8		187	198	0	(R)VAGDSGFAAYSR(Y)	COVID-19 membrane glycoprotein protein id = YP 009724393.1 MW: 25147 Da pI: 9.5 cover 8.6% (19/222AA's) of the protein
32	4	9134372	9134890	221.4	-56.7		199	205	1	(R)YRIGNYK(L)	COVID-19 membrane glycoprotein protein id = YP 009724393.1 MW: 25147 Da pI: 9.5 cover 8.6% (19/222AA's) of the protein
449	64	11285404	11285644	620.5	-21.2		376	385	0	(K)ADETQALPQR(Q)	COVID-19 nucleocapsid phosphoprotein protein id = YP 009724397.2 2 MW: 45626 Da pI: 10.1 cover 15.8% (66/419AA's)
447	64	8864103	8864054	129.8	5.55		170	177	0	(K)GFYAEGSR(G)	COVID-19 nucleocapsid phosphoprotein protein id = YP 009724397.2 2 MW: 45626 Da pI: 10.1 cover 15.8% (66/419AA's)
451	64	13306929	13307074	161.1	-10.9		238	249	1	(K)GQQQQGQTVTKK(S)	COVID-19 nucleocapsid phosphoprotein protein id = YP 009724397.2 2 MW: 45626 Da pI: 10.1 cover 15.8% (66/419AA's)
448	64	9164622	9164775	99.3	-16.6		362	369	0	(K)TFPPTEPK(K)	COVID-19 nucleocapsid phosphoprotein protein id = YP 009724397.2 2 MW: 45626 Da pI: 10.1 cover 15.8% (66/419AA's)
450	64	12506318	12506409	1047.3	-7.31	1 Ox	227	237	1	(R)LNQLESKMSGK(G)	COVID-19 nucleocapsid phosphoprotein protein id = YP 009724397.2 2 MW: 45626 Da pI: 10.1 cover 15.8% (66/419AA's)
452	64	24992929	24993235	87.6	-12.3	1 Ox	210	233	1	(R)MAGNGGDAALALLLLDRLNQLESK(M)	COVID-19 nucleocapsid phosphoprotein protein id = YP 009724397.2 2 MW: 45626 Da pI: 10.1 cover 15.8% (66/419AA's)
219	34	16007796	16007245	689.9	34.4	1 Ox	1	14	1	(-)MSDNGPQNQRNAPR(I)	COVID-19 nucleocapsid phosphoprotein protein id = YP 009724397.2 2 MW: 45626 Da pI: 10.1 cover 17.2% (72/419AA's)
220	34	16268299	16267401	303.7	55.2	1Acetyl	1	14	1	(-)MSDNGPQNQRNAPR(I)	COVID-19 nucleocapsid phosphoprotein protein id = YP 009724397.2 2 MW: 45626 Da pI: 10.1 cover 17.2% (72/419AA's)
575	82	14537051	14536891	282.6	11.1	1Met-loss	1	14	1	(-)MSDNGPQNQRNAPR(I)	COVID-19 nucleocapsid phosphoprotein protein id = YP 009724397.2 2 MW: 45626 Da pI: 10.1 cover 17.2% (72/419AA's)
576	82	16268212	16267401	235.0	49.8	1Acetyl	1	14	1	(-)MSDNGPQNQRNAPR(I)	COVID-19 nucleocapsid phosphoprotein protein id = YP 009724397.2 2 MW: 45626 Da pI: 10.1 cover 17.2% (72/419AA's)
216	34	11265824	11265640	733.8	16.4		267	276	0	(K)AYNVTQAFGR(R)	COVID-19 nucleocapsid phosphoprotein protein id = YP 009724397.2 2 MW: 45626 Da pI: 10.1 cover 17.2% (72/419AA's)
570	82	9044897	9044887	874.5	1.14		62	68	1	(K)EDLKFPR(G)	COVID-19 nucleocapsid phosphoprotein protein id = YP 009724397.2 2 MW: 45626 Da pI: 10.1 cover 17.2% (72/419AA's)
215	34	8864399	8864054	345.2	38.9		170	177	0	(K)GFYAEGSR(G)	COVID-19 nucleocapsid phosphoprotein protein id = YP 009724397.2 2 MW: 45626 Da pI: 10.1 cover 17.2% (72/419AA's)
569	82	8864256	8864054	406.2	22.8		170	177	0	(K)GFYAEGSR(G)	COVID-19 nucleocapsid phosphoprotein protein id = YP 009724397.2 2 MW: 45626 Da pI: 10.1 cover 17.2% (72/419AA's)
218	34	13306727	13307074	297.3	-26		238	249	1	(K)GQQQQGQTVTKK(S)	COVID-19 nucleocapsid phosphoprotein protein id = YP 009724397.2 2 MW: 45626 Da pI: 10.1 cover 17.2% (72/419AA's)
574	82	13306744	13307074	441.4	-24.7		238	249	1	(K)GQQQQGQTVTKK(S)	COVID-19 nucleocapsid phosphoprotein protein id = YP 009724397.2 2 MW: 45626 Da pI: 10.1 cover 17.2% (72/419AA's)
573	82	12565909	12566593	414.1	-54.4		375	385	1	(K)KADETQALPQR(Q)	COVID-19 nucleocapsid phosphoprotein protein id = YP 009724397.2 2 MW: 45626 Da pI: 10.1 cover 17.2% (72/419AA's)
571	82	9164702	9164775	243.3	-7.94		362	369	0	(K)TFPPTEPK(K)	COVID-19 nucleocapsid phosphoprotein protein id = YP 009724397.2 2 MW: 45626 Da pI: 10.1 cover 17.2% (72/419AA's)
221	34	17889073	17888511	301.8	31.4		278	293	0	(R)GPEQTQGNFGDQELIR(Q)	COVID-19 nucleocapsid phosphoprotein protein id = YP 009724397.2 2 MW: 45626 Da pI: 10.1 cover 17.2% (72/419AA's)
217	34	12496339	12495880	3512.1	36.7		192	203	1	(R)NSSRNSTPGSSR(G)	COVID-19 nucleocapsid phosphoprotein protein id = YP 009724397.2 2 MW: 45626 Da pI: 10.1 cover 17.2% (72/419AA's)
572	82	12496178	12495880	342.8	23.9		192	203	1	(R)NSSRNSTPGSSR(G)	COVID-19 nucleocapsid phosphoprotein protein id = YP 009724397.2 2 MW: 45626 Da pI: 10.1 cover 17.2% (72/419AA's)
214	34	8054234	8053799	165.9	54.1		196	203	0	(R)NSTPGSSR(G)	COVID-19 nucleocapsid phosphoprotein protein id = YP 009724397.2 2 MW: 45626 Da pI: 10.1 cover 17.2% (72/419AA's)
156	25	11265621	11265640	190.6	-1.66		267	276	0	(K)AYNVTQAFGR(R)	COVID-19 nucleocapsid phosphoprotein protein id = YP 009724397.2 2 MW: 45626 Da pI: 10.1 cover 18.1% (76/419AA's)
158	25	12826329	12826651	224.3	-25.1		267	277	1	(K)AYNVTQAFGRR(G)	COVID-19 nucleocapsid phosphoprotein protein id = YP 009724397.2 2 MW: 45626 Da pI: 10.1 cover 18.1% (76/419AA's)
160	25	18450080	18449276	312.1	43.5	1Gln->pyro-Glu	389	405	0	(K)QQTVTLLPAADLDDFSK(Q)	COVID-19 nucleocapsid phosphoprotein protein id = YP 009724397.2 2 MW: 45626 Da pI: 10.1 cover 18.1% (76/419AA's)
157	25	12506169	12506409	1857.3	-19.2	1 Ox	227	237	1	(R)LNQLESKMSGK(G)	COVID-19 nucleocapsid phosphoprotein protein id = YP 009724397.2 2 MW: 45626 Da pI: 10.1 cover 18.1% (76/419AA's)
159	25	16708267	16708894	442.8	-37.5		210	226	0	(R)MAGNGGDAALALLLLDR(L)	COVID-19 nucleocapsid phosphoprotein protein id = YP 009724397.2 2 MW: 45626 Da pI: 10.1 cover 18.1% (76/419AA's)
161	25	22670258	22670808	572.4	-24.3		108	127	0	(R)WYFYYLGTGPEAGLPYGANK(D)	COVID-19 nucleocapsid phosphoprotein protein id = YP 009724397.2 2 MW: 45626 Da pI: 10.1 cover 18.1% (76/419AA's)
302	45	16007736	16007245	783.7	30.7	1 Ox	1	14	1	(-)MSDNGPQNQRNAPR(I)	COVID-19 nucleocapsid phosphoprotein protein id = YP 009724397.2 2 MW: 45626 Da pI: 10.1 cover 18.4% (77/419AA's)
303	45	16268554	16267401	286.8	70.8	1Acetyl	1	14	1	(-)MSDNGPQNQRNAPR(I)	COVID-19 nucleocapsid phosphoprotein protein id = YP 009724397.2 2 MW: 45626 Da pI: 10.1 cover 18.4% (77/419AA's)
298	45	11285434	11285644	210.6	-18.5		376	385	0	(K)ADETQALPQR(Q)	COVID-19 nucleocapsid phosphoprotein protein id = YP 009724397.2 2 MW: 45626 Da pI: 10.1 cover 18.4% (77/419AA's)
297	45	11265934	11265640	523.1	26.1		267	276	0	(K)AYNVTQAFGR(R)	COVID-19 nucleocapsid phosphoprotein protein id = YP 009724397.2 2 MW: 45626 Da pI: 10.1 cover 18.4% (77/419AA's)
296	45	8864409	8864054	370.1	40.1		170	177	0	(K)GFYAEGSR(G)	COVID-19 nucleocapsid phosphoprotein protein id = YP 009724397.2 2 MW: 45626 Da pI: 10.1 cover 18.4% (77/419AA's)
301	45	13307175	13307074	338.7	7.6		238	249	1	(K)GQQQQGQTVTKK(S)	COVID-19 nucleocapsid phosphoprotein protein id = YP 009724397.2 2 MW: 45626 Da pI: 10.1 cover 18.4% (77/419AA's)
300	45	12505631	12506409	1294.3	-62.2	1 Ox	227	237	1	(R)LNQLESKMSGK(G)	COVID-19 nucleocapsid phosphoprotein protein id = YP 009724397.2 2 MW: 45626 Da pI: 10.1 cover 18.4% (77/419AA's)
299	45	12496367	12495880	3177.7	39		192	203	1	(R)NSSRNSTPGSSR(G)	COVID-19 nucleocapsid phosphoprotein protein id = YP 009724397.2 2 MW: 45626 Da pI: 10.1 cover 18.4% (77/419AA's)
295	45	8054224	8053799	160.4	52.8		196	203	0	(R)NSTPGSSR(G)	COVID-19 nucleocapsid phosphoprotein protein id = YP 009724397.2 2 MW: 45626 Da pI: 10.1 cover 18.4% (77/419AA's)
379	55	16008086	16007245	400.1	52.6	1 Ox	1	14	1	(-)MSDNGPQNQRNAPR(I)	COVID-19 nucleocapsid phosphoprotein protein id = YP 009724397.2 2 MW: 45626 Da pI: 10.1 cover 23.4% (98/419AA's)
380	55	16268427	16267401	607.4	63.1	1Acetyl	1	14	1	(-)MSDNGPQNQRNAPR(I)	COVID-19 nucleocapsid phosphoprotein protein id = YP 009724397.2 2 MW: 45626 Da pI: 10.1 cover 23.4% (98/419AA's)
375	55	11285480	11285644	1247.2	-14.5		376	385	0	(K)ADETQALPQR(Q)	COVID-19 nucleocapsid phosphoprotein protein id = YP 009724397.2 2 MW: 45626 Da pI: 10.1 cover 23.4% (98/419AA's)
377	55	12826797	12826651	565.9	11.4		267	277	1	(K)AYNVTQAFGRR(G)	COVID-19 nucleocapsid phosphoprotein protein id = YP 009724397.2 2 MW: 45626 Da pI: 10.1 cover 23.4% (98/419AA's)
373	55	8864345	8864054	1387.8	32.9		170	177	0	(K)GFYAEGSR(G)	COVID-19 nucleocapsid phosphoprotein protein id = YP 009724397.2 2 MW: 45626 Da pI: 10.1 cover 23.4% (98/419AA's)
378	55	13306987	13307074	789.7	-6.52		238	249	1	(K)GQQQQGQTVTKK(S)	COVID-19 nucleocapsid phosphoprotein protein id = YP 009724397.2 2 MW: 45626 Da pI: 10.1 cover 23.4% (98/419AA's)
374	55	9164645	9164775	290.8	-14.1		362	369	0	(K)TFPPTEPK(K)	COVID-19 nucleocapsid phosphoprotein protein id = YP 009724397.2 2 MW: 45626 Da pI: 10.1 cover 23.4% (98/419AA's)
381	55	17889086	17888511	622.6	32.1		278	293	0	(R)GPEQTQGNFGDQELIR(Q)	COVID-19 nucleocapsid phosphoprotein protein id = YP 009724397.2 2 MW: 45626 Da pI: 10.1 cover 23.4% (98/419AA's)
376	55	12506257	12506409	3220.7	-12.1	1 Ox	227	237	1	(R)LNQLESKMSGK(G)	COVID-19 nucleocapsid phosphoprotein protein id = YP 009724397.2 2 MW: 45626 Da pI: 10.1 cover 23.4% (98/419AA's)
372	55	8054183	8053799	423.9	47.7		196	203	0	(R)NSTPGSSR(G)	COVID-19 nucleocapsid phosphoprotein protein id = YP 009724397.2 2 MW: 45626 Da pI: 10.1 cover 23.4% (98/419AA's)
516	74	11285460	11285644	12237.6	-16.3		376	385	0	(K)ADETQALPQR(Q)	COVID-19 nucleocapsid phosphoprotein protein id = YP 009724397.2 2 MW: 45626 Da pI: 10.1 cover 24.3% (102/419AA's)
514	74	9045008	9044887	1012.4	13.4		62	68	1	(K)EDLKFPR(G)	COVID-19 nucleocapsid phosphoprotein protein id = YP 009724397.2 2 MW: 45626 Da pI: 10.1 cover 24.3% (102/419AA's)
513	74	8864314	8864054	4573.3	29.4		170	177	0	(K)GFYAEGSR(G)	COVID-19 nucleocapsid phosphoprotein protein id = YP 009724397.2 2 MW: 45626 Da pI: 10.1 cover 24.3% (102/419AA's)
520	74	13306773	13307074	2273.1	-22.6		238	249	1	(K)GQQQQGQTVTKK(S)	COVID-19 nucleocapsid phosphoprotein protein id = YP 009724397.2 2 MW: 45626 Da pI: 10.1 cover 24.3% (102/419AA's)
519	74	12566185	12566593	2246.9	-32.5		375	385	1	(K)KADETQALPQR(Q)	COVID-19 nucleocapsid phosphoprotein protein id = YP 009724397.2 2 MW: 45626 Da pI: 10.1 cover 24.3% (102/419AA's)
515	74	9164689	9164775	2911.7	-9.36		362	369	0	(K)TFPPTEPK(K)	COVID-19 nucleocapsid phosphoprotein protein id = YP 009724397.2 2 MW: 45626 Da pI: 10.1 cover 24.3% (102/419AA's)
521	74	17888776	17888511	882.1	14.8		278	293	0	(R)GPEQTQGNFGDQELIR(Q)	COVID-19 nucleocapsid phosphoprotein protein id = YP 009724397.2 2 MW: 45626 Da pI: 10.1 cover 24.3% (102/419AA's)
518	74	12506219	12506409	3103.1	-15.2	1 Ox	227	237	1	(R)LNQLESKMSGK(G)	COVID-19 nucleocapsid phosphoprotein protein id = YP 009724397.2 2 MW: 45626 Da pI: 10.1 cover 24.3% (102/419AA's)
522	74	24992572	24993235	193.1	-26.6	1 Ox	210	233	1	(R)MAGNGGDAALALLLLDRLNQLESK(M)	COVID-19 nucleocapsid phosphoprotein protein id = YP 009724397.2 2 MW: 45626 Da pI: 10.1 cover 24.3% (102/419AA's)
517	74	12496323	12495880	2480.9	35.5		192	203	1	(R)NSSRNSTPGSSR(G)	COVID-19 nucleocapsid phosphoprotein protein id = YP 009724397.2 2 MW: 45626 Da pI: 10.1 cover 24.3% (102/419AA's)
85	15	16007921	16007245	205.4	42.2	1 Ox	1	14	1	(-)MSDNGPQNQRNAPR(I)	COVID-19 nucleocapsid phosphoprotein protein id = YP 009724397.2 2 MW: 45626 Da pI: 10.1 cover 25.5% (107/419AA's)
81	15	11285275	11285644	137.6	-32.7		376	385	0	(K)ADETQALPQR(Q)	COVID-19 nucleocapsid phosphoprotein protein id = YP 009724397.2 2 MW: 45626 Da pI: 10.1 cover 25.5% (107/419AA's)
80	15	11265515	11265640	607.6	-11.1		267	276	0	(K)AYNVTQAFGR(R)	COVID-19 nucleocapsid phosphoprotein protein id = YP 009724397.2 2 MW: 45626 Da pI: 10.1 cover 25.5% (107/419AA's)
84	15	12826643	12826651	296.1	-0.652		267	277	1	(K)AYNVTQAFGRR(G)	COVID-19 nucleocapsid phosphoprotein protein id = YP 009724397.2 2 MW: 45626 Da pI: 10.1 cover 25.5% (107/419AA's)
79	15	8864334	8864054	122.9	31.6		170	177	0	(K)GFYAEGSR(G)	COVID-19 nucleocapsid phosphoprotein protein id = YP 009724397.2 2 MW: 45626 Da pI: 10.1 cover 25.5% (107/419AA's)
87	15	17888856	17888511	207.0	19.3		278	293	0	(R)GPEQTQGNFGDQELIR(Q)	COVID-19 nucleocapsid phosphoprotein protein id = YP 009724397.2 2 MW: 45626 Da pI: 10.1 cover 25.5% (107/419AA's)
82	15	12346499	12346460	318.0	3.15		227	237	1	(R)LNQLESKMSGK(G)	COVID-19 nucleocapsid phosphoprotein protein id = YP 009724397.2 2 MW: 45626 Da pI: 10.1 cover 25.5% (107/419AA's)
83	15	12506275	12506409	966.5	-10.7	1 Ox	227	237	1	(R)LNQLESKMSGK(G)	COVID-19 nucleocapsid phosphoprotein protein id = YP 009724397.2 2 MW: 45626 Da pI: 10.1 cover 25.5% (107/419AA's)
86	15	16708305	16708894	241.4	-35.2		210	226	0	(R)MAGNGGDAALALLLLDR(L)	COVID-19 nucleocapsid phosphoprotein protein id = YP 009724397.2 2 MW: 45626 Da pI: 10.1 cover 25.5% (107/419AA's)
88	15	22671098	22670808	1016.7	12.8		108	127	0	(R)WYFYYLGTGPEAGLPYGANK(D)	COVID-19 nucleocapsid phosphoprotein protein id = YP 009724397.2 2 MW: 45626 Da pI: 10.1 cover 25.5% (107/419AA's)
50	9	11265190	11265640	400.8	-39.9		267	276	0	(K)AYNVTQAFGR(R)	COVID-19 nucleocapsid phosphoprotein protein id = YP 009724397.2 2 MW: 45626 Da pI: 10.1 cover 7.9% (33/419AA's)
51	9	12346534	12346460	206.8	5.96		227	237	1	(R)LNQLESKMSGK(G)	COVID-19 nucleocapsid phosphoprotein protein id = YP 009724397.2 2 MW: 45626 Da pI: 10.1 cover 7.9% (33/419AA's)
52	9	12496173	12495880	206.0	23.5		192	203	1	(R)NSSRNSTPGSSR(G)	COVID-19 nucleocapsid phosphoprotein protein id = YP 009724397.2 2 MW: 45626 Da pI: 10.1 cover 7.9% (33/419AA's)
22	3	11265721	11265640	861.3	7.24		267	276	0	(K)AYNVTQAFGR(R)	COVID-19 nucleocapsid phosphoprotein protein id = YP 009724397.2 MW: 45626 Da pI: 10.1 cover 19.1% (80/419AA's)
26	3	16847807	16848905	258.3	-65.1		128	143	0	(K)DGIIWVATEGALNTPK(D)	COVID-19 nucleocapsid phosphoprotein protein id = YP 009724397.2 MW: 45626 Da pI: 10.1 cover 19.1% (80/419AA's)
25	3	16057923	16058013	305.2	-5.63		234	248	1	(K)MSGKGQQQQGQTVTK(K)	COVID-19 nucleocapsid phosphoprotein protein id = YP 009724397.2 MW: 45626 Da pI: 10.1 cover 19.1% (80/419AA's)
23	3	12346715	12346460	326.1	20.7		227	237	1	(R)LNQLESKMSGK(G)	COVID-19 nucleocapsid phosphoprotein protein id = YP 009724397.2 MW: 45626 Da pI: 10.1 cover 19.1% (80/419AA's)
24	3	12496259	12495880	270.7	30.4		192	203	1	(R)NSSRNSTPGSSR(G)	COVID-19 nucleocapsid phosphoprotein protein id = YP 009724397.2 MW: 45626 Da pI: 10.1 cover 19.1% (80/419AA's)
27	3	22670941	22670808	662.7	5.87		108	127	0	(R)WYFYYLGTGPEAGLPYGANK(D)	COVID-19 nucleocapsid phosphoprotein protein id = YP 009724397.2 MW: 45626 Da pI: 10.1 cover 19.1% (80/419AA's)
201	33	8864399	8864305	345.2	10.5		418	424	0	(K)IADYNYK(L)	COVID-19 spike protein MW: 141180 Da pI: 6.2 cover 10.4% (133/1273AA's)
207	33	12756476	12757056	569.0	-45.4		922	933	0	(K)LIANQFNSAIGK(I)	COVID-19 spike protein MW: 141180 Da pI: 6.2 cover 10.4% (133/1273AA's)
205	33	11385259	11385231	246.7	2.48		1029	1038	0	(K)MSEC(CAM)VLGQSK(R)	COVID-19 spike protein MW: 141180 Da pI: 6.2 cover 10.4% (133/1273AA's)
202	33	9595404	9595057	1533.7	36.1	1Gln->pyro-Glu	183	190	1	(K)QGNFKNLR(E)	COVID-19 spike protein MW: 141180 Da pI: 6.2 cover 10.4% (133/1273AA's)
208	33	13386703	13386107	290.7	44.6		836	847	0	(K)QYGDC(CAM)LGDIAAR(D)	COVID-19 spike protein MW: 141180 Da pI: 6.2 cover 10.4% (133/1273AA's)
209	33	13816676	13817474	312.8	-57.8		815	825	1	(K)RSFIEDLLFNK(V)	COVID-19 spike protein MW: 141180 Da pI: 6.2 cover 10.4% (133/1273AA's)
212	33	18079346	18079701	273.3	-19.6		98	113	1	(K)SNIIRGWIFGTTLDSK(T)	COVID-19 spike protein MW: 141180 Da pI: 6.2 cover 10.4% (133/1273AA's)
204	33	10585448	10585477	274.8	-2.7		987	995	0	(K)VEAEVQIDR(L)	COVID-19 spike protein MW: 141180 Da pI: 6.2 cover 10.4% (133/1273AA's)
203	33	10345233	10345881	396.7	-62.6		826	835	0	(K)VTLADAGFIK(Q)	COVID-19 spike protein MW: 141180 Da pI: 6.2 cover 10.4% (133/1273AA's)
210	33	13868239	13867700	295.3	38.9		1015	1028	1	(R)AAEIRASANLAATK(M)	COVID-19 spike protein MW: 141180 Da pI: 6.2 cover 10.4% (133/1273AA's)
211	33	14556906	14557550	354.9	-44.3		404	417	1	(R)GDEVRQIAPGQTGK(I)	COVID-19 spike protein MW: 141180 Da pI: 6.2 cover 10.4% (133/1273AA's)
206	33	12436083	12436470	242.0	-31.1		35	44	1	(R)GVYYPDKVFR(S)	COVID-19 spike protein MW: 141180 Da pI: 6.2 cover 10.4% (133/1273AA's)
71	14	11866036	11866426	232.2	-32.9		1182	1191	1	(K)EIDRLNEVAK(N)	COVID-19 spike protein MW: 141180 Da pI: 6.2 cover 10.8% (137/1273AA's)
67	14	8864334	8864305	122.9	3.21		418	424	0	(K)IADYNYK(L)	COVID-19 spike protein MW: 141180 Da pI: 6.2 cover 10.8% (137/1273AA's)
72	14	12756378	12757056	152.9	-53.1		922	933	0	(K)LIANQFNSAIGK(I)	COVID-19 spike protein MW: 141180 Da pI: 6.2 cover 10.8% (137/1273AA's)
70	14	11635952	11636055	160.9	-8.85		777	786	0	(K)NTQEVFAQVK(Q)	COVID-19 spike protein MW: 141180 Da pI: 6.2 cover 10.8% (137/1273AA's)
76	14	20209452	20210662	274.7	-59.9		965	983	0	(K)QLSSNFGAISSVLNDILSR(L)	COVID-19 spike protein MW: 141180 Da pI: 6.2 cover 10.8% (137/1273AA's)
73	14	13386629	13386107	345.6	39		836	847	0	(K)QYGDC(CAM)LGDIAAR(D)	COVID-19 spike protein MW: 141180 Da pI: 6.2 cover 10.8% (137/1273AA's)
74	14	13816740	13817474	306.6	-53.1		815	825	1	(K)RSFIEDLLFNK(V)	COVID-19 spike protein MW: 141180 Da pI: 6.2 cover 10.8% (137/1273AA's)
75	14	18079846	18079701	825.7	8		98	113	1	(K)SNIIRGWIFGTTLDSK(T)	COVID-19 spike protein MW: 141180 Da pI: 6.2 cover 10.8% (137/1273AA's)
69	14	10585099	10585477	498.1	-35.7		987	995	0	(K)VEAEVQIDR(L)	COVID-19 spike protein MW: 141180 Da pI: 6.2 cover 10.8% (137/1273AA's)
77	14	24261762	24261028	154.4	30.3		279	300	0	(K)YNENGTITDAVDC(CAM)ALDPLSETK(C)	COVID-19 spike protein MW: 141180 Da pI: 6.2 cover 10.8% (137/1273AA's)
68	14	8994983	8994945	460.0	4.25		409	417	0	(R)QIAPGQTGK(I)	COVID-19 spike protein MW: 141180 Da pI: 6.2 cover 10.8% (137/1273AA's)
293	44	21720597	21720390	269.6	9.53		538	557	0	(K)C(CAM)VNFNFNGLTGTGVLTESNK(K)	COVID-19 spike protein MW: 141180 Da pI: 6.2 cover 13.1% (167/1273AA's)
284	44	11865698	11866426	500.4	-61.4		1182	1191	1	(K)EIDRLNEVAK(N)	COVID-19 spike protein MW: 141180 Da pI: 6.2 cover 13.1% (167/1273AA's)
283	44	11395381	11395996	208.8	-54		559	567	0	(K)FLPFQQFGR(D)	COVID-19 spike protein MW: 141180 Da pI: 6.2 cover 13.1% (167/1273AA's)
279	44	8864409	8864305	370.1	11.7		418	424	0	(K)IADYNYK(L)	COVID-19 spike protein MW: 141180 Da pI: 6.2 cover 13.1% (167/1273AA's)
286	44	12756335	12757056	247.9	-56.5		922	933	0	(K)LIANQFNSAIGK(I)	COVID-19 spike protein MW: 141180 Da pI: 6.2 cover 13.1% (167/1273AA's)
280	44	9595378	9595057	1363.9	33.4	1Gln->pyro-Glu	183	190	1	(K)QGNFKNLR(E)	COVID-19 spike protein MW: 141180 Da pI: 6.2 cover 13.1% (167/1273AA's)
292	44	20039837	20040396	95.4	-27.9	1Gln->pyro-Glu	965	983	0	(K)QLSSNFGAISSVLNDILSR(L)	COVID-19 spike protein MW: 141180 Da pI: 6.2 cover 13.1% (167/1273AA's)
287	44	13216823	13215841	352.3	74.3	1Gln->pyro-Glu	836	847	0	(K)QYGDC(CAM)LGDIAAR(D)	COVID-19 spike protein MW: 141180 Da pI: 6.2 cover 13.1% (167/1273AA's)
288	44	13386801	13386107	203.2	51.9		836	847	0	(K)QYGDC(CAM)LGDIAAR(D)	COVID-19 spike protein MW: 141180 Da pI: 6.2 cover 13.1% (167/1273AA's)
289	44	13816794	13817474	213.4	-49.2		815	825	1	(K)RSFIEDLLFNK(V)	COVID-19 spike protein MW: 141180 Da pI: 6.2 cover 13.1% (167/1273AA's)
291	44	18079750	18079701	321.3	2.69		98	113	1	(K)SNIIRGWIFGTTLDSK(T)	COVID-19 spike protein MW: 141180 Da pI: 6.2 cover 13.1% (167/1273AA's)
282	44	10345161	10345881	215.8	-69.6		826	835	0	(K)VTLADAGFIK(Q)	COVID-19 spike protein MW: 141180 Da pI: 6.2 cover 13.1% (167/1273AA's)
290	44	14557164	14557550	206.3	-26.5		404	417	1	(R)GDEVRQIAPGQTGK(I)	COVID-19 spike protein MW: 141180 Da pI: 6.2 cover 13.1% (167/1273AA's)
285	44	12436440	12436470	468.6	-2.4		35	44	1	(R)GVYYPDKVFR(S)	COVID-19 spike protein MW: 141180 Da pI: 6.2 cover 13.1% (167/1273AA's)
281	44	10285453	10285735	191.0	-27.4		320	328	0	(R)VQPTESIVR(F)	COVID-19 spike protein MW: 141180 Da pI: 6.2 cover 13.1% (167/1273AA's)
139	23	23061365	23062941	187.3	-68.3	1Met-loss	1	21	0	(-)MFVFLVLLPLVSSQC(CAM)VNLTTR(T)	COVID-19 spike protein MW: 141180 Da pI: 6.2 cover 14.8% (189/1273AA's)
134	23	11866400	11866426	206.7	-2.22		1182	1191	1	(K)EIDRLNEVAK(N)	COVID-19 spike protein MW: 141180 Da pI: 6.2 cover 14.8% (189/1273AA's)
135	23	12756495	12757056	154.6	-43.9		922	933	0	(K)LIANQFNSAIGK(I)	COVID-19 spike protein MW: 141180 Da pI: 6.2 cover 14.8% (189/1273AA's)
141	23	26031600	26032559	104.2	-36.8		387	408	1	(K)LNDLC(CAM)FTNVYADSFVIRGDEVR(Q)	COVID-19 spike protein MW: 141180 Da pI: 6.2 cover 14.8% (189/1273AA's)
130	23	8564806	8564199	400.8	70.8		196	202	0	(K)NIDGYFK(I)	COVID-19 spike protein MW: 141180 Da pI: 6.2 cover 14.8% (189/1273AA's)
140	23	24142048	24141769	222.1	11.6		536	557	1	(K)NKC(CAM)VNFNFNGLTGTGVLTESNK(K)	COVID-19 spike protein MW: 141180 Da pI: 6.2 cover 14.8% (189/1273AA's)
131	23	9595151	9595057	186.8	9.79	1Gln->pyro-Glu	183	190	1	(K)QGNFKNLR(E)	COVID-19 spike protein MW: 141180 Da pI: 6.2 cover 14.8% (189/1273AA's)
133	23	10705889	10706245	175.5	-33.3	1Gln->pyro-Glu	787	795	1	(K)QIYKTPPIK(D)	COVID-19 spike protein MW: 141180 Da pI: 6.2 cover 14.8% (189/1273AA's)
136	23	13386445	13386107	461.7	25.3		836	847	0	(K)QYGDC(CAM)LGDIAAR(D)	COVID-19 spike protein MW: 141180 Da pI: 6.2 cover 14.8% (189/1273AA's)
138	23	18079737	18079701	927.9	2		98	113	1	(K)SNIIRGWIFGTTLDSK(T)	COVID-19 spike protein MW: 141180 Da pI: 6.2 cover 14.8% (189/1273AA's)
142	23	29313508	29314847	135.7	-45.7		1155	1181	1	(K)YFKNHTSPDVDLGDISGINASVVNIQK(E)	COVID-19 spike protein MW: 141180 Da pI: 6.2 cover 14.8% (189/1273AA's)
137	23	13868039	13867700	833.3	24.5		1015	1028	1	(R)AAEIRASANLAATK(M)	COVID-19 spike protein MW: 141180 Da pI: 6.2 cover 14.8% (189/1273AA's)
132	23	10285203	10285735	142.5	-51.7		320	328	0	(R)VQPTESIVR(F)	COVID-19 spike protein MW: 141180 Da pI: 6.2 cover 14.8% (189/1273AA's)
565	81	11395996	272.1	-61.6			559	567	0	(K)FLPFQQFGR(D)	COVID-19 spike protein MW: 141180 Da pI: 6.2 cover 4.6% (59/1273AA's)
561	81	8864256	8864305	406.2	-5.57		418	424	0	(K)IADYNYK(L)	COVID-19 spike protein MW: 141180 Da pI: 6.2 cover 4.6% (59/1273AA's)
562	81	9595443	9595057	1286.4	40.1	1Gln->pyro-Glu	183	190	1	(K)QGNFKNLR(E)	COVID-19 spike protein MW: 141180 Da pI: 6.2 cover 4.6% (59/1273AA's)
566	81	13816471	13817474	352.1	-72.6		815	825	1	(K)RSFIEDLLFNK(V)	COVID-19 spike protein MW: 141180 Da pI: 6.2 cover 4.6% (59/1273AA's)
567	81	17768218	17768915	290.3	-39.2		305	319	1	(K)SFTVEKGIYQTSNFR(V)	COVID-19 spike protein MW: 141180 Da pI: 6.2 cover 4.6% (59/1273AA's)
563	81	10585466	10585477	313.3	-1.04		987	995	0	(K)VEAEVQIDR(L)	COVID-19 spike protein MW: 141180 Da pI: 6.2 cover 4.6% (59/1273AA's)
41	7	20209582	20210662	247.2	-53.4		965	983	0	(K)QLSSNFGAISSVLNDILSR(L)	COVID-19 spike protein MW: 141180 Da pI: 6.2 cover 6.6% (84/1273AA's)
43	7	29313441	29314847	337.3	-48		1155	1181	1	(K)YFKNHTSPDVDLGDISGINASVVNIQK(E)	COVID-19 spike protein MW: 141180 Da pI: 6.2 cover 6.6% (84/1273AA's)
42	7	24261474	24261028	177.4	18.4		279	300	0	(K)YNENGTITDAVDC(CAM)ALDPLSETK(C)	COVID-19 spike protein MW: 141180 Da pI: 6.2 cover 6.6% (84/1273AA's)
39	7	8995082	8994945	272.0	15.3		409	417	0	(R)QIAPGQTGK(I)	COVID-19 spike protein MW: 141180 Da pI: 6.2 cover 6.6% (84/1273AA's)
40	7	17667967	17669072	183.7	-62.5		409	424	1	(R)QIAPGQTGKIADYNYK(L)	COVID-19 spike protein MW: 141180 Da pI: 6.2 cover 6.6% (84/1273AA's)
440	63	11865690	11866426	185.1	-62		1182	1191	1	(K)EIDRLNEVAK(N)	COVID-19 spike protein MW: 141180 Da pI: 6.2 cover 8.3% (106/1273AA's)
436	63	8864103	8864305	129.8	-22.8		418	424	0	(K)IADYNYK(L)	COVID-19 spike protein MW: 141180 Da pI: 6.2 cover 8.3% (106/1273AA's)
442	63	12756168	12757056	271.0	-69.6		922	933	0	(K)LIANQFNSAIGK(I)	COVID-19 spike protein MW: 141180 Da pI: 6.2 cover 8.3% (106/1273AA's)
435	63	8564825	8564199	313.7	73		196	202	0	(K)NIDGYFK(I)	COVID-19 spike protein MW: 141180 Da pI: 6.2 cover 8.3% (106/1273AA's)
438	63	10525149	10525887	96.3	-70.1		188	195	1	(K)NLREFVFK(N)	COVID-19 spike protein MW: 141180 Da pI: 6.2 cover 8.3% (106/1273AA's)
437	63	9595294	9595057	2154.4	24.7	1Gln->pyro-Glu	183	190	1	(K)QGNFKNLR(E)	COVID-19 spike protein MW: 141180 Da pI: 6.2 cover 8.3% (106/1273AA's)
443	63	13216599	13215841	178.9	57.3	1Gln->pyro-Glu	836	847	0	(K)QYGDC(CAM)LGDIAAR(D)	COVID-19 spike protein MW: 141180 Da pI: 6.2 cover 8.3% (106/1273AA's)
444	63	13816714	13817474	490.4	-55		815	825	1	(K)RSFIEDLLFNK(V)	COVID-19 spike protein MW: 141180 Da pI: 6.2 cover 8.3% (106/1273AA's)
439	63	10765301	10765218	209.8	7.67		568	577	0	(R)DIADTTDAVR(D)	COVID-19 spike protein MW: 141180 Da pI: 6.2 cover 8.3% (106/1273AA's)
445	63	14557017	14557550	244.5	-36.7		404	417	1	(R)GDEVRQIAPGQTGK(I)	COVID-19 spike protein MW: 141180 Da pI: 6.2 cover 8.3% (106/1273AA's)
441	63	12436240	12436470	120.5	-18.5		35	44	1	(R)GVYYPDKVFR(S)	COVID-19 spike protein MW: 141180 Da pI: 6.2 cover 8.3% (106/1273AA's)
511	73	24721103	24722320	378.0	-49.2		1087	1107	1	(K)AHFPREGVFVSNGTHWFVTQR(N)	COVID-19 spike protein MW: 141180 Da pI: 6.2 cover 8.6% (109/1273AA's)
508	73	12126531	12126293	3871.9	19.7		301	310	1	(K)C(CAM)TLKSFTVEK(G)	COVID-19 spike protein MW: 141180 Da pI: 6.2 cover 8.6% (109/1273AA's)
510	73	21720376	21720390	360.2	-0.619		538	557	0	(K)C(CAM)VNFNFNGLTGTGVLTESNK(K)	COVID-19 spike protein MW: 141180 Da pI: 6.2 cover 8.6% (109/1273AA's)
507	73	11395353	11395996	1741.0	-56.5		559	567	0	(K)FLPFQQFGR(D)	COVID-19 spike protein MW: 141180 Da pI: 6.2 cover 8.6% (109/1273AA's)
502	73	8864314	8864305	4573.3	1.5		418	424	0	(K)IADYNYK(L)	COVID-19 spike protein MW: 141180 Da pI: 6.2 cover 8.6% (109/1273AA's)
503	73	9595370	9595057	11263.4	32.6	1Gln->pyro-Glu	183	190	1	(K)QGNFKNLR(E)	COVID-19 spike protein MW: 141180 Da pI: 6.2 cover 8.6% (109/1273AA's)
504	73	9764664	9765323	1460.9	-67.5		183	190	1	(K)QGNFKNLR(E)	COVID-19 spike protein MW: 141180 Da pI: 6.2 cover 8.6% (109/1273AA's)
505	73	10345116	10345881	4406.5	-73.9		826	835	0	(K)VTLADAGFIK(Q)	COVID-19 spike protein MW: 141180 Da pI: 6.2 cover 8.6% (109/1273AA's)
506	73	10765303	10765218	1502.0	7.85		568	577	0	(R)DIADTTDAVR(D)	COVID-19 spike protein MW: 141180 Da pI: 6.2 cover 8.6% (109/1273AA's)
509	73	14556718	14557550	1983.7	-57.2		404	417	1	(R)GDEVRQIAPGQTGK(I)	COVID-19 spike protein MW: 141180 Da pI: 6.2 cover 8.6% (109/1273AA's)
501	73	8825254	8824680	1399.4	65.1	1Gln->pyro-Glu	409	417	0	(R)QIAPGQTGK(I)	COVID-19 spike protein MW: 141180 Da pI: 6.2 cover 8.6% (109/1273AA's)
365	54	11865591	11866426	664.8	-70.4		1182	1191	1	(K)EIDRLNEVAK(N)	COVID-19 spike protein MW: 141180 Da pI: 6.2 cover 8.8% (112/1273AA's)
364	54	11395397	11395996	755.2	-52.6		559	567	0	(K)FLPFQQFGR(D)	COVID-19 spike protein MW: 141180 Da pI: 6.2 cover 8.8% (112/1273AA's)
360	54	8864345	8864305	1387.8	4.55		418	424	0	(K)IADYNYK(L)	COVID-19 spike protein MW: 141180 Da pI: 6.2 cover 8.8% (112/1273AA's)
367	54	12756304	12757056	549.7	-58.9		922	933	0	(K)LIANQFNSAIGK(I)	COVID-19 spike protein MW: 141180 Da pI: 6.2 cover 8.8% (112/1273AA's)
363	54	10525238	10525887	598.8	-61.7		188	195	1	(K)NLREFVFK(N)	COVID-19 spike protein MW: 141180 Da pI: 6.2 cover 8.8% (112/1273AA's)
361	54	9595336	9595057	4930.3	29.1	1Gln->pyro-Glu	183	190	1	(K)QGNFKNLR(E)	COVID-19 spike protein MW: 141180 Da pI: 6.2 cover 8.8% (112/1273AA's)
368	54	13816679	13817474	836.3	-57.5		815	825	1	(K)RSFIEDLLFNK(V)	COVID-19 spike protein MW: 141180 Da pI: 6.2 cover 8.8% (112/1273AA's)
370	54	18079534	18079701	368.5	-9.22		98	113	1	(K)SNIIRGWIFGTTLDSK(T)	COVID-19 spike protein MW: 141180 Da pI: 6.2 cover 8.8% (112/1273AA's)
362	54	10345160	10345881	1078.3	-69.7		826	835	0	(K)VTLADAGFIK(Q)	COVID-19 spike protein MW: 141180 Da pI: 6.2 cover 8.8% (112/1273AA's)
369	54	14556722	14557550	529.2	-56.9		404	417	1	(R)GDEVRQIAPGQTGK(I)	COVID-19 spike protein MW: 141180 Da pI: 6.2 cover 8.8% (112/1273AA's)
366	54	12436379	12436470	1613.2	-7.32		35	44	1	(R)GVYYPDKVFR(S)	COVID-19 spike protein MW: 141180 Da pI: 6.2 cover 8.8% (112/1273AA's)
359	54	8825095	8824680	342.3	47	1Gln->pyro-Glu	409	417	0	(R)QIAPGQTGK(I)	COVID-19 spike protein MW: 141180 Da pI: 6.2 cover 8.8% (112/1273AA's)
8	1	20400290	20399868	195.9	20.6		1074	1091	1	(K)NFTTAPAIC(CAM)HDGKAHFPR(E)	COVID-19 spike protein; MW: 141180 Da pI: 6.2 cover 10.5% (134/1273AA's)
5	1	11636122	11636055	269.6	5.73		777	786	0	(K)NTQEVFAQVK(Q)	COVID-19 spike protein; MW: 141180 Da pI: 6.2 cover 10.5% (134/1273AA's)
7	1	13816820	13817474	245.8	-47.4		815	825	1	(K)RSFIEDLLFNK(V)	COVID-19 spike protein; MW: 141180 Da pI: 6.2 cover 10.5% (134/1273AA's)
2	1	9905084	9905367	1098.2	-28.5		459	466	0	(K)SNLKPFER(D)	COVID-19 spike protein; MW: 141180 Da pI: 6.2 cover 10.5% (134/1273AA's)
3	1	10585060	10585477	1261.9	-39.4		987	995	0	(K)VEAEVQIDR(L)	COVID-19 spike protein; MW: 141180 Da pI: 6.2 cover 10.5% (134/1273AA's)
10	1	29313409	29314847	324.9	-49		1155	1181	1	(K)YFKNHTSPDVDLGDISGINASVVNIQK(E)	COVID-19 spike protein; MW: 141180 Da pI: 6.2 cover 10.5% (134/1273AA's)
9	1	24262346	24261028	100.9	54.3		279	300	0	(K)YNENGTITDAVDC(CAM)ALDPLSETK(C)	COVID-19 spike protein; MW: 141180 Da pI: 6.2 cover 10.5% (134/1273AA's)
4	1	11135033	11135476	510.0	-39.8		347	355	0	(R)FASVYAWNR(K)	COVID-19 spike protein; MW: 141180 Da pI: 6.2 cover 10.5% (134/1273AA's)
6	1	12246359	12246259	1614.0	8.19		103	113	0	(R)GWIFGTTLDSK(T)	COVID-19 spike protein; MW: 141180 Da pI: 6.2 cover 10.5% (134/1273AA's)
1	1	8995116	8994945	1000.9	19		409	417	0	(R)QIAPGQTGK(I)	COVID-19 spike protein; MW: 141180 Da pI: 6.2 cover 10.5% (134/1273AA's)
539	77	15207254	15207591	6106.1	-22.1	1Met-loss+Acetyl	1	17	0	(-)MSETAPAAPAAPAPAEK(T)	HistoneH1.4 (P10412, human) MW: 13906 Da pI: 10.3 cover 16.4% (36/219AA's)
540	77	16677328	16677945	1839.2	-37	1 Ox 1Acetyl	1	17	0	(-)MSETAPAAPAAPAPAEK(T)	HistoneH1.4 (P10412, human) MW: 13906 Da pI: 10.3 cover 16.4% (36/219AA's)
538	77	8584606	8584680	4939.5	-8.59		111	119	0	(K)AASGEAKPK(A)	HistoneH1.4 (P10412, human) MW: 13906 Da pI: 10.3 cover 16.4% (36/219AA's)
536	77	8444653	8444887	10528.0	-27.7		141	149	1	(K)ATGAATPKK(S)	HistoneH1.4 (P10412, human) MW: 13906 Da pI: 10.3 cover 16.4% (36/219AA's)
537	77	8444653	8444887	10528.0	-27.7		140	148	1	(K)KATGAATPK(K)	HistoneH1.4 (P10412, human) MW: 13906 Da pI: 10.3 cover 16.4% (36/219AA's)
597	87	16677242	16677945	611.3	-42.2	1 Ox 1Acetyl	1	17	0	(-)MSETAPAAPAAPAPAEK(T)	HistoneH1.4 (P10412, human) MW: 21865 Da pI: 11.0 cover 11.9% (26/219AA's)
596	87	8584544	8584680	565.1	-15.8		111	119	0	(K)AASGEAKPK(A)	HistoneH1.4 (P10412, human) MW: 21865 Da pI: 11.0 cover 11.9% (26/219AA's)
30	4	19459266	19460229	182.4	-49.5	1Met-loss+Ac	1	21	1	(-)MSETAPAAPAAPAPAEKTPVK(K)	HistoneH1.4 (P10412, human) MW: 21865 Da pI: 11.0 cover 14.6% (32/219AA's)
29	4	11075566	11075681	421.5	-10.3		65	75	0	(K)ALAAAGYDVEK(N)	HistoneH1.4 (P10412, human) MW: 21865 Da pI: 11.0 cover 14.6% (32/219AA's)
336	50	15207373	15207591	793.5	-14.4	1Met-loss+Acetyl	1	17	0	(-)MSETAPAAPAAPAPAEK(T)	HistoneH1.4 (P10412, human) MW: 21865 Da pI: 11.0 cover 16.4% (36/219AA's)
337	50	16677462	16677945	1456.0	-29	1 Ox 1Acetyl	1	17	0	(-)MSETAPAAPAAPAPAEK(T)	HistoneH1.4 (P10412, human) MW: 21865 Da pI: 11.0 cover 16.4% (36/219AA's)
335	50	8584408	8584680	377.0	-31.6		111	119	0	(K)AASGEAKPK(A)	HistoneH1.4 (P10412, human) MW: 21865 Da pI: 11.0 cover 16.4% (36/219AA's)
333	50	8444559	8444887	3207.4	-38.9		141	149	1	(K)ATGAATPKK(S)	HistoneH1.4 (P10412, human) MW: 21865 Da pI: 11.0 cover 16.4% (36/219AA's)
334	50	8444559	8444887	3207.4	-38.9		140	148	1	(K)KATGAATPK(K)	HistoneH1.4 (P10412, human) MW: 21865 Da pI: 11.0 cover 16.4% (36/219AA's)
249	39	15207315	15207591	708.2	-18.1	1Met-loss+Acetyl	1	17	0	(-)MSETAPAAPAAPAPAEK(T)	HistoneH1.4 (P10412, human) MW: 21865 Da pI: 11.0 cover 17.8% (39/219AA's)
250	39	16677420	16677945	1619.8	-31.5	1 Ox 1Acetyl	1	17	0	(-)MSETAPAAPAAPAPAEK(T)	HistoneH1.4 (P10412, human) MW: 21865 Da pI: 11.0 cover 17.8% (39/219AA's)
246	39	8444585	8444887	1903.5	-35.8		141	149	1	(K)ATGAATPKK(S)	HistoneH1.4 (P10412, human) MW: 21865 Da pI: 11.0 cover 17.8% (39/219AA's)
248	39	12356153	12356630	328.2	-38.7		64	75	1	(K)KALAAAGYDVEK(N)	HistoneH1.4 (P10412, human) MW: 21865 Da pI: 11.0 cover 17.8% (39/219AA's)
247	39	8444585	8444887	1903.5	-35.8		140	148	1	(K)KATGAATPK(K)	HistoneH1.4 (P10412, human) MW: 21865 Da pI: 11.0 cover 17.8% (39/219AA's)
457	65	15207319	15207591	5093.6	-17.9	1Met-loss+Acetyl	1	17	0	(-)MSETAPAAPAAPAPAEK(T)	HistoneH1.4 (P10412, human) MW: 21865 Da pI: 11.0 cover 18.3% (40/219AA's)
458	65	16258220	16257839	172.3	23.4	1 Ox	1	17	0	(-)MSETAPAAPAAPAPAEK(T)	HistoneH1.4 (P10412, human) MW: 21865 Da pI: 11.0 cover 18.3% (40/219AA's)
459	65	16677492	16677945	705.5	-27.2	1 Ox 1Acetyl	1	17	0	(-)MSETAPAAPAAPAPAEK(T)	HistoneH1.4 (P10412, human) MW: 21865 Da pI: 11.0 cover 18.3% (40/219AA's)
460	65	19459877	19460229	140.4	-18.1	1Met-loss+Acetyl	1	21	1	(-)MSETAPAAPAAPAPAEKTPVK(K)	HistoneH1.4 (P10412, human) MW: 21865 Da pI: 11.0 cover 18.3% (40/219AA's)
456	65	8584340	8584680	135.5	-39.6		111	119	0	(K)AASGEAKPK(A)	HistoneH1.4 (P10412, human) MW: 21865 Da pI: 11.0 cover 18.3% (40/219AA's)
454	65	8444536	8444887	3259.2	-41.5		141	149	1	(K)ATGAATPKK(S)	HistoneH1.4 (P10412, human) MW: 21865 Da pI: 11.0 cover 18.3% (40/219AA's)
455	65	8444536	8444887	3259.2	-41.5		140	148	1	(K)KATGAATPK(K)	HistoneH1.4 (P10412, human) MW: 21865 Da pI: 11.0 cover 18.3% (40/219AA's)
387	56	15207339	15207591	5170.0	-16.6	1Met-loss+Acetyl	1	17	0	(-)MSETAPAAPAAPAPAEK(T)	HistoneH1.4 (P10412, human) MW: 21865 Da pI: 11.0 cover 19.2% (42/219AA's)
388	56	16677375	16677945	2847.5	-34.2	1 Ox 1Acetyl	1	17	0	(-)MSETAPAAPAAPAPAEK(T)	HistoneH1.4 (P10412, human) MW: 21865 Da pI: 11.0 cover 19.2% (42/219AA's)
389	56	19460102	19460229	334.4	-6.56	1Met-loss+Acetyl	1	21	1	(-)MSETAPAAPAAPAPAEKTPVK(K)	HistoneH1.4 (P10412, human) MW: 21865 Da pI: 11.0 cover 19.2% (42/219AA's)
385	56	8584570	8584680	1167.8	-12.7		111	119	0	(K)AASGEAKPK(A)	HistoneH1.4 (P10412, human) MW: 21865 Da pI: 11.0 cover 19.2% (42/219AA's)
386	56	10575545	10576000	381.2	-43.1		111	121	1	(K)AASGEAKPKAK(K)	HistoneH1.4 (P10412, human) MW: 21865 Da pI: 11.0 cover 19.2% (42/219AA's)
383	56	8444464	8444887	6852.1	-50.1		141	149	1	(K)ATGAATPKK(S)	HistoneH1.4 (P10412, human) MW: 21865 Da pI: 11.0 cover 19.2% (42/219AA's)
384	56	8444464	8444887	6852.1	-50.1		140	148	1	(K)KATGAATPK(K)	HistoneH1.4 (P10412, human) MW: 21865 Da pI: 11.0 cover 19.2% (42/219AA's)
120	20	15207463	15207591	275.6	-8.43	1Met-loss+Acetyl	1	17	0	(-)MSETAPAAPAAPAPAEK(T)	HistoneH1.4 (P10412, human) MW: 21865 Da pI: 11.0 cover 9.6% (21/219AA's)
121	20	16677560	16677945	641.0	-23.1	1 Ox 1Acetyl	1	17	0	(-)MSETAPAAPAAPAPAEK(T)	HistoneH1.4 (P10412, human) MW: 21865 Da pI: 11.0 cover 9.6% (21/219AA's)
172	28	15207446	15207591	323.5	-9.57	1Met-loss+Acetyl	1	17	0	(-)MSETAPAAPAAPAPAEK(T)	HistoneH1.4 (P10412, human) MW: 21865 Da pI: 11.0 cover 9.6% (21/219AA's)
173	28	16677382	16677945	645.4	-33.8	1 Ox 1Acetyl	1	17	0	(-)MSETAPAAPAAPAPAEK(T)	HistoneH1.4 (P10412, human) MW: 21865 Da pI: 11.0 cover 9.6% (21/219AA's)
122	20	19459753	19460229	247.9	-24.5	1Met-loss+Acetyl	1	21	1	(-)MSETAPAAPAAPAPAEKTPVK(K)	HistoneH1.4 (P10412, human) MW: 21865 Da pI: 11.0 cover 9.6% (21/219AA's)
174	28	19460001	19460229	293.1	-11.7	1Met-loss+Acetyl	1	21	1	(-)MSETAPAAPAAPAPAEKTPVK(K)	HistoneH1.4 (P10412, human) MW: 21865 Da pI: 11.0 cover 9.6% (21/219AA's)
253	40	8664520	8664479	342.1	4.76		120	126	1	(K)KTESHHK(A)	HistoneH2A (P04908, human) MW: 14136 Da pI: 11.0 cover 10.8% (14/130AA's)
252	40	8614487	8613949	209.8	62.5		90	96	0	(R)NDEELNK(L)	HistoneH2A (P04908, human) MW: 14136 Da pI: 11.0 cover 10.8% (14/130AA's)
341	52	14186468	14187009	143.7	-38.2	1Met-loss+Acetyl	1	14	0	(-)MADSNGTITVEELK(K)	HistoneH2A (P04908, human) MW: 14136 Da pI: 11.0 cover 5.4% (7/130AA's)
342	52	16778044	16778364	415.6	-19.1	1Acetyl	1	15	1	(-)MADSNGTITVEELKK(L)	HistoneH2A (P04908, human) MW: 14136 Da pI: 11.0 cover 5.4% (7/130AA's)
339	51	8664451	8664479	175.9	-3.22		120	126	1	(K)KTESHHK(A)	HistoneH2A (P04908, human) MW: 14136 Da pI: 11.0 cover 5.4% (7/130AA's)
58	11	8614406	8613949	177.2	53.1		90	96	0	(R)NDEELNK(L)	HistoneH2A (P04908, human) MW: 14136 Da pI: 11.0 cover 5.4% (7/130AA's)
483	70	9444969	9445312	84.2	-36.3		22	30	0	(R)AGLQFPVGR(V)	HistoneH2A (P04908, human) MW: 14136 Da pI: 11.0 cover 6.9% (9/130AA's)
62	12	12656203	12656558	135.1	-28.1	1Acetyl	1	12	1	(-)MPEPAKSAPAPK(K)	HistoneH2B (P06899, human) MW: 13904 Da pI: 10.3 cover 25.4% (32/126AA's)
60	12	11515590	11515619	155.8	-2.52		36	44	0	(K)ESYSIYVYK(V)	HistoneH2B (P06899, human) MW: 13904 Da pI: 10.3 cover 25.4% (32/126AA's)
61	12	11515590	11515691	155.8	-8.79	1Gln->pyro-Glu	48	58	0	(K)QVHPDTGISSK(A)	HistoneH2B (P06899, human) MW: 13904 Da pI: 10.3 cover 25.4% (32/126AA's)
163	26	10925947	10926048	553.7	-9.23	1Met-loss	1	12	1	(-)MPEPAKSAPAPK(K)	HistoneH2B (P06899, human) MW: 13904 Da pI: 10.3 cover 36.5% (46/126AA's)
165	26	17758527	17758091	710.3	24.6	2 Ox	59	73	0	(K)AMGIMNSFVNDIFER(I)	HistoneH2B (P06899, human) MW: 13904 Da pI: 10.3 cover 36.5% (46/126AA's)
166	26	24442936	24441697	302.2	50.7	1 Ox	59	80	1	(K)AMGIMNSFVNDIFERIAGEASR(L)	HistoneH2B (P06899, human) MW: 13904 Da pI: 10.3 cover 36.5% (46/126AA's)
164	26	14917627	14918094	620.0	-31.3		36	47	1	(K)ESYSIYVYKVLK(Q)	HistoneH2B (P06899, human) MW: 13904 Da pI: 10.3 cover 36.5% (46/126AA's)
225	35	10925953	10926048	296.1	-8.68	1Met-loss	1	12	1	(-)MPEPAKSAPAPK(K)	HistoneH2B (P06899, human) MW: 13904 Da pI: 10.3 cover 48.4% (61/126AA's)
226	35	12235919	12236453	257.5	-43.6		1	12	1	(-)MPEPAKSAPAPK(K)	HistoneH2B (P06899, human) MW: 13904 Da pI: 10.3 cover 48.4% (61/126AA's)
228	35	24443145	24441697	418.4	59.2	1 Ox	59	80	1	(K)AMGIMNSFVNDIFERIAGEASR(L)	HistoneH2B (P06899, human) MW: 13904 Da pI: 10.3 cover 48.4% (61/126AA's)
227	35	14917486	14918094	1082.4	-40.7		36	47	1	(K)ESYSIYVYKVLK(Q)	HistoneH2B (P06899, human) MW: 13904 Da pI: 10.3 cover 48.4% (61/126AA's)
224	35	8284201	8284210	319.1	-1.13		110	117	0	(K)HAVSEGTK(A)	HistoneH2B (P06899, human) MW: 13904 Da pI: 10.3 cover 48.4% (61/126AA's)
223	35	8164193	8164574	413.5	-46.7		94	100	0	(R)EIQTAVR(L)	HistoneH2B (P06899, human) MW: 13904 Da pI: 10.3 cover 48.4% (61/126AA's)
532	76	10925607	10926048	1131.7	-40.4	1Met-loss	1	12	1	(-)MPEPAKSAPAPK(K)	HistoneH2B (P06899, human) MW: 13904 Da pI: 10.3 cover 48.4% (61/126AA's) MW: 21865 Da pI: 11.0
534	76	24442798	24441697	875.6	45	1 Ox	59	80	1	(K)AMGIMNSFVNDIFERIAGEASR(L)	HistoneH2B (P06899, human) MW: 13904 Da pI: 10.3 cover 48.4% (61/126AA's) MW: 21865 Da pI: 11.0
533	76	14917305	14918094	5056.1	-52.9		36	47	1	(K)ESYSIYVYKVLK(Q)	HistoneH2B (P06899, human) MW: 13904 Da pI: 10.3 cover 48.4% (61/126AA's) MW: 21865 Da pI: 11.0
531	76	8284255	8284210	2490.7	5.37		110	117	0	(K)HAVSEGTK(A)	HistoneH2B (P06899, human) MW: 13904 Da pI: 10.3 cover 48.4% (61/126AA's) MW: 21865 Da pI: 11.0
530	76	8164051	8164574	3669.3	-64.1		94	100	0	(R)EIQTAVR(L)	HistoneH2B (P06899, human) MW: 13904 Da pI: 10.3 cover 48.4% (61/126AA's) MW: 21865 Da pI: 11.0
464	66	10925855	10926048	169.1	-17.6	1Met-loss	1	12	1	(-)MPEPAKSAPAPK(K)	HistoneH2B (P06899, human) MW: 13904 Da pI: 10.3 cover 49.2% (62/126AA's)
466	66	17438250	17438193	121.6	3.3		59	73	0	(K)AMGIMNSFVNDIFER(I)	HistoneH2B (P06899, human) MW: 13904 Da pI: 10.3 cover 49.2% (62/126AA's)
467	66	24442958	24441697	356.6	51.6	1 Ox	59	80	1	(K)AMGIMNSFVNDIFERIAGEASR(L)	HistoneH2B (P06899, human) MW: 13904 Da pI: 10.3 cover 49.2% (62/126AA's)
463	66	9685898	9685411	169.3	50.2		118	126	1	(K)AVTKYTSAK(-)	HistoneH2B (P06899, human) MW: 13904 Da pI: 10.3 cover 49.2% (62/126AA's)
465	66	14917405	14918094	1308.0	-46.2		36	47	1	(K)ESYSIYVYKVLK(Q)	HistoneH2B (P06899, human) MW: 13904 Da pI: 10.3 cover 49.2% (62/126AA's)
462	66	8163966	8164574	186.3	-74.5		94	100	0	(R)EIQTAVR(L)	HistoneH2B (P06899, human) MW: 13904 Da pI: 10.3 cover 49.2% (62/126AA's)
102	17	10925832	10926048	231.8	-19.8	1Met-loss	1	12	1	(-)MPEPAKSAPAPK(K)	HistoneH2B (P06899, human) MW: 13904 Da pI: 10.3 cover 50.8% (64/126AA's)
106	17	17758216	17758091	198.0	7.3	2 Ox	59	73	0	(K)AMGIMNSFVNDIFER(I)	HistoneH2B (P06899, human) MW: 13904 Da pI: 10.3 cover 50.8% (64/126AA's)
107	17	24443083	24441697	351.5	56.7	1 Ox	59	80	1	(K)AMGIMNSFVNDIFERIAGEASR(L)	HistoneH2B (P06899, human) MW: 13904 Da pI: 10.3 cover 50.8% (64/126AA's)
103	17	11515541	11515619	400.0	-6.8		36	44	0	(K)ESYSIYVYK(V)	HistoneH2B (P06899, human) MW: 13904 Da pI: 10.3 cover 50.8% (64/126AA's)
105	17	14917469	14918094	452.3	-41.9		36	47	1	(K)ESYSIYVYKVLK(Q)	HistoneH2B (P06899, human) MW: 13904 Da pI: 10.3 cover 50.8% (64/126AA's)
104	17	11515541	11515691	400.0	-13.1	1Gln->pyro-Glu	48	58	0	(K)QVHPDTGISSK(A)	HistoneH2B (P06899, human) MW: 13904 Da pI: 10.3 cover 50.8% (64/126AA's)
101	17	8164176	8164574	163.7	-48.7		94	100	0	(R)EIQTAVR(L)	HistoneH2B (P06899, human) MW: 13904 Da pI: 10.3 cover 50.8% (64/126AA's)
579	83	10925607	10926048	342.9	-40.4	1Met-loss	1	12	1	(-)MPEPAKSAPAPK(K)	HistoneH2B (P06899, human) MW: 13904 Da pI: 10.3 cover 51.6% (65/126AA's)
582	83	24442971	24441697	204.4	52.1	1 Ox	59	80	1	(K)AMGIMNSFVNDIFERIAGEASR(L)	HistoneH2B (P06899, human) MW: 13904 Da pI: 10.3 cover 51.6% (65/126AA's)
581	83	14917191	14918094	369.2	-60.5		36	47	1	(K)ESYSIYVYKVLK(Q)	HistoneH2B (P06899, human) MW: 13904 Da pI: 10.3 cover 51.6% (65/126AA's)
580	83	12275976	12276692	499.8	-58.3		110	121	1	(K)HAVSEGTKAVTK(Y)	HistoneH2B (P06899, human) MW: 13904 Da pI: 10.3 cover 51.6% (65/126AA's)
578	83	9014860	9015003	330.0	-15.8		81	87	1	(R)LAHYNKR(S)	HistoneH2B (P06899, human) MW: 13904 Da pI: 10.3 cover 51.6% (65/126AA's)
398	58	10925934	10926048	577.4	-10.4	1Met-loss	1	12	1	(-)MPEPAKSAPAPK(K)	HistoneH2B (P06899, human) MW: 13904 Da pI: 10.3 cover 52.4% (66/126AA's)
401	58	24443420	24441697	554.1	70.5	1 Ox	59	80	1	(K)AMGIMNSFVNDIFERIAGEASR(L)	HistoneH2B (P06899, human) MW: 13904 Da pI: 10.3 cover 52.4% (66/126AA's)
397	58	9685820	9685411	769.1	42.2		118	126	1	(K)AVTKYTSAK(-)	HistoneH2B (P06899, human) MW: 13904 Da pI: 10.3 cover 52.4% (66/126AA's)
399	58	14917527	14918094	3398.6	-38		36	47	1	(K)ESYSIYVYKVLK(Q)	HistoneH2B (P06899, human) MW: 13904 Da pI: 10.3 cover 52.4% (66/126AA's)
400	58	15087375	15088431	382.8	-70		45	58	1	(K)VLKQVHPDTGISSK(A)	HistoneH2B (P06899, human) MW: 13904 Da pI: 10.3 cover 52.4% (66/126AA's)
308	46	10925945	10926048	143.5	-9.46	1Met-loss	1	12	1	(-)MPEPAKSAPAPK(K)	HistoneH2B (P06899, human) MW: 13904 Da pI: 10.3 cover 55.6% (70/126AA's)
309	46	12235950	12236453	203.3	-41.1		1	12	1	(-)MPEPAKSAPAPK(K)	HistoneH2B (P06899, human) MW: 13904 Da pI: 10.3 cover 55.6% (70/126AA's)
312	46	24442812	24441697	224.2	45.6	1 Ox	59	80	1	(K)AMGIMNSFVNDIFERIAGEASR(L)	HistoneH2B (P06899, human) MW: 13904 Da pI: 10.3 cover 55.6% (70/126AA's)
307	46	9685916	9685411	293.0	52.1		118	126	1	(K)AVTKYTSAK(-)	HistoneH2B (P06899, human) MW: 13904 Da pI: 10.3 cover 55.6% (70/126AA's)
311	46	14917444	14918094	954.4	-43.5		36	47	1	(K)ESYSIYVYKVLK(Q)	HistoneH2B (P06899, human) MW: 13904 Da pI: 10.3 cover 55.6% (70/126AA's)
306	46	8283888	8284210	139.7	-38.9		110	117	0	(K)HAVSEGTK(A)	HistoneH2B (P06899, human) MW: 13904 Da pI: 10.3 cover 55.6% (70/126AA's)
310	46	12276208	12276692	136.1	-39.4		110	121	1	(K)HAVSEGTKAVTK(Y)	HistoneH2B (P06899, human) MW: 13904 Da pI: 10.3 cover 55.6% (70/126AA's)
305	46	8164037	8164574	236.9	-65.7		94	100	0	(R)EIQTAVR(L)	HistoneH2B (P06899, human) MW: 13904 Da pI: 10.3 cover 55.6% (70/126AA's)
35	5	12276108	12276692	191.1	-47.5		110	121	1	(K)HAVSEGTKAVTK(Y)	HistoneH2B (P06899, human) MW: 13904 Da pI: 10.3 cover 9.5% (12/126AA's)
544	78	10925607	10926048	1131.7	-40.4	1Met-loss	1	12	1	(-)MPEPAKSAPAPK(K)	HistoneH2B (P06899, human) MW: 26362 Da pI: 9.6 cover 38.9% (49/126AA's)
545	78	24442798	24441697	875.6	45	1 Ox	59	80	1	(K)AMGIMNSFVNDIFERIAGEASR(L)	HistoneH2B (P06899, human) MW: 26362 Da pI: 9.6 cover 38.9% (49/126AA's)
543	78	8284255	8284210	2490.7	5.37		110	117	0	(K)HAVSEGTK(A)	HistoneH2B (P06899, human) MW: 26362 Da pI: 9.6 cover 38.9% (49/126AA's)
542	78	8164051	8164574	3669.3	-64.1		94	100	0	(R)EIQTAVR(L)	HistoneH2B (P06899, human) MW: 26362 Da pI: 9.6 cover 38.9% (49/126AA's)
176	29	10925947	10926048	553.7	-9.23	1Met-loss	1	12	1	(-)MPEPAKSAPAPK(K)	HistoneH2B (P06899, human), >90%identitywithhumanH2Btype1 MW: 13906 Da pI: 10.3 cover 27.0% (34/126AA's)
177	29	17758527	17758091	710.3	24.6	2 Ox	59	73	0	(K)AMGIMNSFVNDIFER(I)	HistoneH2B (P06899, human), >90%identitywithhumanH2Btype1 MW: 13906 Da pI: 10.3 cover 27.0% (34/126AA's)
178	29	24442936	24441697	302.2	50.7	1 Ox	59	80	1	(K)AMGIMNSFVNDIFERIAGEASR(L)	HistoneH2B (P06899, human), >90%identitywithhumanH2Btype1 MW: 13906 Da pI: 10.3 cover 27.0% (34/126AA's)
475	68	10925855	10926048	169.1	-17.6	1Met-loss	1	12	1	(-)MPEPAKSAPAPK(K)	HistoneH2B (P06899, human), >90%identitywithhumanH2Btype1 MW: 13906 Da pI: 10.3 cover 32.5% (41/126AA's)
476	68	17438250	17438193	121.6	3.3		59	73	0	(K)AMGIMNSFVNDIFER(I)	HistoneH2B (P06899, human), >90%identitywithhumanH2Btype1 MW: 13906 Da pI: 10.3 cover 32.5% (41/126AA's)
477	68	24442958	24441697	356.6	51.6	1 Ox	59	80	1	(K)AMGIMNSFVNDIFERIAGEASR(L)	HistoneH2B (P06899, human), >90%identitywithhumanH2Btype1 MW: 13906 Da pI: 10.3 cover 32.5% (41/126AA's)
474	68	8163966	8164574	186.3	-74.5		94	100	0	(R)EIQTAVR(L)	HistoneH2B (P06899, human), >90%identitywithhumanH2Btype1 MW: 13906 Da pI: 10.3 cover 32.5% (41/126AA's)
408	60	10925934	10926048	577.4	-10.4	1Met-loss	1	12	1	(-)MPEPAKSAPAPK(K)	HistoneH2B (P06899, human), >90%identitywithhumanH2Btype1 MW: 13906 Da pI: 10.3 cover 38.1% (48/126AA's)
410	60	24443420	24441697	554.1	70.5	1 Ox	59	80	1	(K)AMGIMNSFVNDIFERIAGEASR(L)	HistoneH2B (P06899, human), >90%identitywithhumanH2Btype1 MW: 13906 Da pI: 10.3 cover 38.1% (48/126AA's)
409	60	15087375	15088431	382.8	-70		45	58	1	(K)VLKQVHPDTGISSK(A)	HistoneH2B (P06899, human), >90%identitywithhumanH2Btype1 MW: 13906 Da pI: 10.3 cover 38.1% (48/126AA's)
232	36	10925953	10926048	296.1	-8.68	1Met-loss	1	12	1	(-)MPEPAKSAPAPK(K)	HistoneH2B (P06899, human), >90%identitywithhumanH2Btype1 MW: 13906 Da pI: 10.3 cover 38.9% (49/126AA's)
233	36	12235919	12236453	257.5	-43.6		1	12	1	(-)MPEPAKSAPAPK(K)	HistoneH2B (P06899, human), >90%identitywithhumanH2Btype1 MW: 13906 Da pI: 10.3 cover 38.9% (49/126AA's)
234	36	24443145	24441697	418.4	59.2	1 Ox	59	80	1	(K)AMGIMNSFVNDIFERIAGEASR(L)	HistoneH2B (P06899, human), >90%identitywithhumanH2Btype1 MW: 13906 Da pI: 10.3 cover 38.9% (49/126AA's)
231	36	8284201	8284210	319.1	-1.13		110	117	0	(K)HAVSEGTK(A)	HistoneH2B (P06899, human), >90%identitywithhumanH2Btype1 MW: 13906 Da pI: 10.3 cover 38.9% (49/126AA's)
230	36	8164193	8164574	413.5	-46.7		94	100	0	(R)EIQTAVR(L)	HistoneH2B (P06899, human), >90%identitywithhumanH2Btype1 MW: 13906 Da pI: 10.3 cover 38.9% (49/126AA's)
110	18	10925832	10926048	231.8	-19.8	1Met-loss	1	12	1	(-)MPEPAKSAPAPK(K)	HistoneH2B (P06899, human), >90%identitywithhumanH2Btype1 MW: 13906 Da pI: 10.3 cover 41.3% (52/126AA's)
112	18	17758216	17758091	198.0	7.3	2 Ox	59	73	0	(K)AMGIMNSFVNDIFER(I)	HistoneH2B (P06899, human), >90%identitywithhumanH2Btype1 MW: 13906 Da pI: 10.3 cover 41.3% (52/126AA's)
113	18	24443083	24441697	351.5	56.7	1 Ox	59	80	1	(K)AMGIMNSFVNDIFERIAGEASR(L)	HistoneH2B (P06899, human), >90%identitywithhumanH2Btype1 MW: 13906 Da pI: 10.3 cover 41.3% (52/126AA's)
111	18	11515541	11515691	400.0	-13.1	1Gln->pyro-Glu	48	58	0	(K)QVHPDTGISSK(A)	HistoneH2B (P06899, human), >90%identitywithhumanH2Btype1 MW: 13906 Da pI: 10.3 cover 41.3% (52/126AA's)
109	18	8164176	8164574	163.7	-48.7	94		100	0	(R)EIQTAVR(L)	HistoneH2B (P06899, human), >90%identitywithhumanH2Btype1 MW: 13906 Da pI: 10.3 cover 41.3% (52/126AA's)
316	47	10925945	10926048	143.5	-9.46	1Met-loss	1	12	1	(-)MPEPAKSAPAPK(K)	HistoneH2B (P06899, human), >90%identitywithhumanH2Btype1 MW: 13906 Da pI: 10.3 cover 42.1% (53/126AA's)
317	47	12235950	12236453	203.3	-41.1		1	12	1	(-)MPEPAKSAPAPK(K)	HistoneH2B (P06899, human), >90%identitywithhumanH2Btype1 MW: 13906 Da pI: 10.3 cover 42.1% (53/126AA's)
585	84	10925607	10926048	342.9	-40.4	1Met-loss	1	12	1	(-)MPEPAKSAPAPK(K)	HistoneH2B (P06899, human), >90%identitywithhumanH2Btype1 MW: 13906 Da pI: 10.3 cover 42.1% (53/126AA's)
319	47	24442812	24441697	224.2	45.6	1 Ox	59	80	1	(K)AMGIMNSFVNDIFERIAGEASR(L)	HistoneH2B (P06899, human), >90%identitywithhumanH2Btype1 MW: 13906 Da pI: 10.3 cover 42.1% (53/126AA's)
587	84	24442971	24441697	204.4	52.1	1 Ox	59	80	1	(K)AMGIMNSFVNDIFERIAGEASR(L)	HistoneH2B (P06899, human), >90%identitywithhumanH2Btype1 MW: 13906 Da pI: 10.3 cover 42.1% (53/126AA's)
315	47	8283888	8284210	139.7	-38.9		110	117	0	(K)HAVSEGTK(A)	HistoneH2B (P06899, human), >90%identitywithhumanH2Btype1 MW: 13906 Da pI: 10.3 cover 42.1% (53/126AA's)
318	47	12276208	12276692	136.1	-39.4		110	121	1	(K)HAVSEGTKAVTK(Y)	HistoneH2B (P06899, human), >90%identitywithhumanH2Btype1 MW: 13906 Da pI: 10.3 cover 42.1% (53/126AA's)
586	84	12275976	12276692	499.8	-58.3		110	121	1	(K)HAVSEGTKAVTK(Y)	HistoneH2B (P06899, human), >90%identitywithhumanH2Btype1 MW: 13906 Da pI: 10.3 cover 42.1% (53/126AA's)
314	47	8164037	8164574	236.9	-65.7		94	100	0	(R)EIQTAVR(L)	HistoneH2B (P06899, human), >90%identitywithhumanH2Btype1 MW: 13906 Da pI: 10.3 cover 42.1% (53/126AA's)
584	84	9014860	9015003	330.0	-15.8		81	87	1	(R)LAHYNKR(S)	HistoneH2B (P06899, human), >90%identitywithhumanH2Btype1 MW: 13906 Da pI: 10.3 cover 42.1% (53/126AA's)
37	6	12276108	12276692	191.1	-47.5		110	121	1	(K)HAVSEGTKAVTK(Y)	HistoneH2B (P06899, human), >90%identitywithhumanH2Btype1 MW: 13906 Da pI: 10.3 cover 9.5% (12/126AA's)
56	10	12656203	12656558	135.1	-28.1	1Acetyl	1	12	1	(-)MPEPAKSAPAPK(K)	HistoneH2B (P06899, human), MW: 13906 Da pI: 10.3 cover 26.2% (33/126AA's)
54	10	11515590	11515691	155.8	-8.79	1Gln->pyro-Glu	48	58	0	(K)QVHPDTGISSK(A)	HistoneH2B (P06899, human), MW: 13906 Da pI: 10.3 cover 26.2% (33/126AA's)
55	10	12656203	12656412	135.1	-16.5		35	44	1	(R)KESYSVYVYK(V)	HistoneH2B (P06899, human), MW: 13906 Da pI: 10.3 cover 26.2% (33/126AA's)
169	27	12506169	12507103	1857.3	-74.7		55	64	1	(R)YQKSTELLIR(K)	HistoneH3.2 (Q71DI3, human) MW: 15388 Da pI: 11.3 cover 16.2% (22/136AA's)
168	27	10325639	10325949	593.6	-30	42		50	0	(R)YRPGTVALR(E)	HistoneH3.2 (Q71DI3, human) MW: 15388 Da pI: 11.3 cover 16.2% (22/136AA's)
170	27	14307387	14308227	159.6	-58.7		42	53	1	(R)YRPGTVALREIR(R)	HistoneH3.2 (Q71DI3, human) MW: 15388 Da pI: 11.3 cover 16.2% (22/136AA's)
589	85	8584544	8585156	565.1	-71.2		20	27	1	(K)QLATKAAR(K)	HistoneH3.2 (Q71DI3, human) MW: 15388 Da pI: 11.3 cover 18.4% (25/136AA's)
590	85	9595443	9595884	1286.4	-46		58	65	1	(K)STELLIRK(L)	HistoneH3.2 (Q71DI3, human) MW: 15388 Da pI: 11.3 cover 18.4% (25/136AA's)
591	85	10325466	10325949	13357.0	-46.8		42	50	0	(R)YRPGTVALR(E)	HistoneH3.2 (Q71DI3, human) MW: 15388 Da pI: 11.3 cover 18.4% (25/136AA's)
469	67	8444536	8445073	3259.2	-63.6		117	123	1	(K)RVTIMPK(D)	HistoneH3.2 (Q71DI3, human) MW: 15388 Da pI: 11.3 cover 19.9% (27/136AA's)
470	67	9595294	9595884	2154.4	-61.4		58	65	1	(K)STELLIRK(L)	HistoneH3.2 (Q71DI3, human) MW: 15388 Da pI: 11.3 cover 19.9% (27/136AA's)
472	67	12506318	12507103	1047.3	-62.8		55	64	1	(R)YQKSTELLIR(K)	HistoneH3.2 (Q71DI3, human) MW: 15388 Da pI: 11.3 cover 19.9% (27/136AA's)
471	67	10325587	10325949	1144.7	-35		42	50	0	(R)YRPGTVALR(E)	HistoneH3.2 (Q71DI3, human) MW: 15388 Da pI: 11.3 cover 19.9% (27/136AA's)
392	57	8584570	8585156	1167.8	-68.2		20	27	1	(K)QLATKAAR(K)	HistoneH3.2 (Q71DI3, human) MW: 15388 Da pI: 11.3 cover 25.7% (35/136AA's)
525	75	8584606	8585156	4939.5	-64.1		20	27	1	(K)QLATKAAR(K)	HistoneH3.2 (Q71DI3, human) MW: 15388 Da pI: 11.3 cover 25.7% (35/136AA's)
391	57	8444464	8445073	6852.1	-72.1		117	123	1	(K)RVTIMPK(D)	HistoneH3.2 (Q71DI3, human) MW: 15388 Da pI: 11.3 cover 25.7% (35/136AA's)
524	75	8444653	8445073	10528.0	-49.8		117	123	1	(K)RVTIMPK(D)	HistoneH3.2 (Q71DI3, human) MW: 15388 Da pI: 11.3 cover 25.7% (35/136AA's)
117	19	13056755	13057386	168.0	-48.3	29		41	1	(K)SAPATGGVKKPHR(Y)	HistoneH3.2 (Q71DI3, human) MW: 15388 Da pI: 11.3 cover 25.7% (35/136AA's)
393	57	9595336	9595884	4930.3	-57.1		58	65	1	(K)STELLIRK(L)	HistoneH3.2 (Q71DI3, human) MW: 15388 Da pI: 11.3 cover 25.7% (35/136AA's)
526	75	9595370	9595884	11263.4	-53.5		58	65	1	(K)STELLIRK(L)	HistoneH3.2 (Q71DI3, human) MW: 15388 Da pI: 11.3 cover 25.7% (35/136AA's)
116	19	12506275	12507103	966.5	-66.2	55		64	1	(R)YQKSTELLIR(K)	HistoneH3.2 (Q71DI3, human) MW: 15388 Da pI: 11.3 cover 25.7% (35/136AA's)
395	57	12506257	12507103	3220.7	-67.6		55	64	1	(R)YQKSTELLIR(K)	HistoneH3.2 (Q71DI3, human) MW: 15388 Da pI: 11.3 cover 25.7% (35/136AA's)
528	75	12506219	12507103	3103.1	-70.7		55	64	1	(R)YQKSTELLIR(K)	HistoneH3.2 (Q71DI3, human) MW: 15388 Da pI: 11.3 cover 25.7% (35/136AA's)
115	19	10325373	10325949	236.5	-55.7	42		50	0	(R)YRPGTVALR(E)	HistoneH3.2 (Q71DI3, human) MW: 15388 Da pI: 11.3 cover 25.7% (35/136AA's)
394	57	10325531	10325949	2397.1	-40.4		42	50	0	(R)YRPGTVALR(E)	HistoneH3.2 (Q71DI3, human) MW: 15388 Da pI: 11.3 cover 25.7% (35/136AA's)
527	75	10325498	10325949	10239.5	-43.6		42	50	0	(R)YRPGTVALR(E)	HistoneH3.2 (Q71DI3, human) MW: 15388 Da pI: 11.3 cover 25.7% (35/136AA's)
118	19	14307514	14308227	308.6	-49.8		42	53	1	(R)YRPGTVALREIR(R)	HistoneH3.2 (Q71DI3, human) MW: 15388 Da pI: 11.3 cover 25.7% (35/136AA's)
236	37	8444585	8445073	1903.5	-57.9		117	123	1	(K)RVTIMPK(D)	HistoneH3.2 (Q71DI3, human) MW: 15388 Da pI: 11.3 cover 27.2% (37/136AA's)
239	37	13056609	13057386	220.2	-59.5		29	41	1	(K)SAPATGGVKKPHR(Y)	HistoneH3.2 (Q71DI3, human) MW: 15388 Da pI: 11.3 cover 27.2% (37/136AA's)
237	37	9595404	9595884	1533.7	-50		58	65	1	(K)STELLIRK(L)	HistoneH3.2 (Q71DI3, human) MW: 15388 Da pI: 11.3 cover 27.2% (37/136AA's)
238	37	10325535	10325949	917.7	-40.1		42	50	0	(R)YRPGTVALR(E)	HistoneH3.2 (Q71DI3, human) MW: 15388 Da pI: 11.3 cover 27.2% (37/136AA's)
321	48	8444559	8445073	3207.4	-60.9		117	123	1	(K)RVTIMPK(D)	HistoneH3.2 (Q71DI3, human) MW: 15388 Da pI: 11.3 cover 27.9% (38/136AA's)
325	48	13056784	13057386	130.5	-46.1		29	41	1	(K)SAPATGGVKKPHR(Y)	HistoneH3.2 (Q71DI3, human) MW: 15388 Da pI: 11.3 cover 27.9% (38/136AA's)
323	48	9595378	9595884	1363.9	-52.7		58	65	1	(K)STELLIRK(L)	HistoneH3.2 (Q71DI3, human) MW: 15388 Da pI: 11.3 cover 27.9% (38/136AA's)
322	48	9154912	9155258	134.1	-37.8		28	37	1	(R)KSAPATGGVK(K)	HistoneH3.2 (Q71DI3, human) MW: 15388 Da pI: 11.3 cover 27.9% (38/136AA's)
324	48	10325526	10325949	725.8	-41		42	50	0	(R)YRPGTVALR(E)	HistoneH3.2 (Q71DI3, human) MW: 15388 Da pI: 11.3 cover 27.9% (38/136AA's)
180	30	13868039	13868467	833.3	-30.9		57	68	1	(R)GVLKVFLENVIR(D)	HistoneH4 (P62805, human) MW: 11367 Da pI: 11.4 cover 11.7% (12/103AA's)
599	88	14827672	14827985	919.0	-21.1	1 Ox	81	93	1	(K)TVTAMDVVYALKR(Q)	HistoneH4 (P62805, human) MW: 11367 Da pI: 11.4 cover 12.6% (13/103AA's)
255	41	12906147	12906437	782.4	-22.4		69	79	1	(R)DAVTYTEHAKR(K)	HistoneH4 (P62805, human) MW: 11367 Da pI: 11.4 cover 22.3% (23/103AA's)
256	41	13868239	13868467	295.3	-16.5		57	68	1	(R)GVLKVFLENVIR(D)	HistoneH4 (P62805, human) MW: 11367 Da pI: 11.4 cover 22.3% (23/103AA's)
14	2	10095186	10095465	420.3	-27.7	1Met-loss	1	10	0	(-)MGVPFFSSLR(C)	Myeloperoxidase (P05164.1, human) Index: 7 MW: 83869 Da pI: 9.2 cover 13.3% (99/745AA's)
12	2	8124531	8124301	222.8	28.3		475	480	0	(K)YLPTYR(S)	Myeloperoxidase (P05164.1, human) Index: 7 MW: 83869 Da pI: 9.2 cover 13.3% (99/745AA's)
20	2	20120095	20118744	408.7	67.1	1 Ox	11	28	0	(R)C(CAM)MVDLGPC(CAM)WAGGLTAEMK(L)	Myeloperoxidase (P05164.1, human) Index: 7 MW: 83869 Da pI: 9.2 cover 13.3% (99/745AA's)
18	2	13407073	13407355	223.7	-21		579	590	0	(R)IGLDLPALNMQR(S)	Myeloperoxidase (P05164.1, human) Index: 7 MW: 83869 Da pI: 9.2 cover 13.3% (99/745AA's)
16	2	11495786	11495721	257.5	5.67		396	405	0	(R)IPC(CAM)FLAGDTR(S)	Myeloperoxidase (P05164.1, human) Index: 7 MW: 83869 Da pI: 9.2 cover 13.3% (99/745AA's)
13	2	9384680	9384764	757.7	-8.91	1 Ox	572	578	0	(R)LFEQVMR(I)	Myeloperoxidase (P05164.1, human) Index: 7 MW: 83869 Da pI: 9.2 cover 13.3% (99/745AA's)
19	2	19409752	19410447	2930.2	-35.8		352	368	1	(R)NLRNMSNQLGLLAVNQR(F)	Myeloperoxidase (P05164.1, human) Index: 7 MW: 83869 Da pI: 9.2 cover 13.3% (99/745AA's)
15	2	10585060	10585701	1261.9	-60.6		184	193	1	(R)RSPTLGASNR(A)	Myeloperoxidase (P05164.1, human) Index: 7 MW: 83869 Da pI: 9.2 cover 13.3% (99/745AA's)
17	2	12226142	12225779	253.0	29.7		175	184	1	(R)TITGMC(CAM)NNRR(S)	Myeloperoxidase (P05164.1, human) Index: 7 MW: 83869 Da pI: 9.2 cover 13.3% (99/745AA's)
90	16	10095124	10095465	193.7	-33.9	1Met-loss	1	10	0	(-)MGVPFFSSLR(C)	Myeloperoxidase (P05164.1, human) MW: 83869 Da pI: 9.2 cover 18.0% (134/745AA's)
94	16	11525877	11526484	401.2	-52.6	1Gln->pyro-Glu	104	114	1	(K)QPVAATRTAVR(A)	Myeloperoxidase (P05164.1, human) MW: 83869 Da pI: 9.2 cover 18.0% (134/745AA's)
99	16	26263021	26262098	227.9	35.1		273	295	0	(R)ASFVTGVNC(CAM)ETSC(CAM)VQQPPC(CAM)FPLK(I)	Myeloperoxidase (P05164.1, human) MW: 83869 Da pI: 9.2 cover 18.0% (134/745AA's)
98	16	20119728	20118744	447.2	48.9	1 Ox	11	28	0	(R)C(CAM)MVDLGPC(CAM)WAGGLTAEMK(L)	Myeloperoxidase (P05164.1, human) MW: 83869 Da pI: 9.2 cover 18.0% (134/745AA's)
93	16	11525877	11526160	401.2	-24.6		490	499	0	(R)IANVFTNAFR(Y)	Myeloperoxidase (P05164.1, human) MW: 83869 Da pI: 9.2 cover 18.0% (134/745AA's)
97	16	19409501	19410447	2978.7	-48.7		352	368	1	(R)NLRNMSNQLGLLAVNQR(F)	Myeloperoxidase (P05164.1, human) MW: 83869 Da pI: 9.2 cover 18.0% (134/745AA's)
91	16	10585099	10585701	498.1	-56.9		184	193	1	(R)RSPTLGASNR(A)	Myeloperoxidase (P05164.1, human) MW: 83869 Da pI: 9.2 cover 18.0% (134/745AA's)
96	16	16728488	16729567	689.4	-64.5		657	671	1	(R)VGPLLAC(CAM)IIGTQFRK(L)	Myeloperoxidase (P05164.1, human) MW: 83869 Da pI: 9.2 cover 18.0% (134/745AA's)
95	16	14226738	14226761	206.7	-1.61		437	447	1	(R)WDGERLYQEAR(K)	Myeloperoxidase (P05164.1, human) MW: 83869 Da pI: 9.2 cover 18.0% (134/745AA's)
92	16	11315799	11315252	453.8	48.4		516	524	0	(R)YQPMEPNPR(V)	Myeloperoxidase (P05164.1, human) MW: 83869 Da pI: 9.2 cover 18.0% (134/745AA's)
498	72	27641960	27643433	113.9	-53.3	1 Ox	630	653	1	(K)LMEQYGTPNNIDIWMGGVSEPLKR(K)	Myeloperoxidase (P05164.1, human) MW: 83869 Da pI: 9.2 cover 18.4% (137/745AA's)
499	72	27803640	27803382	136.0	9.27	2 Ox	630	653	1	(K)LMEQYGTPNNIDIWMGGVSEPLKR(K)	Myeloperoxidase (P05164.1, human) MW: 83869 Da pI: 9.2 cover 18.4% (137/745AA's)
490	72	9474551	9475197	1986.1	-68.2	1Gln->pyro-Glu	71	78	1	(K)QLVDKAYK(E)	Myeloperoxidase (P05164.1, human) MW: 83869 Da pI: 9.2 cover 18.4% (137/745AA's)
491	72	9644880	9645462	2186.2	-60.4		71	78	1	(K)QLVDKAYK(E)	Myeloperoxidase (P05164.1, human) MW: 83869 Da pI: 9.2 cover 18.4% (137/745AA's)
492	72	11006211	11006323	12322.6	-10.2		219	228	1	(K)RNGFPVALAR(A)	Myeloperoxidase (P05164.1, human) MW: 83869 Da pI: 9.2 cover 18.4% (137/745AA's)
488	72	8874418	8874945	13204.0	-59.4		229	236	0	(R)AVSNEIVR(F)	Myeloperoxidase (P05164.1, human) MW: 83869 Da pI: 9.2 cover 18.4% (137/745AA's)
487	72	8044261	8044284	4558.6	-2.9	1 Ox	549	556	0	(R)GLMATPAK(L)	Myeloperoxidase (P05164.1, human) MW: 83869 Da pI: 9.2 cover 18.4% (137/745AA's)
496	72	16298274	16297802	1840.9	28.9		512	524	1	(R)LDNRYQPMEPNPR(V)	Myeloperoxidase (P05164.1, human) MW: 83869 Da pI: 9.2 cover 18.4% (137/745AA's)
497	72	24992572	24993599	193.1	-41.1		692	714	1	(R)QALAQISLPRIIC(CAM)DNTGITTVSK(N)	Myeloperoxidase (P05164.1, human) MW: 83869 Da pI: 9.2 cover 18.4% (137/745AA's)
494	72	14707500	14707659	6450.4	-10.8		560	571	1	(R)QNQIAVDEIRER(L)	Myeloperoxidase (P05164.1, human) MW: 83869 Da pI: 9.2 cover 18.4% (137/745AA's)
489	72	9024791	9024690	3729.5	11.2		185	193	0	(R)SPTLGASNR(A)	Myeloperoxidase (P05164.1, human) MW: 83869 Da pI: 9.2 cover 18.4% (137/745AA's)
493	72	12386572	12385729	5755.1	68.1	1 Ox	175	184	1	(R)TITGMC(CAM)NNRR(S)	Myeloperoxidase (P05164.1, human) MW: 83869 Da pI: 9.2 cover 18.4% (137/745AA's)
495	72	15097171	15097671	3424.7	-33.1		500	511	0	(R)YGHTLIQPFMFR(L)	Myeloperoxidase (P05164.1, human) MW: 83869 Da pI: 9.2 cover 18.4% (137/745AA's)
189	32	9474633	9475197	307.3	-59.5	1Gln->pyro-Glu	71	78	1	(K)QLVDKAYK(E)	Myeloperoxidase (P05164.1, human) MW: 83869 Da pI: 9.2 cover 18.5% (138/745AA's)
348	53	9644789	9645462	404.2	-69.8		71	78	1	(K)QLVDKAYK(E)	Myeloperoxidase (P05164.1, human) MW: 83869 Da pI: 9.2 cover 18.5% (138/745AA's)
194	32	11525665	11526484	314.5	-71	1Gln->pyro-Glu	104	114	1	(K)QPVAATRTAVR(A)	Myeloperoxidase (P05164.1, human) MW: 83869 Da pI: 9.2 cover 18.5% (138/745AA's)
352	53	11525969	11526484	579.1	-44.7	1Gln->pyro-Glu	104	114	1	(K)QPVAATRTAVR(A)	Myeloperoxidase (P05164.1, human) MW: 83869 Da pI: 9.2 cover 18.5% (138/745AA's)
191	32	11006040	11006323	545.5	-25.8		219	228	1	(K)RNGFPVALAR(A)	Myeloperoxidase (P05164.1, human) MW: 83869 Da pI: 9.2 cover 18.5% (138/745AA's)
350	53	11006171	11006323	2076.5	-13.9		219	228	1	(K)RNGFPVALAR(A)	Myeloperoxidase (P05164.1, human) MW: 83869 Da pI: 9.2 cover 18.5% (138/745AA's)
186	32	8124679	8124301	214.8	46.5		475	480	0	(K)YLPTYR(S)	Myeloperoxidase (P05164.1, human) MW: 83869 Da pI: 9.2 cover 18.5% (138/745AA's)
345	53	8124636	8124301	349.7	41.2		475	480	0	(K)YLPTYR(S)	Myeloperoxidase (P05164.1, human) MW: 83869 Da pI: 9.2 cover 18.5% (138/745AA's)
187	32	8874497	8874945	744.7	-50.5		229	236	0	(R)AVSNEIVR(F)	Myeloperoxidase (P05164.1, human) MW: 83869 Da pI: 9.2 cover 18.5% (138/745AA's)
346	53	8874410	8874945	2124.1	-60.3		229	236	0	(R)AVSNEIVR(F)	Myeloperoxidase (P05164.1, human) MW: 83869 Da pI: 9.2 cover 18.5% (138/745AA's)
353	53	12856768	12856072	2293.5	54.1		593	603	0	(R)DHGLPGYNAWR(R)	Myeloperoxidase (P05164.1, human) MW: 83869 Da pI: 9.2 cover 18.5% (138/745AA's)
195	32	12106342	12106539	660.1	-16.2		422	431	1	(R)EHNRLATELK(S)	Myeloperoxidase (P05164.1, human) MW: 83869 Da pI: 9.2 cover 18.5% (138/745AA's)
196	32	12235919	12236201	257.5	-23.1	1 Ox	570	578	1	(R)ERLFEQVMR(I)	Myeloperoxidase (P05164.1, human) MW: 83869 Da pI: 9.2 cover 18.5% (138/745AA's)
185	32	8043950	8044284	172.8	-41.5	1 Ox	549	556	0	(R)GLMATPAK(L)	Myeloperoxidase (P05164.1, human) MW: 83869 Da pI: 9.2 cover 18.5% (138/745AA's)
344	53	8044287	8044284	1686.9	0.388	1 Ox	549	556	0	(R)GLMATPAK(L)	Myeloperoxidase (P05164.1, human) MW: 83869 Da pI: 9.2 cover 18.5% (138/745AA's)
193	32	11525665	11526160	314.5	-42.9		490	499	0	(R)IANVFTNAFR(Y)	Myeloperoxidase (P05164.1, human) MW: 83869 Da pI: 9.2 cover 18.5% (138/745AA's)
351	53	11525969	11526160	579.1	-16.6		490	499	0	(R)IANVFTNAFR(Y)	Myeloperoxidase (P05164.1, human) MW: 83869 Da pI: 9.2 cover 18.5% (138/745AA's)
356	53	15087375	15087678	382.8	-20.1		303	314	1	(R)IKNQADC(CAM)IPFFR(S)	Myeloperoxidase (P05164.1, human) MW: 83869 Da pI: 9.2 cover 18.5% (138/745AA's)
188	32	9404726	9405251	544.5	-55.8		474	480	1	(R)KYLPTYR(S)	Myeloperoxidase (P05164.1, human) MW: 83869 Da pI: 9.2 cover 18.5% (138/745AA's)
357	53	16298321	16297802	1510.7	31.9		512	524	1	(R)LDNRYQPMEPNPR(V)	Myeloperoxidase (P05164.1, human) MW: 83869 Da pI: 9.2 cover 18.5% (138/745AA's)
199	32	19409852	19410447	177.1	-30.6		352	368	1	(R)NLRNMSNQLGLLAVNQR(F)	Myeloperoxidase (P05164.1, human) MW: 83869 Da pI: 9.2 cover 18.5% (138/745AA's)
198	32	14707646	14707659	2199.9	-0.883		560	571	1	(R)QNQIAVDEIRER(L)	Myeloperoxidase (P05164.1, human) MW: 83869 Da pI: 9.2 cover 18.5% (138/745AA's)
355	53	14707683	14707659	4551.8	1.64		560	571	1	(R)QNQIAVDEIRER(L)	Myeloperoxidase (P05164.1, human) MW: 83869 Da pI: 9.2 cover 18.5% (138/745AA's)
190	32	10585448	10585701	274.8	-23.9		184	193	1	(R)RSPTLGASNR(A)	Myeloperoxidase (P05164.1, human) MW: 83869 Da pI: 9.2 cover 18.5% (138/745AA's)
347	53	9024562	9024690	569.3	-14.2		185	193	0	(R)SPTLGASNR(A)	Myeloperoxidase (P05164.1, human) MW: 83869 Da pI: 9.2 cover 18.5% (138/745AA's)
349	53	10525238	10524643	598.8	56.5		481	489	0	(R)SYNDSVDPR(I)	Myeloperoxidase (P05164.1, human) MW: 83869 Da pI: 9.2 cover 18.5% (138/745AA's)
197	32	14226669	14226761	402.3	-6.44		437	447	1	(R)WDGERLYQEAR(K)	Myeloperoxidase (P05164.1, human) MW: 83869 Da pI: 9.2 cover 18.5% (138/745AA's)
354	53	14226623	14226761	509.7	-9.66		437	447	1	(R)WDGERLYQEAR(K)	Myeloperoxidase (P05164.1, human) MW: 83869 Da pI: 9.2 cover 18.5% (138/745AA's)
192	32	11315939	11315252	825.1	60.7		516	524	0	(R)YQPMEPNPR(V)	Myeloperoxidase (P05164.1, human) MW: 83869 Da pI: 9.2 cover 18.5% (138/745AA's)
147	24	13426215	13426208	155.4	0.502		715	725	0	(K)NNIFMSNSYPR(D)	Myeloperoxidase (P05164.1, human) MW: 83869 Da pI: 9.2 cover 19.2% (143/745AA's)
154	24	20119700	20118744	181.2	47.5	1 Ox	11	28	0	(R)C(CAM)MVDLGPC(CAM)WAGGLTAEMK(L)	Myeloperoxidase (P05164.1, human) MW: 83869 Da pI: 9.2 cover 19.2% (143/745AA's)
146	24	12856402	12856072	338.5	25.6		593	603	0	(R)DHGLPGYNAWR(R)	Myeloperoxidase (P05164.1, human) MW: 83869 Da pI: 9.2 cover 19.2% (143/745AA's)
145	24	12106026	12106539	150.4	-42.3		422	431	1	(R)EHNRLATELK(S)	Myeloperoxidase (P05164.1, human) MW: 83869 Da pI: 9.2 cover 19.2% (143/745AA's)
150	24	14917627	14918716	620.0	-73		448	460	1	(R)KIVGAMVQIITYR(D)	Myeloperoxidase (P05164.1, human) MW: 83869 Da pI: 9.2 cover 19.2% (143/745AA's)
153	24	19409532	19410447	1061.9	-47.1		352	368	1	(R)NLRNMSNQLGLLAVNQR(F)	Myeloperoxidase (P05164.1, human) MW: 83869 Da pI: 9.2 cover 19.2% (143/745AA's)
149	24	14707513	14707659	487.0	-9.97		560	571	1	(R)QNQIAVDEIRER(L)	Myeloperoxidase (P05164.1, human) MW: 83869 Da pI: 9.2 cover 19.2% (143/745AA's)
152	24	18450080	18449245	312.1	45.3		406	421	0	(R)SSEMPELTSMHTLLLR(E)	Myeloperoxidase (P05164.1, human) MW: 83869 Da pI: 9.2 cover 19.2% (143/745AA's)
151	24	16728455	16729567	1299.7	-66.5		657	671	1	(R)VGPLLAC(CAM)IIGTQFRK(L)	Myeloperoxidase (P05164.1, human) MW: 83869 Da pI: 9.2 cover 19.2% (143/745AA's)
148	24	14226719	14226761	157.6	-2.93		437	447	1	(R)WDGERLYQEAR(K)	Myeloperoxidase (P05164.1, human) MW: 83869 Da pI: 9.2 cover 19.2% (143/745AA's)
144	24	11315832	11315252	1559.5	51.3		516	524	0	(R)YQPMEPNPR(V)	Myeloperoxidase (P05164.1, human) MW: 83869 Da pI: 9.2 cover 19.2% (143/745AA's)
277	43	28063519	28065358	31.6	-65.5	1 Ox	449	473	1	(K)IVGAMVQIITYRDYLPLVLGPTAMR(K)	Myeloperoxidase (P05164.1, human) MW: 83869 Da pI: 9.2 cover 22.8% (170/745AA's)
276	43	27642141	27643433	65.7	-46.8	1 Ox	630	653	1	(K)LMEQYGTPNNIDIWMGGVSEPLKR(K)	Myeloperoxidase (P05164.1, human) MW: 83869 Da pI: 9.2 cover 22.8% (170/745AA's)
269	43	11525892	11526484	176.5	-51.3	1Gln->pyro-Glu	104	114	1	(K)QPVAATRTAVR(A)	Myeloperoxidase (P05164.1, human) MW: 83869 Da pI: 9.2 cover 22.8% (170/745AA's)
266	43	11006085	11006323	298.5	-21.6		219	228	1	(K)RNGFPVALAR(A)	Myeloperoxidase (P05164.1, human) MW: 83869 Da pI: 9.2 cover 22.8% (170/745AA's)
263	43	8124551	8124301	152.1	30.8		475	480	0	(K)YLPTYR(S)	Myeloperoxidase (P05164.1, human) MW: 83869 Da pI: 9.2 cover 22.8% (170/745AA's)
264	43	8874580	8874945	377.4	-41.2		229	236	0	(R)AVSNEIVR(F)	Myeloperoxidase (P05164.1, human) MW: 83869 Da pI: 9.2 cover 22.8% (170/745AA's)
271	43	12856853	12856072	2119.4	60.7		593	603	0	(R)DHGLPGYNAWR(R)	Myeloperoxidase (P05164.1, human) MW: 83869 Da pI: 9.2 cover 22.8% (170/745AA's)
270	43	12235950	12236201	203.3	-20.5	1 Ox	570	578	1	(R)ERLFEQVMR(I)	Myeloperoxidase (P05164.1, human) MW: 83869 Da pI: 9.2 cover 22.8% (170/745AA's)
262	43	8043811	8044284	113.5	-58.8	1 Ox	549	556	0	(R)GLMATPAK(L)	Myeloperoxidase (P05164.1, human) MW: 83869 Da pI: 9.2 cover 22.8% (170/745AA's)
268	43	11525892	11526160	176.5	-23.2		490	499	0	(R)IANVFTNAFR(Y)	Myeloperoxidase (P05164.1, human) MW: 83869 Da pI: 9.2 cover 22.8% (170/745AA's)
265	43	9404649	9405251	124.6	-64		474	480	1	(R)KYLPTYR(S)	Myeloperoxidase (P05164.1, human) MW: 83869 Da pI: 9.2 cover 22.8% (170/745AA's)
275	43	16298523	16297802	310.1	44.2		512	524	1	(R)LDNRYQPMEPNPR(V)	Myeloperoxidase (P05164.1, human) MW: 83869 Da pI: 9.2 cover 22.8% (170/745AA's)
274	43	14707690	14707659	2456.3	2.1		560	571	1	(R)QNQIAVDEIRER(L)	Myeloperoxidase (P05164.1, human) MW: 83869 Da pI: 9.2 cover 22.8% (170/745AA's)
273	43	14326779	14326671	133.3	7.49		315	327	0	(R)SC(CAM)PAC(CAM)PGSNITIR(N)	Myeloperoxidase (P05164.1, human) MW: 83869 Da pI: 9.2 cover 22.8% (170/745AA's)
272	43	14226700	14226761	624.2	-4.27		437	447	1	(R)WDGERLYQEAR(K)	Myeloperoxidase (P05164.1, human) MW: 83869 Da pI: 9.2 cover 22.8% (170/745AA's)
267	43	11315883	11315252	575.0	55.8		516	524	0	(R)YQPMEPNPR(V)	Myeloperoxidase (P05164.1, human) MW: 83869 Da pI: 9.2 cover 22.8% (170/745AA's)
420	62	9644848	9645462	271.7	-63.7		71	78	1	(K)QLVDKAYK(E)	Myeloperoxidase (P05164.1, human) MW: 83869 Da pI: 9.2 cover 23.4% (174/745AA's)
425	62	11525803	11526484	131.7	-59.1	1Gln->pyro-Glu	104	114	1	(K)QPVAATRTAVR(A)	Myeloperoxidase (P05164.1, human) MW: 83869 Da pI: 9.2 cover 23.4% (174/745AA's)
422	62	11006172	11006323	3201.3	-13.7		219	228	1	(K)RNGFPVALAR(A)	Myeloperoxidase (P05164.1, human) MW: 83869 Da pI: 9.2 cover 23.4% (174/745AA's)
416	62	8124431	8124301	73.0	16		475	480	0	(K)YLPTYR(S)	Myeloperoxidase (P05164.1, human) MW: 83869 Da pI: 9.2 cover 23.4% (174/745AA's)
417	62	8874374	8874945	590.0	-64.4		229	236	0	(R)AVSNEIVR(F)	Myeloperoxidase (P05164.1, human) MW: 83869 Da pI: 9.2 cover 23.4% (174/745AA's)
427	62	12856672	12856072	385.4	46.6		593	603	0	(R)DHGLPGYNAWR(R)	Myeloperoxidase (P05164.1, human) MW: 83869 Da pI: 9.2 cover 23.4% (174/745AA's)
426	62	12106575	12106539	172.0	2.97		422	431	1	(R)EHNRLATELK(S)	Myeloperoxidase (P05164.1, human) MW: 83869 Da pI: 9.2 cover 23.4% (174/745AA's)
415	62	8044291	8044284	240.0	0.843	1 Ox	549	556	0	(R)GLMATPAK(L)	Myeloperoxidase (P05164.1, human) MW: 83869 Da pI: 9.2 cover 23.4% (174/745AA's)
424	62	11525803	11526160	131.7	-31		490	499	0	(R)IANVFTNAFR(Y)	Myeloperoxidase (P05164.1, human) MW: 83869 Da pI: 9.2 cover 23.4% (174/745AA's)
429	62	15087289	15087678	174.9	-25.8		303	314	1	(R)IKNQADC(CAM)IPFFR(S)	Myeloperoxidase (P05164.1, human) MW: 83869 Da pI: 9.2 cover 23.4% (174/745AA's)
431	62	16298319	16297802	2087.9	31.7		512	524	1	(R)LDNRYQPMEPNPR(V)	Myeloperoxidase (P05164.1, human) MW: 83869 Da pI: 9.2 cover 23.4% (174/745AA's)
432	62	16458080	16457751	679.9	20	1 Ox	512	524	1	(R)LDNRYQPMEPNPR(V)	Myeloperoxidase (P05164.1, human) MW: 83869 Da pI: 9.2 cover 23.4% (174/745AA's)
419	62	9444969	9445312	84.2	-36.3		220	228	0	(R)NGFPVALAR(A)	Myeloperoxidase (P05164.1, human) MW: 83869 Da pI: 9.2 cover 23.4% (174/745AA's)
433	62	24992929	24993599	87.6	-26.8		692	714	1	(R)QALAQISLPRIIC(CAM)DNTGITTVSK(N)	Myeloperoxidase (P05164.1, human) MW: 83869 Da pI: 9.2 cover 23.4% (174/745AA's)
428	62	14707657	14707659	1870.5	-0.162		560	571	1	(R)QNQIAVDEIRER(L)	Myeloperoxidase (P05164.1, human) MW: 83869 Da pI: 9.2 cover 23.4% (174/745AA's)
430	62	15327386	15327301	122.5	5.5	1 Ox	90	103	0	(R)SGSASPMELLSYFK(Q)	Myeloperoxidase (P05164.1, human) MW: 83869 Da pI: 9.2 cover 23.4% (174/745AA's)
418	62	9024844	9024690	332.7	17		185	193	0	(R)SPTLGASNR(A)	Myeloperoxidase (P05164.1, human) MW: 83869 Da pI: 9.2 cover 23.4% (174/745AA's)
421	62	10525149	10524643	96.3	48.1		481	489	0	(R)SYNDSVDPR(I)	Myeloperoxidase (P05164.1, human) MW: 83869 Da pI: 9.2 cover 23.4% (174/745AA's)
423	62	11315805	11315252	128.9	48.9		516	524	0	(R)YQPMEPNPR(V)	Myeloperoxidase (P05164.1, human) MW: 83869 Da pI: 9.2 cover 23.4% (174/745AA's)
552	80	9474638	9475197	304.6	-58.9	1Gln->pyro-Glu	71	78	1	(K)QLVDKAYK(E)	Myeloperoxidase (P05164.1, human) MW: 83869 Da pI: 9.2 cover 9.1% (68/745AA's)
553	80	9644908	9645462	619.8	-57.4		71	78	1	(K)QLVDKAYK(E)	Myeloperoxidase (P05164.1, human) MW: 83869 Da pI: 9.2 cover 9.1% (68/745AA's)
551	80	8874485	8874945	435.1	-51.8		229	236	0	(R)AVSNEIVR(F)	Myeloperoxidase (P05164.1, human) MW: 83869 Da pI: 9.2 cover 9.1% (68/745AA's)
556	80	12106148	12106539	375.7	-32.3		422	431	1	(R)EHNRLATELK(S)	Myeloperoxidase (P05164.1, human) MW: 83869 Da pI: 9.2 cover 9.1% (68/745AA's)
558	80	14537051	14537394	282.6	-23.6	1Gln->pyro-Glu	560	571	1	(R)QNQIAVDEIRER(L)	Myeloperoxidase (P05164.1, human) MW: 83869 Da pI: 9.2 cover 9.1% (68/745AA's)
559	80	14707527	14707659	1044.4	-9.01		560	571	1	(R)QNQIAVDEIRER(L)	Myeloperoxidase (P05164.1, human) MW: 83869 Da pI: 9.2 cover 9.1% (68/745AA's)
554	80	10585466	10585701	313.3	-22.3		184	193	1	(R)RSPTLGASNR(A)	Myeloperoxidase (P05164.1, human) MW: 83869 Da pI: 9.2 cover 9.1% (68/745AA's)
557	80	14227099	14226761	239.9	23.8		437	447	1	(R)WDGERLYQEAR(K)	Myeloperoxidase (P05164.1, human) MW: 83869 Da pI: 9.2 cover 9.1% (68/745AA's)
555	80	11315700	11315252	383.7	39.6		516	524	0	(R)YQPMEPNPR(V)	Myeloperoxidase (P05164.1, human) MW: 83869 Da pI: 9.2 cover 9.1% (68/745AA's)
47	8	20119917	20118744	286.7	58.3	1 Ox	11	28	0	(R)C(CAM)MVDLGPC(CAM)WAGGLTAEMK(L)	Myeloperoxidase (P05164.1, human) MW: 83869 Da pI: 9.2 cover 9.8% (73/745AA's)
48	8	29214199	29214515	54.4	-10.8		678	701	1	(R)FWWENEGVFSMQQRQALAQISLPR(I)	Myeloperoxidase (P05164.1, human) MW: 83869 Da pI: 9.2 cover 9.8% (73/745AA's)
46	8	19409711	19410447	2275.8	-37.9		352	368	1	(R)NLRNMSNQLGLLAVNQR(F)	Myeloperoxidase (P05164.1, human) MW: 83869 Da pI: 9.2 cover 9.8% (73/745AA's)
45	8	16998172	16998585	134.0	-24.3	1 Ox	516	529	1	(R)YQPMEPNPRVPLSR(V)	Myeloperoxidase (P05164.1, human) MW: 83869 Da pI: 9.2 cover 9.8% (73/745AA's)
549	79	13306773	13307226	2273.1	-34		73	83	1	(R)EPTRQVFAVQR(I)	Neutrophil elastase (NP_001963.1 w/o signal peptide, human) MW: 26362 Da pI: 9.6 MW: 83869 Da pI: 9.2 cover 7.7% (19/247AA's)
547	79	8304237	8304519	3019.3	-34	1Gln->pyro-Glu	77	83	0	(R)QVFAVQR(I)	Neutrophil elastase (NP_001963.1 w/o signal peptide, human) MW: 26362 Da pI: 9.6 MW: 83869 Da pI: 9.2 cover 7.7% (19/247AA's)
548	79	9484460	9484931	2844.9	-49.7		164	171	0	(R)SNVC(CAM)TLVR(G)	Neutrophil elastase (NP_001963.1 w/o signal peptide, human) MW: 26362 Da pI: 9.6 MW: 83869 Da pI: 9.2 cover 7.7% (19/247AA's)
594	86	14567555	14568231	5056.8	-46.3		1	15	1	(-)LGGTALASEIVGGRR(A)	Neutrophil elastase (NP-001963.1 w/o signal peptide, human) MW: 26362 Da pI: 9.6 cover 10.5% (26/247AA's)
593	86	13306744	13307226	441.4	-36.2		73	83	1	(R)EPTRQVFAVQR(I)	Neutrophil elastase (NP-001963.1 w/o signal peptide, human) MW: 26362 Da pI: 9.6 cover 10.5% (26/247AA's)
405	59	13306987	13307226	789.7	-18		73	83	1	(R)EPTRQVFAVQR(I)	Neutrophil elastase (NP-001963.1 w/o signal peptide, human) MW: 26362 Da pI: 9.6 cover 16.2% (40/247AA's)
406	59	20879938	20880590	244.0	-31.2	1 Ox	125	143	1	(R)LGNGVQC(CAM)LAMGWGLLGRNR(G)	Neutrophil elastase (NP-001963.1 w/o signal peptide, human) MW: 26362 Da pI: 9.6 cover 16.2% (40/247AA's)
403	59	9484362	9484931	2391.1	-60		164	171	0	(R)SNVC(CAM)TLVR(G)	Neutrophil elastase (NP-001963.1 w/o signal peptide, human) MW: 26362 Da pI: 9.6 cover 16.2% (40/247AA's)
404	59	11616137	11616157	506.2	-1.76		164	173	1	(R)SNVC(CAM)TLVRGR(Q)	Neutrophil elastase (NP-001963.1 w/o signal peptide, human) MW: 26362 Da pI: 9.6 cover 16.2% (40/247AA's)
243	38	13306727	13307226	297.3	-37.5		73	83	1	(R)EPTRQVFAVQR(I)	Neutrophil elastase (NP-001963.1 w/o signal peptide, human) MW: 26362 Da pI: 9.6 cover 19.4% (48/247AA's)
330	49	13307175	13307226	338.7	-3.86		73	83	1	(R)EPTRQVFAVQR(I)	Neutrophil elastase (NP-001963.1 w/o signal peptide, human) MW: 26362 Da pI: 9.6 cover 19.4% (48/247AA's)
244	38	28011751	28013498	63.8	-62.4	1Gln->pyro-Glu	174	200	0	(R)QAGVC(CAM)FGDSGSPLVC(CAM)NGLIHGIASFVR(G)	Neutrophil elastase (NP-001963.1 w/o signal peptide, human) MW: 26362 Da pI: 9.6 cover 19.4% (48/247AA's)
331	49	28013566	28013498	74.1	2.44	1Gln->pyro-Glu	174	200	0	(R)QAGVC(CAM)FGDSGSPLVC(CAM)NGLIHGIASFVR(G)	Neutrophil elastase (NP-001963.1 w/o signal peptide, human) MW: 26362 Da pI: 9.6 cover 19.4% (48/247AA's)
327	49	8303904	8304519	123.7	-74	1Gln->pyro-Glu	77	83	0	(R)QVFAVQR(I)	Neutrophil elastase (NP-001963.1 w/o signal peptide, human) MW: 26362 Da pI: 9.6 cover 19.4% (48/247AA's)
241	38	9484428	9484931	652.7	-53.1		164	171	0	(R)SNVC(CAM)TLVR(G)	Neutrophil elastase (NP-001963.1 w/o signal peptide, human) MW: 26362 Da pI: 9.6 cover 19.4% (48/247AA's)
328	49	9484421	9484931	811.0	-53.8		164	171	0	(R)SNVC(CAM)TLVR(G)	Neutrophil elastase (NP-001963.1 w/o signal peptide, human) MW: 26362 Da pI: 9.6 cover 19.4% (48/247AA's)
242	38	11615893	11616157	271.4	-22.7		164	173	1	(R)SNVC(CAM)TLVRGR(Q)	Neutrophil elastase (NP-001963.1 w/o signal peptide, human) MW: 26362 Da pI: 9.6 cover 19.4% (48/247AA's)
329	49	11616120	11616157	300.0	-3.18		164	173	1	(R)SNVC(CAM)TLVRGR(Q)	Neutrophil elastase (NP-001963.1 w/o signal peptide, human) MW: 26362 Da pI: 9.6 cover 19.4% (48/247AA's)
124	21	8304327	8304519	179.7	-23.1	1Gln->pyro-Glu	77	83	0	(R)QVFAVQR(I)	Neutrophil elastase (NP-001963.1 w/o signal peptide, human) MW: 26362 Da pI: 9.6 cover 6.1% (15/247AA's)
125	21	9484611	9484931	148.2	-33.8		164	171	0	(R)SNVC(CAM)TLVR(G)	Neutrophil elastase (NP-001963.1 w/o signal peptide, human) MW: 26362 Da pI: 9.6 cover 6.1% (15/247AA's)
481	69	13306929	13307226	161.1	-22.4		73	83	1	(R)EPTRQVFAVQR(I)	Neutrophil elastase (NP-001963.1 w/o signal peptide, human) MW: 26362 Da pI: 9.6 cover 7.7% (19/247AA's)
479	69	8304210	8304519	182.7	-37.2	1Gln->pyro-Glu	77	83	0	(R)QVFAVQR(I)	Neutrophil elastase (NP-001963.1 w/o signal peptide, human) MW: 26362 Da pI: 9.6 cover 7.7% (19/247AA's)
480	69	9484333	9484931	933.3	-63.1		164	171	0	(R)SNVC(CAM)TLVR(G)	Neutrophil elastase (NP-001963.1 w/o signal peptide, human) MW: 26362 Da pI: 9.6 cover 7.7% (19/247AA's)

## Sheet: 4
601	89	15197331	15197288	1510.8	2.81		187	200	1	(R)VAGDSGFAAYSRYR(I)	COVID-19 membrane glycoprotein protein id = YP 009724393.1 1 MW: 25147 Da pI: 9.5	222
65	13	15657651	15657363	213.6	18.4	1 Ox 1Acetyl	1	14	0	(-)MADSNGTITVEELK(K)	COVID-19 membrane glycoprotein protein id = YP 009724393.1 1 MW: 25147 Da pI: 9.5
64	13	13296500	13297373	154.8	-65.6		163	174	1	(K)DLPKEITVATSR(T)	COVID-19 membrane glycoprotein protein id = YP 009724393.1 1 MW: 25147 Da pI: 9.5
259	42	14186116	14187009	313.7	-62.9	1Met-loss+Acetyl	1	14	0	(-)MADSNGTITVEELK(K)	COVID-19 membrane glycoprotein protein id = YP 009724393.1 1 MW: 25147 Da pI: 9.5
128	22	16777985	16778364	319.5	-22.6	1Acetyl	1	15	1	(-)MADSNGTITVEELKK(L)	COVID-19 membrane glycoprotein protein id = YP 009724393.1 1 MW: 25147 Da pI: 9.5
183	31	16777884	16778364	780.8	-28.6	1Acetyl	1	15	1	(-)MADSNGTITVEELKK(L)	COVID-19 membrane glycoprotein protein id = YP 009724393.1 1 MW: 25147 Da pI: 9.5
260	42	16777989	16778364	473.3	-22.3	1Acetyl	1	15	1	(-)MADSNGTITVEELKK(L)	COVID-19 membrane glycoprotein protein id = YP 009724393.1 1 MW: 25147 Da pI: 9.5
127	22	13236770	13237505	319.2	-55.5		147	158	1	(R)GHLRIAGHHLGR(C)	COVID-19 membrane glycoprotein protein id = YP 009724393.1 1 MW: 25147 Da pI: 9.5
182	31	13868039	13867376	833.3	47.8		175	186	1	(R)TLSYYKLGASQR(V)	COVID-19 membrane glycoprotein protein id = YP 009724393.1 1 MW: 25147 Da pI: 9.5
258	42	13868239	13867376	295.3	62.2		175	186	1	(R)TLSYYKLGASQR(V)	COVID-19 membrane glycoprotein protein id = YP 009724393.1 1 MW: 25147 Da pI: 9.5
413	16	16778021	16778364	550.4	-20.5	1Acetyl	1	15	1	(-)MADSNGTITVEELKK(L)	COVID-19 membrane glycoprotein protein id = YP 009724393.1 1 MW: 25147 Da pI: 9.5
412	16	15197400	15197288	361.9	7.34		187	200	1	(R)VAGDSGFAAYSRYR(I)	COVID-19 membrane glycoprotein protein id = YP 009724393.1 1 MW: 25147 Da pI: 9.5
485	71	15197228	15197288	206.7	-3.98		187	200	1	(R)VAGDSGFAAYSRYR(I)	COVID-19 membrane glycoprotein protein id = YP 009724393.1 1 MW: 25147 Da pI: 9.5
33	4	12006193	12005644	361.4	45.8		187	198	0	(R)VAGDSGFAAYSR(Y)	COVID-19 membrane glycoprotein protein id = YP 009724393.1 1 MW: 25147 Da pI: 9.5
32	4	9134372	9134890	221.4	-56.7		199	205	1	(R)YRIGNYK(L)	COVID-19 membrane glycoprotein protein id = YP 009724393.1 1 MW: 25147 Da pI: 9.5
449	64	11285404	11285644	620.5	-21.2		376	385	0	(K)ADETQALPQR(Q)	COVID-19 nucleocapsid phosphoprotein protein id = YP 009724397.2 2 MW: 45626 Da pI: 10.1	419
447	64	8864103	8864054	129.8	5.55		170	177	0	(K)GFYAEGSR(G)	COVID-19 nucleocapsid phosphoprotein protein id = YP 009724397.2 2 MW: 45626 Da pI: 10.1
451	64	13306929	13307074	161.1	-10.9		238	249	1	(K)GQQQQGQTVTKK(S)	COVID-19 nucleocapsid phosphoprotein protein id = YP 009724397.2 2 MW: 45626 Da pI: 10.1
448	64	9164622	9164775	99.3	-16.6		362	369	0	(K)TFPPTEPK(K)	COVID-19 nucleocapsid phosphoprotein protein id = YP 009724397.2 2 MW: 45626 Da pI: 10.1
450	64	12506318	12506409	1047.3	-7.31	1 Ox	227	237	1	(R)LNQLESKMSGK(G)	COVID-19 nucleocapsid phosphoprotein protein id = YP 009724397.2 2 MW: 45626 Da pI: 10.1
452	64	24992929	24993235	87.6	-12.3	1 Ox	210	233	1	(R)MAGNGGDAALALLLLDRLNQLESK(M)	COVID-19 nucleocapsid phosphoprotein protein id = YP 009724397.2 2 MW: 45626 Da pI: 10.1
219	34	16007796	16007245	689.9	34.4	1 Ox	1	14	1	(-)MSDNGPQNQRNAPR(I)	COVID-19 nucleocapsid phosphoprotein protein id = YP 009724397.2 2 MW: 45626 Da pI: 10.1
220	34	16268299	16267401	303.7	55.2	1Acetyl	1	14	1	(-)MSDNGPQNQRNAPR(I)	COVID-19 nucleocapsid phosphoprotein protein id = YP 009724397.2 2 MW: 45626 Da pI: 10.1
575	82	14537051	14536891	282.6	11.1	1Met-loss	1	14	1	(-)MSDNGPQNQRNAPR(I)	COVID-19 nucleocapsid phosphoprotein protein id = YP 009724397.2 2 MW: 45626 Da pI: 10.1
576	82	16268212	16267401	235.0	49.8	1Acetyl	1	14	1	(-)MSDNGPQNQRNAPR(I)	COVID-19 nucleocapsid phosphoprotein protein id = YP 009724397.2 2 MW: 45626 Da pI: 10.1
216	34	11265824	11265640	733.8	16.4		267	276	0	(K)AYNVTQAFGR(R)	COVID-19 nucleocapsid phosphoprotein protein id = YP 009724397.2 2 MW: 45626 Da pI: 10.1
570	82	9044897	9044887	874.5	1.14		62	68	1	(K)EDLKFPR(G)	COVID-19 nucleocapsid phosphoprotein protein id = YP 009724397.2 2 MW: 45626 Da pI: 10.1
215	34	8864399	8864054	345.2	38.9		170	177	0	(K)GFYAEGSR(G)	COVID-19 nucleocapsid phosphoprotein protein id = YP 009724397.2 2 MW: 45626 Da pI: 10.1
569	82	8864256	8864054	406.2	22.8		170	177	0	(K)GFYAEGSR(G)	COVID-19 nucleocapsid phosphoprotein protein id = YP 009724397.2 2 MW: 45626 Da pI: 10.1
218	34	13306727	13307074	297.3	-26		238	249	1	(K)GQQQQGQTVTKK(S)	COVID-19 nucleocapsid phosphoprotein protein id = YP 009724397.2 2 MW: 45626 Da pI: 10.1
574	82	13306744	13307074	441.4	-24.7		238	249	1	(K)GQQQQGQTVTKK(S)	COVID-19 nucleocapsid phosphoprotein protein id = YP 009724397.2 2 MW: 45626 Da pI: 10.1
573	82	12565909	12566593	414.1	-54.4		375	385	1	(K)KADETQALPQR(Q)	COVID-19 nucleocapsid phosphoprotein protein id = YP 009724397.2 2 MW: 45626 Da pI: 10.1
571	82	9164702	9164775	243.3	-7.94		362	369	0	(K)TFPPTEPK(K)	COVID-19 nucleocapsid phosphoprotein protein id = YP 009724397.2 2 MW: 45626 Da pI: 10.1
221	34	17889073	17888511	301.8	31.4		278	293	0	(R)GPEQTQGNFGDQELIR(Q)	COVID-19 nucleocapsid phosphoprotein protein id = YP 009724397.2 2 MW: 45626 Da pI: 10.1
217	34	12496339	12495880	3512.1	36.7		192	203	1	(R)NSSRNSTPGSSR(G)	COVID-19 nucleocapsid phosphoprotein protein id = YP 009724397.2 2 MW: 45626 Da pI: 10.1
572	82	12496178	12495880	342.8	23.9		192	203	1	(R)NSSRNSTPGSSR(G)	COVID-19 nucleocapsid phosphoprotein protein id = YP 009724397.2 2 MW: 45626 Da pI: 10.1
214	34	8054234	8053799	165.9	54.1		196	203	0	(R)NSTPGSSR(G)	COVID-19 nucleocapsid phosphoprotein protein id = YP 009724397.2 2 MW: 45626 Da pI: 10.1
156	25	11265621	11265640	190.6	-1.66		267	276	0	(K)AYNVTQAFGR(R)	COVID-19 nucleocapsid phosphoprotein protein id = YP 009724397.2 2 MW: 45626 Da pI: 10.1
158	25	12826329	12826651	224.3	-25.1		267	277	1	(K)AYNVTQAFGRR(G)	COVID-19 nucleocapsid phosphoprotein protein id = YP 009724397.2 2 MW: 45626 Da pI: 10.1
160	25	18450080	18449276	312.1	43.5	1Gln->pyro-Glu	389	405	0	(K)QQTVTLLPAADLDDFSK(Q)	COVID-19 nucleocapsid phosphoprotein protein id = YP 009724397.2 2 MW: 45626 Da pI: 10.1
157	25	12506169	12506409	1857.3	-19.2	1 Ox	227	237	1	(R)LNQLESKMSGK(G)	COVID-19 nucleocapsid phosphoprotein protein id = YP 009724397.2 2 MW: 45626 Da pI: 10.1
159	25	16708267	16708894	442.8	-37.5		210	226	0	(R)MAGNGGDAALALLLLDR(L)	COVID-19 nucleocapsid phosphoprotein protein id = YP 009724397.2 2 MW: 45626 Da pI: 10.1
161	25	22670258	22670808	572.4	-24.3		108	127	0	(R)WYFYYLGTGPEAGLPYGANK(D)	COVID-19 nucleocapsid phosphoprotein protein id = YP 009724397.2 2 MW: 45626 Da pI: 10.1
302	45	16007736	16007245	783.7	30.7	1 Ox	1	14	1	(-)MSDNGPQNQRNAPR(I)	COVID-19 nucleocapsid phosphoprotein protein id = YP 009724397.2 2 MW: 45626 Da pI: 10.1
303	45	16268554	16267401	286.8	70.8	1Acetyl	1	14	1	(-)MSDNGPQNQRNAPR(I)	COVID-19 nucleocapsid phosphoprotein protein id = YP 009724397.2 2 MW: 45626 Da pI: 10.1
298	45	11285434	11285644	210.6	-18.5		376	385	0	(K)ADETQALPQR(Q)	COVID-19 nucleocapsid phosphoprotein protein id = YP 009724397.2 2 MW: 45626 Da pI: 10.1
297	45	11265934	11265640	523.1	26.1		267	276	0	(K)AYNVTQAFGR(R)	COVID-19 nucleocapsid phosphoprotein protein id = YP 009724397.2 2 MW: 45626 Da pI: 10.1
296	45	8864409	8864054	370.1	40.1		170	177	0	(K)GFYAEGSR(G)	COVID-19 nucleocapsid phosphoprotein protein id = YP 009724397.2 2 MW: 45626 Da pI: 10.1
301	45	13307175	13307074	338.7	7.6		238	249	1	(K)GQQQQGQTVTKK(S)	COVID-19 nucleocapsid phosphoprotein protein id = YP 009724397.2 2 MW: 45626 Da pI: 10.1
300	45	12505631	12506409	1294.3	-62.2	1 Ox	227	237	1	(R)LNQLESKMSGK(G)	COVID-19 nucleocapsid phosphoprotein protein id = YP 009724397.2 2 MW: 45626 Da pI: 10.1
299	45	12496367	12495880	3177.7	39		192	203	1	(R)NSSRNSTPGSSR(G)	COVID-19 nucleocapsid phosphoprotein protein id = YP 009724397.2 2 MW: 45626 Da pI: 10.1
295	45	8054224	8053799	160.4	52.8		196	203	0	(R)NSTPGSSR(G)	COVID-19 nucleocapsid phosphoprotein protein id = YP 009724397.2 2 MW: 45626 Da pI: 10.1
379	55	16008086	16007245	400.1	52.6	1 Ox	1	14	1	(-)MSDNGPQNQRNAPR(I)	COVID-19 nucleocapsid phosphoprotein protein id = YP 009724397.2 2 MW: 45626 Da pI: 10.1
380	55	16268427	16267401	607.4	63.1	1Acetyl	1	14	1	(-)MSDNGPQNQRNAPR(I)	COVID-19 nucleocapsid phosphoprotein protein id = YP 009724397.2 2 MW: 45626 Da pI: 10.1
375	55	11285480	11285644	1247.2	-14.5		376	385	0	(K)ADETQALPQR(Q)	COVID-19 nucleocapsid phosphoprotein protein id = YP 009724397.2 2 MW: 45626 Da pI: 10.1
377	55	12826797	12826651	565.9	11.4		267	277	1	(K)AYNVTQAFGRR(G)	COVID-19 nucleocapsid phosphoprotein protein id = YP 009724397.2 2 MW: 45626 Da pI: 10.1
373	55	8864345	8864054	1387.8	32.9		170	177	0	(K)GFYAEGSR(G)	COVID-19 nucleocapsid phosphoprotein protein id = YP 009724397.2 2 MW: 45626 Da pI: 10.1
378	55	13306987	13307074	789.7	-6.52		238	249	1	(K)GQQQQGQTVTKK(S)	COVID-19 nucleocapsid phosphoprotein protein id = YP 009724397.2 2 MW: 45626 Da pI: 10.1
374	55	9164645	9164775	290.8	-14.1		362	369	0	(K)TFPPTEPK(K)	COVID-19 nucleocapsid phosphoprotein protein id = YP 009724397.2 2 MW: 45626 Da pI: 10.1
381	55	17889086	17888511	622.6	32.1		278	293	0	(R)GPEQTQGNFGDQELIR(Q)	COVID-19 nucleocapsid phosphoprotein protein id = YP 009724397.2 2 MW: 45626 Da pI: 10.1
376	55	12506257	12506409	3220.7	-12.1	1 Ox	227	237	1	(R)LNQLESKMSGK(G)	COVID-19 nucleocapsid phosphoprotein protein id = YP 009724397.2 2 MW: 45626 Da pI: 10.1
372	55	8054183	8053799	423.9	47.7		196	203	0	(R)NSTPGSSR(G)	COVID-19 nucleocapsid phosphoprotein protein id = YP 009724397.2 2 MW: 45626 Da pI: 10.1
516	74	11285460	11285644	12237.6	-16.3		376	385	0	(K)ADETQALPQR(Q)	COVID-19 nucleocapsid phosphoprotein protein id = YP 009724397.2 2 MW: 45626 Da pI: 10.1
514	74	9045008	9044887	1012.4	13.4		62	68	1	(K)EDLKFPR(G)	COVID-19 nucleocapsid phosphoprotein protein id = YP 009724397.2 2 MW: 45626 Da pI: 10.1
513	74	8864314	8864054	4573.3	29.4		170	177	0	(K)GFYAEGSR(G)	COVID-19 nucleocapsid phosphoprotein protein id = YP 009724397.2 2 MW: 45626 Da pI: 10.1
520	74	13306773	13307074	2273.1	-22.6		238	249	1	(K)GQQQQGQTVTKK(S)	COVID-19 nucleocapsid phosphoprotein protein id = YP 009724397.2 2 MW: 45626 Da pI: 10.1
519	74	12566185	12566593	2246.9	-32.5		375	385	1	(K)KADETQALPQR(Q)	COVID-19 nucleocapsid phosphoprotein protein id = YP 009724397.2 2 MW: 45626 Da pI: 10.1
515	74	9164689	9164775	2911.7	-9.36		362	369	0	(K)TFPPTEPK(K)	COVID-19 nucleocapsid phosphoprotein protein id = YP 009724397.2 2 MW: 45626 Da pI: 10.1
521	74	17888776	17888511	882.1	14.8		278	293	0	(R)GPEQTQGNFGDQELIR(Q)	COVID-19 nucleocapsid phosphoprotein protein id = YP 009724397.2 2 MW: 45626 Da pI: 10.1
518	74	12506219	12506409	3103.1	-15.2	1 Ox	227	237	1	(R)LNQLESKMSGK(G)	COVID-19 nucleocapsid phosphoprotein protein id = YP 009724397.2 2 MW: 45626 Da pI: 10.1
522	74	24992572	24993235	193.1	-26.6	1 Ox	210	233	1	(R)MAGNGGDAALALLLLDRLNQLESK(M)	COVID-19 nucleocapsid phosphoprotein protein id = YP 009724397.2 2 MW: 45626 Da pI: 10.1
517	74	12496323	12495880	2480.9	35.5		192	203	1	(R)NSSRNSTPGSSR(G)	COVID-19 nucleocapsid phosphoprotein protein id = YP 009724397.2 2 MW: 45626 Da pI: 10.1
85	15	16007921	16007245	205.4	42.2	1 Ox	1	14	1	(-)MSDNGPQNQRNAPR(I)	COVID-19 nucleocapsid phosphoprotein protein id = YP 009724397.2 2 MW: 45626 Da pI: 10.1
81	15	11285275	11285644	137.6	-32.7		376	385	0	(K)ADETQALPQR(Q)	COVID-19 nucleocapsid phosphoprotein protein id = YP 009724397.2 2 MW: 45626 Da pI: 10.1
80	15	11265515	11265640	607.6	-11.1		267	276	0	(K)AYNVTQAFGR(R)	COVID-19 nucleocapsid phosphoprotein protein id = YP 009724397.2 2 MW: 45626 Da pI: 10.1
84	15	12826643	12826651	296.1	-0.652		267	277	1	(K)AYNVTQAFGRR(G)	COVID-19 nucleocapsid phosphoprotein protein id = YP 009724397.2 2 MW: 45626 Da pI: 10.1
79	15	8864334	8864054	122.9	31.6		170	177	0	(K)GFYAEGSR(G)	COVID-19 nucleocapsid phosphoprotein protein id = YP 009724397.2 2 MW: 45626 Da pI: 10.1
87	15	17888856	17888511	207.0	19.3		278	293	0	(R)GPEQTQGNFGDQELIR(Q)	COVID-19 nucleocapsid phosphoprotein protein id = YP 009724397.2 2 MW: 45626 Da pI: 10.1
82	15	12346499	12346460	318.0	3.15		227	237	1	(R)LNQLESKMSGK(G)	COVID-19 nucleocapsid phosphoprotein protein id = YP 009724397.2 2 MW: 45626 Da pI: 10.1
83	15	12506275	12506409	966.5	-10.7	1 Ox	227	237	1	(R)LNQLESKMSGK(G)	COVID-19 nucleocapsid phosphoprotein protein id = YP 009724397.2 2 MW: 45626 Da pI: 10.1
86	15	16708305	16708894	241.4	-35.2		210	226	0	(R)MAGNGGDAALALLLLDR(L)	COVID-19 nucleocapsid phosphoprotein protein id = YP 009724397.2 2 MW: 45626 Da pI: 10.1
88	15	22671098	22670808	1016.7	12.8		108	127	0	(R)WYFYYLGTGPEAGLPYGANK(D)	COVID-19 nucleocapsid phosphoprotein protein id = YP 009724397.2 2 MW: 45626 Da pI: 10.1
50	9	11265190	11265640	400.8	-39.9		267	276	0	(K)AYNVTQAFGR(R)	COVID-19 nucleocapsid phosphoprotein protein id = YP 009724397.2 2 MW: 45626 Da pI: 10.1
51	9	12346534	12346460	206.8	5.96		227	237	1	(R)LNQLESKMSGK(G)	COVID-19 nucleocapsid phosphoprotein protein id = YP 009724397.2 2 MW: 45626 Da pI: 10.1
52	9	12496173	12495880	206.0	23.5		192	203	1	(R)NSSRNSTPGSSR(G)	COVID-19 nucleocapsid phosphoprotein protein id = YP 009724397.2 2 MW: 45626 Da pI: 10.1
22	3	11265721	11265640	861.3	7.24		267	276	0	(K)AYNVTQAFGR(R)	COVID-19 nucleocapsid phosphoprotein protein id = YP 009724397.2 2 MW: 45626 Da pI: 10.1
26	3	16847807	16848905	258.3	-65.1		128	143	0	(K)DGIIWVATEGALNTPK(D)	COVID-19 nucleocapsid phosphoprotein protein id = YP 009724397.2 2 MW: 45626 Da pI: 10.1
25	3	16057923	16058013	305.2	-5.63		234	248	1	(K)MSGKGQQQQGQTVTK(K)	COVID-19 nucleocapsid phosphoprotein protein id = YP 009724397.2 2 MW: 45626 Da pI: 10.1
23	3	12346715	12346460	326.1	20.7		227	237	1	(R)LNQLESKMSGK(G)	COVID-19 nucleocapsid phosphoprotein protein id = YP 009724397.2 2 MW: 45626 Da pI: 10.1
24	3	12496259	12495880	270.7	30.4		192	203	1	(R)NSSRNSTPGSSR(G)	COVID-19 nucleocapsid phosphoprotein protein id = YP 009724397.2 2 MW: 45626 Da pI: 10.1
27	3	22670941	22670808	662.7	5.87		108	127	0	(R)WYFYYLGTGPEAGLPYGANK(D)	COVID-19 nucleocapsid phosphoprotein protein id = YP 009724397.2 2 MW: 45626 Da pI: 10.1
201	33	8864399	8864305	345.2	10.5		418	424	0	(K)IADYNYK(L)	COVID-19 spike protein MW: 141180 Da pI: 6.2	1288
207	33	12756476	12757056	569.0	-45.4		922	933	0	(K)LIANQFNSAIGK(I)	COVID-19 spike protein MW: 141180 Da pI: 6.2
205	33	11385259	11385231	246.7	2.48		1029	1038	0	(K)MSEC(CAM)VLGQSK(R)	COVID-19 spike protein MW: 141180 Da pI: 6.2
202	33	9595404	9595057	1533.7	36.1	1Gln->pyro-Glu	183	190	1	(K)QGNFKNLR(E)	COVID-19 spike protein MW: 141180 Da pI: 6.2
208	33	13386703	13386107	290.7	44.6		836	847	0	(K)QYGDC(CAM)LGDIAAR(D)	COVID-19 spike protein MW: 141180 Da pI: 6.2
209	33	13816676	13817474	312.8	-57.8		815	825	1	(K)RSFIEDLLFNK(V)	COVID-19 spike protein MW: 141180 Da pI: 6.2
212	33	18079346	18079701	273.3	-19.6		98	113	1	(K)SNIIRGWIFGTTLDSK(T)	COVID-19 spike protein MW: 141180 Da pI: 6.2
204	33	10585448	10585477	274.8	-2.7		987	995	0	(K)VEAEVQIDR(L)	COVID-19 spike protein MW: 141180 Da pI: 6.2
203	33	10345233	10345881	396.7	-62.6		826	835	0	(K)VTLADAGFIK(Q)	COVID-19 spike protein MW: 141180 Da pI: 6.2
210	33	13868239	13867700	295.3	38.9		1015	1028	1	(R)AAEIRASANLAATK(M)	COVID-19 spike protein MW: 141180 Da pI: 6.2
211	33	14556906	14557550	354.9	-44.3		404	417	1	(R)GDEVRQIAPGQTGK(I)	COVID-19 spike protein MW: 141180 Da pI: 6.2
206	33	12436083	12436470	242.0	-31.1		35	44	1	(R)GVYYPDKVFR(S)	COVID-19 spike protein MW: 141180 Da pI: 6.2
71	14	11866036	11866426	232.2	-32.9		1182	1191	1	(K)EIDRLNEVAK(N)	COVID-19 spike protein MW: 141180 Da pI: 6.2
67	14	8864334	8864305	122.9	3.21		418	424	0	(K)IADYNYK(L)	COVID-19 spike protein MW: 141180 Da pI: 6.2
72	14	12756378	12757056	152.9	-53.1		922	933	0	(K)LIANQFNSAIGK(I)	COVID-19 spike protein MW: 141180 Da pI: 6.2
70	14	11635952	11636055	160.9	-8.85		777	786	0	(K)NTQEVFAQVK(Q)	COVID-19 spike protein MW: 141180 Da pI: 6.2
76	14	20209452	20210662	274.7	-59.9		965	983	0	(K)QLSSNFGAISSVLNDILSR(L)	COVID-19 spike protein MW: 141180 Da pI: 6.2
73	14	13386629	13386107	345.6	39		836	847	0	(K)QYGDC(CAM)LGDIAAR(D)	COVID-19 spike protein MW: 141180 Da pI: 6.2
74	14	13816740	13817474	306.6	-53.1		815	825	1	(K)RSFIEDLLFNK(V)	COVID-19 spike protein MW: 141180 Da pI: 6.2
75	14	18079846	18079701	825.7	8		98	113	1	(K)SNIIRGWIFGTTLDSK(T)	COVID-19 spike protein MW: 141180 Da pI: 6.2
69	14	10585099	10585477	498.1	-35.7		987	995	0	(K)VEAEVQIDR(L)	COVID-19 spike protein MW: 141180 Da pI: 6.2
77	14	24261762	24261028	154.4	30.3		279	300	0	(K)YNENGTITDAVDC(CAM)ALDPLSETK(C)	COVID-19 spike protein MW: 141180 Da pI: 6.2
68	14	8994983	8994945	460.0	4.25		409	417	0	(R)QIAPGQTGK(I)	COVID-19 spike protein MW: 141180 Da pI: 6.2
293	44	21720597	21720390	269.6	9.53		538	557	0	(K)C(CAM)VNFNFNGLTGTGVLTESNK(K)	COVID-19 spike protein MW: 141180 Da pI: 6.2
284	44	11865698	11866426	500.4	-61.4		1182	1191	1	(K)EIDRLNEVAK(N)	COVID-19 spike protein MW: 141180 Da pI: 6.2
283	44	11395381	11395996	208.8	-54		559	567	0	(K)FLPFQQFGR(D)	COVID-19 spike protein MW: 141180 Da pI: 6.2
279	44	8864409	8864305	370.1	11.7		418	424	0	(K)IADYNYK(L)	COVID-19 spike protein MW: 141180 Da pI: 6.2
286	44	12756335	12757056	247.9	-56.5		922	933	0	(K)LIANQFNSAIGK(I)	COVID-19 spike protein MW: 141180 Da pI: 6.2
280	44	9595378	9595057	1363.9	33.4	1Gln->pyro-Glu	183	190	1	(K)QGNFKNLR(E)	COVID-19 spike protein MW: 141180 Da pI: 6.2
292	44	20039837	20040396	95.4	-27.9	1Gln->pyro-Glu	965	983	0	(K)QLSSNFGAISSVLNDILSR(L)	COVID-19 spike protein MW: 141180 Da pI: 6.2
287	44	13216823	13215841	352.3	74.3	1Gln->pyro-Glu	836	847	0	(K)QYGDC(CAM)LGDIAAR(D)	COVID-19 spike protein MW: 141180 Da pI: 6.2
288	44	13386801	13386107	203.2	51.9		836	847	0	(K)QYGDC(CAM)LGDIAAR(D)	COVID-19 spike protein MW: 141180 Da pI: 6.2
289	44	13816794	13817474	213.4	-49.2		815	825	1	(K)RSFIEDLLFNK(V)	COVID-19 spike protein MW: 141180 Da pI: 6.2
291	44	18079750	18079701	321.3	2.69		98	113	1	(K)SNIIRGWIFGTTLDSK(T)	COVID-19 spike protein MW: 141180 Da pI: 6.2
282	44	10345161	10345881	215.8	-69.6		826	835	0	(K)VTLADAGFIK(Q)	COVID-19 spike protein MW: 141180 Da pI: 6.2
290	44	14557164	14557550	206.3	-26.5		404	417	1	(R)GDEVRQIAPGQTGK(I)	COVID-19 spike protein MW: 141180 Da pI: 6.2
285	44	12436440	12436470	468.6	-2.4		35	44	1	(R)GVYYPDKVFR(S)	COVID-19 spike protein MW: 141180 Da pI: 6.2
281	44	10285453	10285735	191.0	-27.4		320	328	0	(R)VQPTESIVR(F)	COVID-19 spike protein MW: 141180 Da pI: 6.2
139	23	23061365	23062941	187.3	-68.3	1Met-loss	1	21	0	(-)MFVFLVLLPLVSSQC(CAM)VNLTTR(T)	COVID-19 spike protein MW: 141180 Da pI: 6.2
134	23	11866400	11866426	206.7	-2.22		1182	1191	1	(K)EIDRLNEVAK(N)	COVID-19 spike protein MW: 141180 Da pI: 6.2
135	23	12756495	12757056	154.6	-43.9		922	933	0	(K)LIANQFNSAIGK(I)	COVID-19 spike protein MW: 141180 Da pI: 6.2
141	23	26031600	26032559	104.2	-36.8		387	408	1	(K)LNDLC(CAM)FTNVYADSFVIRGDEVR(Q)	COVID-19 spike protein MW: 141180 Da pI: 6.2
130	23	8564806	8564199	400.8	70.8		196	202	0	(K)NIDGYFK(I)	COVID-19 spike protein MW: 141180 Da pI: 6.2
140	23	24142048	24141769	222.1	11.6		536	557	1	(K)NKC(CAM)VNFNFNGLTGTGVLTESNK(K)	COVID-19 spike protein MW: 141180 Da pI: 6.2
131	23	9595151	9595057	186.8	9.79	1Gln->pyro-Glu	183	190	1	(K)QGNFKNLR(E)	COVID-19 spike protein MW: 141180 Da pI: 6.2
133	23	10705889	10706245	175.5	-33.3	1Gln->pyro-Glu	787	795	1	(K)QIYKTPPIK(D)	COVID-19 spike protein MW: 141180 Da pI: 6.2
136	23	13386445	13386107	461.7	25.3		836	847	0	(K)QYGDC(CAM)LGDIAAR(D)	COVID-19 spike protein MW: 141180 Da pI: 6.2
138	23	18079737	18079701	927.9	2		98	113	1	(K)SNIIRGWIFGTTLDSK(T)	COVID-19 spike protein MW: 141180 Da pI: 6.2
142	23	29313508	29314847	135.7	-45.7		1155	1181	1	(K)YFKNHTSPDVDLGDISGINASVVNIQK(E)	COVID-19 spike protein MW: 141180 Da pI: 6.2
137	23	13868039	13867700	833.3	24.5		1015	1028	1	(R)AAEIRASANLAATK(M)	COVID-19 spike protein MW: 141180 Da pI: 6.2
132	23	10285203	10285735	142.5	-51.7		320	328	0	(R)VQPTESIVR(F)	COVID-19 spike protein MW: 141180 Da pI: 6.2
565	81	11395996	272.1	-61.6			559	567	0	(K)FLPFQQFGR(D)	COVID-19 spike protein MW: 141180 Da pI: 6.2
561	81	8864256	8864305	406.2	-5.57		418	424	0	(K)IADYNYK(L)	COVID-19 spike protein MW: 141180 Da pI: 6.2
562	81	9595443	9595057	1286.4	40.1	1Gln->pyro-Glu	183	190	1	(K)QGNFKNLR(E)	COVID-19 spike protein MW: 141180 Da pI: 6.2
566	81	13816471	13817474	352.1	-72.6		815	825	1	(K)RSFIEDLLFNK(V)	COVID-19 spike protein MW: 141180 Da pI: 6.2
567	81	17768218	17768915	290.3	-39.2		305	319	1	(K)SFTVEKGIYQTSNFR(V)	COVID-19 spike protein MW: 141180 Da pI: 6.2
563	81	10585466	10585477	313.3	-1.04		987	995	0	(K)VEAEVQIDR(L)	COVID-19 spike protein MW: 141180 Da pI: 6.2
41	7	20209582	20210662	247.2	-53.4		965	983	0	(K)QLSSNFGAISSVLNDILSR(L)	COVID-19 spike protein MW: 141180 Da pI: 6.2
43	7	29313441	29314847	337.3	-48		1155	1181	1	(K)YFKNHTSPDVDLGDISGINASVVNIQK(E)	COVID-19 spike protein MW: 141180 Da pI: 6.2
42	7	24261474	24261028	177.4	18.4		279	300	0	(K)YNENGTITDAVDC(CAM)ALDPLSETK(C)	COVID-19 spike protein MW: 141180 Da pI: 6.2
39	7	8995082	8994945	272.0	15.3		409	417	0	(R)QIAPGQTGK(I)	COVID-19 spike protein MW: 141180 Da pI: 6.2
40	7	17667967	17669072	183.7	-62.5		409	424	1	(R)QIAPGQTGKIADYNYK(L)	COVID-19 spike protein MW: 141180 Da pI: 6.2
440	63	11865690	11866426	185.1	-62		1182	1191	1	(K)EIDRLNEVAK(N)	COVID-19 spike protein MW: 141180 Da pI: 6.2
436	63	8864103	8864305	129.8	-22.8		418	424	0	(K)IADYNYK(L)	COVID-19 spike protein MW: 141180 Da pI: 6.2
442	63	12756168	12757056	271.0	-69.6		922	933	0	(K)LIANQFNSAIGK(I)	COVID-19 spike protein MW: 141180 Da pI: 6.2
435	63	8564825	8564199	313.7	73		196	202	0	(K)NIDGYFK(I)	COVID-19 spike protein MW: 141180 Da pI: 6.2
438	63	10525149	10525887	96.3	-70.1		188	195	1	(K)NLREFVFK(N)	COVID-19 spike protein MW: 141180 Da pI: 6.2
437	63	9595294	9595057	2154.4	24.7	1Gln->pyro-Glu	183	190	1	(K)QGNFKNLR(E)	COVID-19 spike protein MW: 141180 Da pI: 6.2
443	63	13216599	13215841	178.9	57.3	1Gln->pyro-Glu	836	847	0	(K)QYGDC(CAM)LGDIAAR(D)	COVID-19 spike protein MW: 141180 Da pI: 6.2
444	63	13816714	13817474	490.4	-55		815	825	1	(K)RSFIEDLLFNK(V)	COVID-19 spike protein MW: 141180 Da pI: 6.2
439	63	10765301	10765218	209.8	7.67		568	577	0	(R)DIADTTDAVR(D)	COVID-19 spike protein MW: 141180 Da pI: 6.2
445	63	14557017	14557550	244.5	-36.7		404	417	1	(R)GDEVRQIAPGQTGK(I)	COVID-19 spike protein MW: 141180 Da pI: 6.2
441	63	12436240	12436470	120.5	-18.5		35	44	1	(R)GVYYPDKVFR(S)	COVID-19 spike protein MW: 141180 Da pI: 6.2
511	73	24721103	24722320	378.0	-49.2		1087	1107	1	(K)AHFPREGVFVSNGTHWFVTQR(N)	COVID-19 spike protein MW: 141180 Da pI: 6.2
508	73	12126531	12126293	3871.9	19.7		301	310	1	(K)C(CAM)TLKSFTVEK(G)	COVID-19 spike protein MW: 141180 Da pI: 6.2
510	73	21720376	21720390	360.2	-0.619		538	557	0	(K)C(CAM)VNFNFNGLTGTGVLTESNK(K)	COVID-19 spike protein MW: 141180 Da pI: 6.2
507	73	11395353	11395996	1741.0	-56.5		559	567	0	(K)FLPFQQFGR(D)	COVID-19 spike protein MW: 141180 Da pI: 6.2
502	73	8864314	8864305	4573.3	1.5		418	424	0	(K)IADYNYK(L)	COVID-19 spike protein MW: 141180 Da pI: 6.2
503	73	9595370	9595057	11263.4	32.6	1Gln->pyro-Glu	183	190	1	(K)QGNFKNLR(E)	COVID-19 spike protein MW: 141180 Da pI: 6.2
504	73	9764664	9765323	1460.9	-67.5		183	190	1	(K)QGNFKNLR(E)	COVID-19 spike protein MW: 141180 Da pI: 6.2
505	73	10345116	10345881	4406.5	-73.9		826	835	0	(K)VTLADAGFIK(Q)	COVID-19 spike protein MW: 141180 Da pI: 6.2
506	73	10765303	10765218	1502.0	7.85		568	577	0	(R)DIADTTDAVR(D)	COVID-19 spike protein MW: 141180 Da pI: 6.2
509	73	14556718	14557550	1983.7	-57.2		404	417	1	(R)GDEVRQIAPGQTGK(I)	COVID-19 spike protein MW: 141180 Da pI: 6.2
501	73	8825254	8824680	1399.4	65.1	1Gln->pyro-Glu	409	417	0	(R)QIAPGQTGK(I)	COVID-19 spike protein MW: 141180 Da pI: 6.2
365	54	11865591	11866426	664.8	-70.4		1182	1191	1	(K)EIDRLNEVAK(N)	COVID-19 spike protein MW: 141180 Da pI: 6.2
364	54	11395397	11395996	755.2	-52.6		559	567	0	(K)FLPFQQFGR(D)	COVID-19 spike protein MW: 141180 Da pI: 6.2
360	54	8864345	8864305	1387.8	4.55		418	424	0	(K)IADYNYK(L)	COVID-19 spike protein MW: 141180 Da pI: 6.2
367	54	12756304	12757056	549.7	-58.9		922	933	0	(K)LIANQFNSAIGK(I)	COVID-19 spike protein MW: 141180 Da pI: 6.2
363	54	10525238	10525887	598.8	-61.7		188	195	1	(K)NLREFVFK(N)	COVID-19 spike protein MW: 141180 Da pI: 6.2
361	54	9595336	9595057	4930.3	29.1	1Gln->pyro-Glu	183	190	1	(K)QGNFKNLR(E)	COVID-19 spike protein MW: 141180 Da pI: 6.2
368	54	13816679	13817474	836.3	-57.5		815	825	1	(K)RSFIEDLLFNK(V)	COVID-19 spike protein MW: 141180 Da pI: 6.2
370	54	18079534	18079701	368.5	-9.22		98	113	1	(K)SNIIRGWIFGTTLDSK(T)	COVID-19 spike protein MW: 141180 Da pI: 6.2
362	54	10345160	10345881	1078.3	-69.7		826	835	0	(K)VTLADAGFIK(Q)	COVID-19 spike protein MW: 141180 Da pI: 6.2
369	54	14556722	14557550	529.2	-56.9		404	417	1	(R)GDEVRQIAPGQTGK(I)	COVID-19 spike protein MW: 141180 Da pI: 6.2
366	54	12436379	12436470	1613.2	-7.32		35	44	1	(R)GVYYPDKVFR(S)	COVID-19 spike protein MW: 141180 Da pI: 6.2
359	54	8825095	8824680	342.3	47	1Gln->pyro-Glu	409	417	0	(R)QIAPGQTGK(I)	COVID-19 spike protein MW: 141180 Da pI: 6.2
8	1	20400290	20399868	195.9	20.6		1074	1091	1	(K)NFTTAPAIC(CAM)HDGKAHFPR(E)	COVID-19 spike protein MW: 141180 Da pI: 6.2
5	1	11636122	11636055	269.6	5.73		777	786	0	(K)NTQEVFAQVK(Q)	COVID-19 spike protein MW: 141180 Da pI: 6.2
7	1	13816820	13817474	245.8	-47.4		815	825	1	(K)RSFIEDLLFNK(V)	COVID-19 spike protein MW: 141180 Da pI: 6.2
2	1	9905084	9905367	1098.2	-28.5		459	466	0	(K)SNLKPFER(D)	COVID-19 spike protein MW: 141180 Da pI: 6.2
3	1	10585060	10585477	1261.9	-39.4		987	995	0	(K)VEAEVQIDR(L)	COVID-19 spike protein MW: 141180 Da pI: 6.2
10	1	29313409	29314847	324.9	-49		1155	1181	1	(K)YFKNHTSPDVDLGDISGINASVVNIQK(E)	COVID-19 spike protein MW: 141180 Da pI: 6.2
9	1	24262346	24261028	100.9	54.3		279	300	0	(K)YNENGTITDAVDC(CAM)ALDPLSETK(C)	COVID-19 spike protein MW: 141180 Da pI: 6.2
4	1	11135033	11135476	510.0	-39.8		347	355	0	(R)FASVYAWNR(K)	COVID-19 spike protein MW: 141180 Da pI: 6.2
6	1	12246359	12246259	1614.0	8.19		103	113	0	(R)GWIFGTTLDSK(T)	COVID-19 spike protein MW: 141180 Da pI: 6.2
1	1	8995116	8994945	1000.9	19		409	417	0	(R)QIAPGQTGK(I)	COVID-19 spike protein MW: 141180 Da pI: 6.2
539	77	15207254	15207591	6106.1	-22.1	1Met-loss+Acetyl	1	17	0	(-)MSETAPAAPAAPAPAEK(T)	Histone H1.4 (P10412, human) MW: 21865 Da pI: 11.0
540	77	16677328	16677945	1839.2	-37	1 Ox 1Acetyl	1	17	0	(-)MSETAPAAPAAPAPAEK(T)	Histone H1.4 (P10412, human) MW: 21865 Da pI: 11.0
538	77	8584606	8584680	4939.5	-8.59		111	119	0	(K)AASGEAKPK(A)	Histone H1.4 (P10412, human) MW: 21865 Da pI: 11.0
536	77	8444653	8444887	10528.0	-27.7		141	149	1	(K)ATGAATPKK(S)	Histone H1.4 (P10412, human) MW: 21865 Da pI: 11.0
537	77	8444653	8444887	10528.0	-27.7		140	148	1	(K)KATGAATPK(K)	Histone H1.4 (P10412, human) MW: 21865 Da pI: 11.0
597	87	16677242	16677945	611.3	-42.2	1 Ox 1Acetyl	1	17	0	(-)MSETAPAAPAAPAPAEK(T)	Histone H1.4 (P10412, human) MW: 21865 Da pI: 11.0
596	87	8584544	8584680	565.1	-15.8		111	119	0	(K)AASGEAKPK(A)	Histone H1.4 (P10412, human) MW: 21865 Da pI: 11.0
30	4	19459266	19460229	182.4	-49.5	1Met-loss+Ac	1	21	1	(-)MSETAPAAPAAPAPAEKTPVK(K)	Histone H1.4 (P10412, human) MW: 21865 Da pI: 11.0
29	4	11075566	11075681	421.5	-10.3		65	75	0	(K)ALAAAGYDVEK(N)	Histone H1.4 (P10412, human) MW: 21865 Da pI: 11.0
336	50	15207373	15207591	793.5	-14.4	1Met-loss+Acetyl	1	17	0	(-)MSETAPAAPAAPAPAEK(T)	Histone H1.4 (P10412, human) MW: 21865 Da pI: 11.0
337	50	16677462	16677945	1456.0	-29	1 Ox 1Acetyl	1	17	0	(-)MSETAPAAPAAPAPAEK(T)	Histone H1.4 (P10412, human) MW: 21865 Da pI: 11.0
335	50	8584408	8584680	377.0	-31.6		111	119	0	(K)AASGEAKPK(A)	Histone H1.4 (P10412, human) MW: 21865 Da pI: 11.0
333	50	8444559	8444887	3207.4	-38.9		141	149	1	(K)ATGAATPKK(S)	Histone H1.4 (P10412, human) MW: 21865 Da pI: 11.0
334	50	8444559	8444887	3207.4	-38.9		140	148	1	(K)KATGAATPK(K)	Histone H1.4 (P10412, human) MW: 21865 Da pI: 11.0
249	39	15207315	15207591	708.2	-18.1	1Met-loss+Acetyl	1	17	0	(-)MSETAPAAPAAPAPAEK(T)	Histone H1.4 (P10412, human) MW: 21865 Da pI: 11.0
250	39	16677420	16677945	1619.8	-31.5	1 Ox 1Acetyl	1	17	0	(-)MSETAPAAPAAPAPAEK(T)	Histone H1.4 (P10412, human) MW: 21865 Da pI: 11.0
246	39	8444585	8444887	1903.5	-35.8		141	149	1	(K)ATGAATPKK(S)	Histone H1.4 (P10412, human) MW: 21865 Da pI: 11.0
248	39	12356153	12356630	328.2	-38.7		64	75	1	(K)KALAAAGYDVEK(N)	Histone H1.4 (P10412, human) MW: 21865 Da pI: 11.0
247	39	8444585	8444887	1903.5	-35.8		140	148	1	(K)KATGAATPK(K)	Histone H1.4 (P10412, human) MW: 21865 Da pI: 11.0
457	65	15207319	15207591	5093.6	-17.9	1Met-loss+Acetyl	1	17	0	(-)MSETAPAAPAAPAPAEK(T)	Histone H1.4 (P10412, human) MW: 21865 Da pI: 11.0
458	65	16258220	16257839	172.3	23.4	1 Ox	1	17	0	(-)MSETAPAAPAAPAPAEK(T)	Histone H1.4 (P10412, human) MW: 21865 Da pI: 11.0
459	65	16677492	16677945	705.5	-27.2	1 Ox 1Acetyl	1	17	0	(-)MSETAPAAPAAPAPAEK(T)	Histone H1.4 (P10412, human) MW: 21865 Da pI: 11.0
460	65	19459877	19460229	140.4	-18.1	1Met-loss+Acetyl	1	21	1	(-)MSETAPAAPAAPAPAEKTPVK(K)	Histone H1.4 (P10412, human) MW: 21865 Da pI: 11.0
456	65	8584340	8584680	135.5	-39.6		111	119	0	(K)AASGEAKPK(A)	Histone H1.4 (P10412, human) MW: 21865 Da pI: 11.0
454	65	8444536	8444887	3259.2	-41.5		141	149	1	(K)ATGAATPKK(S)	Histone H1.4 (P10412, human) MW: 21865 Da pI: 11.0
455	65	8444536	8444887	3259.2	-41.5		140	148	1	(K)KATGAATPK(K)	Histone H1.4 (P10412, human) MW: 21865 Da pI: 11.0
387	56	15207339	15207591	5170.0	-16.6	1Met-loss+Acetyl	1	17	0	(-)MSETAPAAPAAPAPAEK(T)	Histone H1.4 (P10412, human) MW: 21865 Da pI: 11.0
388	56	16677375	16677945	2847.5	-34.2	1 Ox 1Acetyl	1	17	0	(-)MSETAPAAPAAPAPAEK(T)	Histone H1.4 (P10412, human) MW: 21865 Da pI: 11.0
389	56	19460102	19460229	334.4	-6.56	1Met-loss+Acetyl	1	21	1	(-)MSETAPAAPAAPAPAEKTPVK(K)	Histone H1.4 (P10412, human) MW: 21865 Da pI: 11.0
385	56	8584570	8584680	1167.8	-12.7		111	119	0	(K)AASGEAKPK(A)	Histone H1.4 (P10412, human) MW: 21865 Da pI: 11.0
386	56	10575545	10576000	381.2	-43.1		111	121	1	(K)AASGEAKPKAK(K)	Histone H1.4 (P10412, human) MW: 21865 Da pI: 11.0
383	56	8444464	8444887	6852.1	-50.1		141	149	1	(K)ATGAATPKK(S)	Histone H1.4 (P10412, human) MW: 21865 Da pI: 11.0
384	56	8444464	8444887	6852.1	-50.1		140	148	1	(K)KATGAATPK(K)	Histone H1.4 (P10412, human) MW: 21865 Da pI: 11.0
120	20	15207463	15207591	275.6	-8.43	1Met-loss+Acetyl	1	17	0	(-)MSETAPAAPAAPAPAEK(T)	Histone H1.4 (P10412, human) MW: 21865 Da pI: 11.0
121	20	16677560	16677945	641.0	-23.1	1 Ox 1Acetyl	1	17	0	(-)MSETAPAAPAAPAPAEK(T)	Histone H1.4 (P10412, human) MW: 21865 Da pI: 11.0
172	28	15207446	15207591	323.5	-9.57	1Met-loss+Acetyl	1	17	0	(-)MSETAPAAPAAPAPAEK(T)	Histone H1.4 (P10412, human) MW: 21865 Da pI: 11.0
173	28	16677382	16677945	645.4	-33.8	1 Ox 1Acetyl	1	17	0	(-)MSETAPAAPAAPAPAEK(T)	Histone H1.4 (P10412, human) MW: 21865 Da pI: 11.0
122	20	19459753	19460229	247.9	-24.5	1Met-loss+Acetyl	1	21	1	(-)MSETAPAAPAAPAPAEKTPVK(K)	Histone H1.4 (P10412, human) MW: 21865 Da pI: 11.0
174	28	19460001	19460229	293.1	-11.7	1Met-loss+Acetyl	1	21	1	(-)MSETAPAAPAAPAPAEKTPVK(K)	Histone H1.4 (P10412, human) MW: 21865 Da pI: 11.0
253	40	8664520	8664479	342.1	4.76		120	126	1	(K)KTESHHK(A)	Histone H2A (P04908, human) MW: 14136 Da pI: 11.0
252	40	8614487	8613949	209.8	62.5		90	96	0	(R)NDEELNK(L)	Histone H2A (P04908, human) MW: 14136 Da pI: 11.0
341	52	14186468	14187009	143.7	-38.2	1Met-loss+Acetyl	1	14	0	(-)MADSNGTITVEELK(K)	Histone H2A (P04908, human) MW: 14136 Da pI: 11.0
342	52	16778044	16778364	415.6	-19.1	1Acetyl	1	15	1	(-)MADSNGTITVEELKK(L)	Histone H2A (P04908, human) MW: 14136 Da pI: 11.0
339	51	8664451	8664479	175.9	-3.22		120	126	1	(K)KTESHHK(A)	Histone H2A (P04908, human) MW: 14136 Da pI: 11.0
58	11	8614406	8613949	177.2	53.1		90	96	0	(R)NDEELNK(L)	Histone H2A (P04908, human) MW: 14136 Da pI: 11.0
483	70	9444969	9445312	84.2	-36.3		22	30	0	(R)AGLQFPVGR(V)	Histone H2A (P04908, human) MW: 14136 Da pI: 11.0
62	12	12656203	12656558	135.1	-28.1	1Acetyl	1	12	1	(-)MPEPAKSAPAPK(K)	Histone H2B (P06899, human) MW: 13904 Da pI: 10.3
60	12	11515590	11515619	155.8	-2.52		36	44	0	(K)ESYSIYVYK(V)	Histone H2B (P06899, human) MW: 13904 Da pI: 10.3
61	12	11515590	11515691	155.8	-8.79	1Gln->pyro-Glu	48	58	0	(K)QVHPDTGISSK(A)	Histone H2B (P06899, human) MW: 13904 Da pI: 10.3
163	26	10925947	10926048	553.7	-9.23	1Met-loss	1	12	1	(-)MPEPAKSAPAPK(K)	Histone H2B (P06899, human) MW: 13904 Da pI: 10.3
165	26	17758527	17758091	710.3	24.6	2 Ox	59	73	0	(K)AMGIMNSFVNDIFER(I)	Histone H2B (P06899, human) MW: 13904 Da pI: 10.3
166	26	24442936	24441697	302.2	50.7	1 Ox	59	80	1	(K)AMGIMNSFVNDIFERIAGEASR(L)	Histone H2B (P06899, human) MW: 13904 Da pI: 10.3
164	26	14917627	14918094	620.0	-31.3		36	47	1	(K)ESYSIYVYKVLK(Q)	Histone H2B (P06899, human) MW: 13904 Da pI: 10.3
225	35	10925953	10926048	296.1	-8.68	1Met-loss	1	12	1	(-)MPEPAKSAPAPK(K)	Histone H2B (P06899, human) MW: 13904 Da pI: 10.3
226	35	12235919	12236453	257.5	-43.6		1	12	1	(-)MPEPAKSAPAPK(K)	Histone H2B (P06899, human) MW: 13904 Da pI: 10.3
228	35	24443145	24441697	418.4	59.2	1 Ox	59	80	1	(K)AMGIMNSFVNDIFERIAGEASR(L)	Histone H2B (P06899, human) MW: 13904 Da pI: 10.3
227	35	14917486	14918094	1082.4	-40.7		36	47	1	(K)ESYSIYVYKVLK(Q)	Histone H2B (P06899, human) MW: 13904 Da pI: 10.3
224	35	8284201	8284210	319.1	-1.13		110	117	0	(K)HAVSEGTK(A)	Histone H2B (P06899, human) MW: 13904 Da pI: 10.3
223	35	8164193	8164574	413.5	-46.7		94	100	0	(R)EIQTAVR(L)	Histone H2B (P06899, human) MW: 13904 Da pI: 10.3
532	76	10925607	10926048	1131.7	-40.4	1Met-loss	1	12	1	(-)MPEPAKSAPAPK(K)	Histone H2B (P06899, human) MW: 13904 Da pI: 10.3
534	76	24442798	24441697	875.6	45	1 Ox	59	80	1	(K)AMGIMNSFVNDIFERIAGEASR(L)	Histone H2B (P06899, human) MW: 13904 Da pI: 10.3
533	76	14917305	14918094	5056.1	-52.9		36	47	1	(K)ESYSIYVYKVLK(Q)	Histone H2B (P06899, human) MW: 13904 Da pI: 10.3
531	76	8284255	8284210	2490.7	5.37		110	117	0	(K)HAVSEGTK(A)	Histone H2B (P06899, human) MW: 13904 Da pI: 10.3
530	76	8164051	8164574	3669.3	-64.1		94	100	0	(R)EIQTAVR(L)	Histone H2B (P06899, human) MW: 13904 Da pI: 10.3
464	66	10925855	10926048	169.1	-17.6	1Met-loss	1	12	1	(-)MPEPAKSAPAPK(K)	Histone H2B (P06899, human) MW: 13904 Da pI: 10.3
466	66	17438250	17438193	121.6	3.3		59	73	0	(K)AMGIMNSFVNDIFER(I)	Histone H2B (P06899, human) MW: 13904 Da pI: 10.3
467	66	24442958	24441697	356.6	51.6	1 Ox	59	80	1	(K)AMGIMNSFVNDIFERIAGEASR(L)	Histone H2B (P06899, human) MW: 13904 Da pI: 10.3
463	66	9685898	9685411	169.3	50.2		118	126	1	(K)AVTKYTSAK(-)	Histone H2B (P06899, human) MW: 13904 Da pI: 10.3
465	66	14917405	14918094	1308.0	-46.2		36	47	1	(K)ESYSIYVYKVLK(Q)	Histone H2B (P06899, human) MW: 13904 Da pI: 10.3
462	66	8163966	8164574	186.3	-74.5		94	100	0	(R)EIQTAVR(L)	Histone H2B (P06899, human) MW: 13904 Da pI: 10.3
102	17	10925832	10926048	231.8	-19.8	1Met-loss	1	12	1	(-)MPEPAKSAPAPK(K)	Histone H2B (P06899, human) MW: 13904 Da pI: 10.3
106	17	17758216	17758091	198.0	7.3	2 Ox	59	73	0	(K)AMGIMNSFVNDIFER(I)	Histone H2B (P06899, human) MW: 13904 Da pI: 10.3
107	17	24443083	24441697	351.5	56.7	1 Ox	59	80	1	(K)AMGIMNSFVNDIFERIAGEASR(L)	Histone H2B (P06899, human) MW: 13904 Da pI: 10.3
103	17	11515541	11515619	400.0	-6.8		36	44	0	(K)ESYSIYVYK(V)	Histone H2B (P06899, human) MW: 13904 Da pI: 10.3
105	17	14917469	14918094	452.3	-41.9		36	47	1	(K)ESYSIYVYKVLK(Q)	Histone H2B (P06899, human) MW: 13904 Da pI: 10.3
104	17	11515541	11515691	400.0	-13.1	1Gln->pyro-Glu	48	58	0	(K)QVHPDTGISSK(A)	Histone H2B (P06899, human) MW: 13904 Da pI: 10.3
101	17	8164176	8164574	163.7	-48.7		94	100	0	(R)EIQTAVR(L)	Histone H2B (P06899, human) MW: 13904 Da pI: 10.3
579	83	10925607	10926048	342.9	-40.4	1Met-loss	1	12	1	(-)MPEPAKSAPAPK(K)	Histone H2B (P06899, human) MW: 13904 Da pI: 10.3
582	83	24442971	24441697	204.4	52.1	1 Ox	59	80	1	(K)AMGIMNSFVNDIFERIAGEASR(L)	Histone H2B (P06899, human) MW: 13904 Da pI: 10.3
581	83	14917191	14918094	369.2	-60.5		36	47	1	(K)ESYSIYVYKVLK(Q)	Histone H2B (P06899, human) MW: 13904 Da pI: 10.3
580	83	12275976	12276692	499.8	-58.3		110	121	1	(K)HAVSEGTKAVTK(Y)	Histone H2B (P06899, human) MW: 13904 Da pI: 10.3
578	83	9014860	9015003	330.0	-15.8		81	87	1	(R)LAHYNKR(S)	Histone H2B (P06899, human) MW: 13904 Da pI: 10.3
398	58	10925934	10926048	577.4	-10.4	1Met-loss	1	12	1	(-)MPEPAKSAPAPK(K)	Histone H2B (P06899, human) MW: 13904 Da pI: 10.3
401	58	24443420	24441697	554.1	70.5	1 Ox	59	80	1	(K)AMGIMNSFVNDIFERIAGEASR(L)	Histone H2B (P06899, human) MW: 13904 Da pI: 10.3
397	58	9685820	9685411	769.1	42.2		118	126	1	(K)AVTKYTSAK(-)	Histone H2B (P06899, human) MW: 13904 Da pI: 10.3
399	58	14917527	14918094	3398.6	-38		36	47	1	(K)ESYSIYVYKVLK(Q)	Histone H2B (P06899, human) MW: 13904 Da pI: 10.3
400	58	15087375	15088431	382.8	-70		45	58	1	(K)VLKQVHPDTGISSK(A)	Histone H2B (P06899, human) MW: 13904 Da pI: 10.3
308	46	10925945	10926048	143.5	-9.46	1Met-loss	1	12	1	(-)MPEPAKSAPAPK(K)	Histone H2B (P06899, human) MW: 13904 Da pI: 10.3
309	46	12235950	12236453	203.3	-41.1		1	12	1	(-)MPEPAKSAPAPK(K)	Histone H2B (P06899, human) MW: 13904 Da pI: 10.3
312	46	24442812	24441697	224.2	45.6	1 Ox	59	80	1	(K)AMGIMNSFVNDIFERIAGEASR(L)	Histone H2B (P06899, human) MW: 13904 Da pI: 10.3
307	46	9685916	9685411	293.0	52.1		118	126	1	(K)AVTKYTSAK(-)	Histone H2B (P06899, human) MW: 13904 Da pI: 10.3
311	46	14917444	14918094	954.4	-43.5		36	47	1	(K)ESYSIYVYKVLK(Q)	Histone H2B (P06899, human) MW: 13904 Da pI: 10.3
306	46	8283888	8284210	139.7	-38.9		110	117	0	(K)HAVSEGTK(A)	Histone H2B (P06899, human) MW: 13904 Da pI: 10.3
310	46	12276208	12276692	136.1	-39.4		110	121	1	(K)HAVSEGTKAVTK(Y)	Histone H2B (P06899, human) MW: 13904 Da pI: 10.3
305	46	8164037	8164574	236.9	-65.7		94	100	0	(R)EIQTAVR(L)	Histone H2B (P06899, human) MW: 13904 Da pI: 10.3
35	5	12276108	12276692	191.1	-47.5		110	121	1	(K)HAVSEGTKAVTK(Y)	Histone H2B (P06899, human) MW: 13904 Da pI: 10.3
544	78	10925607	10926048	1131.7	-40.4	1Met-loss	1	12	1	(-)MPEPAKSAPAPK(K)	Histone H2B (P06899, human) MW: 13904 Da pI: 10.3
545	78	24442798	24441697	875.6	45	1 Ox	59	80	1	(K)AMGIMNSFVNDIFERIAGEASR(L)	Histone H2B (P06899, human) MW: 13904 Da pI: 10.3
543	78	8284255	8284210	2490.7	5.37		110	117	0	(K)HAVSEGTK(A)	Histone H2B (P06899, human) MW: 13904 Da pI: 10.3
542	78	8164051	8164574	3669.3	-64.1		94	100	0	(R)EIQTAVR(L)	Histone H2B (P06899, human) MW: 13904 Da pI: 10.3
176	29	10925947	10926048	553.7	-9.23	1Met-loss	1	12	1	(-)MPEPAKSAPAPK(K)	Histone H2B (P06899, human), >90% identity with human H2B type1 MW: 13906 Da pI: 10.3
177	29	17758527	17758091	710.3	24.6	2 Ox	59	73	0	(K)AMGIMNSFVNDIFER(I)	Histone H2B (P06899, human), >90% identity with human H2B type1 MW: 13906 Da pI: 10.3
178	29	24442936	24441697	302.2	50.7	1 Ox	59	80	1	(K)AMGIMNSFVNDIFERIAGEASR(L)	Histone H2B (P06899, human), >90% identity with human H2B type1 MW: 13906 Da pI: 10.3
475	68	10925855	10926048	169.1	-17.6	1Met-loss	1	12	1	(-)MPEPAKSAPAPK(K)	Histone H2B (P06899, human), >90% identity with human H2B type1 MW: 13906 Da pI: 10.3
476	68	17438250	17438193	121.6	3.3		59	73	0	(K)AMGIMNSFVNDIFER(I)	Histone H2B (P06899, human), >90% identity with human H2B type1 MW: 13906 Da pI: 10.3
477	68	24442958	24441697	356.6	51.6	1 Ox	59	80	1	(K)AMGIMNSFVNDIFERIAGEASR(L)	Histone H2B (P06899, human), >90% identity with human H2B type1 MW: 13906 Da pI: 10.3
474	68	8163966	8164574	186.3	-74.5		94	100	0	(R)EIQTAVR(L)	Histone H2B (P06899, human), >90% identity with human H2B type1 MW: 13906 Da pI: 10.3
408	60	10925934	10926048	577.4	-10.4	1Met-loss	1	12	1	(-)MPEPAKSAPAPK(K)	Histone H2B (P06899, human), >90% identity with human H2B type1 MW: 13906 Da pI: 10.3
410	60	24443420	24441697	554.1	70.5	1 Ox	59	80	1	(K)AMGIMNSFVNDIFERIAGEASR(L)	Histone H2B (P06899, human), >90% identity with human H2B type1 MW: 13906 Da pI: 10.3
409	60	15087375	15088431	382.8	-70		45	58	1	(K)VLKQVHPDTGISSK(A)	Histone H2B (P06899, human), >90% identity with human H2B type1 MW: 13906 Da pI: 10.3
232	36	10925953	10926048	296.1	-8.68	1Met-loss	1	12	1	(-)MPEPAKSAPAPK(K)	Histone H2B (P06899, human), >90% identity with human H2B type1 MW: 13906 Da pI: 10.3
233	36	12235919	12236453	257.5	-43.6		1	12	1	(-)MPEPAKSAPAPK(K)	Histone H2B (P06899, human), >90% identity with human H2B type1 MW: 13906 Da pI: 10.3
234	36	24443145	24441697	418.4	59.2	1 Ox	59	80	1	(K)AMGIMNSFVNDIFERIAGEASR(L)	Histone H2B (P06899, human), >90% identity with human H2B type1 MW: 13906 Da pI: 10.3
231	36	8284201	8284210	319.1	-1.13		110	117	0	(K)HAVSEGTK(A)	Histone H2B (P06899, human), >90% identity with human H2B type1 MW: 13906 Da pI: 10.3
230	36	8164193	8164574	413.5	-46.7		94	100	0	(R)EIQTAVR(L)	Histone H2B (P06899, human), >90% identity with human H2B type1 MW: 13906 Da pI: 10.3
110	18	10925832	10926048	231.8	-19.8	1Met-loss	1	12	1	(-)MPEPAKSAPAPK(K)	Histone H2B (P06899, human), >90% identity with human H2B type1 MW: 13906 Da pI: 10.3
112	18	17758216	17758091	198.0	7.3	2 Ox	59	73	0	(K)AMGIMNSFVNDIFER(I)	Histone H2B (P06899, human), >90% identity with human H2B type1 MW: 13906 Da pI: 10.3
113	18	24443083	24441697	351.5	56.7	1 Ox	59	80	1	(K)AMGIMNSFVNDIFERIAGEASR(L)	Histone H2B (P06899, human), >90% identity with human H2B type1 MW: 13906 Da pI: 10.3
111	18	11515541	11515691	400.0	-13.1	1Gln->pyro-Glu	48	58	0	(K)QVHPDTGISSK(A)	Histone H2B (P06899, human), >90% identity with human H2B type1 MW: 13906 Da pI: 10.3
109	18	8164176	8164574	163.7	-48.7	94		100	0	(R)EIQTAVR(L)	Histone H2B (P06899, human), >90% identity with human H2B type1 MW: 13906 Da pI: 10.3
316	47	10925945	10926048	143.5	-9.46	1Met-loss	1	12	1	(-)MPEPAKSAPAPK(K)	Histone H2B (P06899, human), >90% identity with human H2B type1 MW: 13906 Da pI: 10.3
317	47	12235950	12236453	203.3	-41.1		1	12	1	(-)MPEPAKSAPAPK(K)	Histone H2B (P06899, human), >90% identity with human H2B type1 MW: 13906 Da pI: 10.3
585	84	10925607	10926048	342.9	-40.4	1Met-loss	1	12	1	(-)MPEPAKSAPAPK(K)	Histone H2B (P06899, human), >90% identity with human H2B type1 MW: 13906 Da pI: 10.3
319	47	24442812	24441697	224.2	45.6	1 Ox	59	80	1	(K)AMGIMNSFVNDIFERIAGEASR(L)	Histone H2B (P06899, human), >90% identity with human H2B type1 MW: 13906 Da pI: 10.3
587	84	24442971	24441697	204.4	52.1	1 Ox	59	80	1	(K)AMGIMNSFVNDIFERIAGEASR(L)	Histone H2B (P06899, human), >90% identity with human H2B type1 MW: 13906 Da pI: 10.3
315	47	8283888	8284210	139.7	-38.9		110	117	0	(K)HAVSEGTK(A)	Histone H2B (P06899, human), >90% identity with human H2B type1 MW: 13906 Da pI: 10.3
318	47	12276208	12276692	136.1	-39.4		110	121	1	(K)HAVSEGTKAVTK(Y)	Histone H2B (P06899, human), >90% identity with human H2B type1 MW: 13906 Da pI: 10.3
586	84	12275976	12276692	499.8	-58.3		110	121	1	(K)HAVSEGTKAVTK(Y)	Histone H2B (P06899, human), >90% identity with human H2B type1 MW: 13906 Da pI: 10.3
314	47	8164037	8164574	236.9	-65.7		94	100	0	(R)EIQTAVR(L)	Histone H2B (P06899, human), >90% identity with human H2B type1 MW: 13906 Da pI: 10.3
584	84	9014860	9015003	330.0	-15.8		81	87	1	(R)LAHYNKR(S)	Histone H2B (P06899, human), >90% identity with human H2B type1 MW: 13906 Da pI: 10.3
37	6	12276108	12276692	191.1	-47.5		110	121	1	(K)HAVSEGTKAVTK(Y)	Histone H2B (P06899, human), >90% identity with human H2B type1 MW: 13906 Da pI: 10.3
56	10	12656203	12656558	135.1	-28.1	1Acetyl	1	12	1	(-)MPEPAKSAPAPK(K)	Histone H2B (P06899, human), >90% identity with human H2B type1 MW: 13906 Da pI: 10.3
54	10	11515590	11515691	155.8	-8.79	1Gln->pyro-Glu	48	58	0	(K)QVHPDTGISSK(A)	Histone H2B (P06899, human), >90% identity with human H2B type1 MW: 13906 Da pI: 10.3
55	10	12656203	12656412	135.1	-16.5		35	44	1	(R)KESYSVYVYK(V)	Histone H2B (P06899, human), >90% identity with human H2B type1 MW: 13906 Da pI: 10.3
169	27	12506169	12507103	1857.3	-74.7		55	64	1	(R)YQKSTELLIR(K)	Histone H3.2 (Q71DI3, human) MW: 15388 Da pI: 11.3
168	27	10325639	10325949	593.6	-30	42		50	0	(R)YRPGTVALR(E)	Histone H3.2 (Q71DI3, human) MW: 15388 Da pI: 11.3
170	27	14307387	14308227	159.6	-58.7		42	53	1	(R)YRPGTVALREIR(R)	Histone H3.2 (Q71DI3, human) MW: 15388 Da pI: 11.3
589	85	8584544	8585156	565.1	-71.2		20	27	1	(K)QLATKAAR(K)	Histone H3.2 (Q71DI3, human) MW: 15388 Da pI: 11.3
590	85	9595443	9595884	1286.4	-46		58	65	1	(K)STELLIRK(L)	Histone H3.2 (Q71DI3, human) MW: 15388 Da pI: 11.3
591	85	10325466	10325949	13357.0	-46.8		42	50	0	(R)YRPGTVALR(E)	Histone H3.2 (Q71DI3, human) MW: 15388 Da pI: 11.3
469	67	8444536	8445073	3259.2	-63.6		117	123	1	(K)RVTIMPK(D)	Histone H3.2 (Q71DI3, human) MW: 15388 Da pI: 11.3
470	67	9595294	9595884	2154.4	-61.4		58	65	1	(K)STELLIRK(L)	Histone H3.2 (Q71DI3, human) MW: 15388 Da pI: 11.3
472	67	12506318	12507103	1047.3	-62.8		55	64	1	(R)YQKSTELLIR(K)	Histone H3.2 (Q71DI3, human) MW: 15388 Da pI: 11.3
471	67	10325587	10325949	1144.7	-35		42	50	0	(R)YRPGTVALR(E)	Histone H3.2 (Q71DI3, human) MW: 15388 Da pI: 11.3
392	57	8584570	8585156	1167.8	-68.2		20	27	1	(K)QLATKAAR(K)	Histone H3.2 (Q71DI3, human) MW: 15388 Da pI: 11.3
525	75	8584606	8585156	4939.5	-64.1		20	27	1	(K)QLATKAAR(K)	Histone H3.2 (Q71DI3, human) MW: 15388 Da pI: 11.3
391	57	8444464	8445073	6852.1	-72.1		117	123	1	(K)RVTIMPK(D)	Histone H3.2 (Q71DI3, human) MW: 15388 Da pI: 11.3
524	75	8444653	8445073	10528.0	-49.8		117	123	1	(K)RVTIMPK(D)	Histone H3.2 (Q71DI3, human) MW: 15388 Da pI: 11.3
117	19	13056755	13057386	168.0	-48.3	29		41	1	(K)SAPATGGVKKPHR(Y)	Histone H3.2 (Q71DI3, human) MW: 15388 Da pI: 11.3
393	57	9595336	9595884	4930.3	-57.1		58	65	1	(K)STELLIRK(L)	Histone H3.2 (Q71DI3, human) MW: 15388 Da pI: 11.3
526	75	9595370	9595884	11263.4	-53.5		58	65	1	(K)STELLIRK(L)	Histone H3.2 (Q71DI3, human) MW: 15388 Da pI: 11.3
116	19	12506275	12507103	966.5	-66.2	55		64	1	(R)YQKSTELLIR(K)	Histone H3.2 (Q71DI3, human) MW: 15388 Da pI: 11.3
395	57	12506257	12507103	3220.7	-67.6		55	64	1	(R)YQKSTELLIR(K)	Histone H3.2 (Q71DI3, human) MW: 15388 Da pI: 11.3
528	75	12506219	12507103	3103.1	-70.7		55	64	1	(R)YQKSTELLIR(K)	Histone H3.2 (Q71DI3, human) MW: 15388 Da pI: 11.3
115	19	10325373	10325949	236.5	-55.7	42		50	0	(R)YRPGTVALR(E)	Histone H3.2 (Q71DI3, human) MW: 15388 Da pI: 11.3
394	57	10325531	10325949	2397.1	-40.4		42	50	0	(R)YRPGTVALR(E)	Histone H3.2 (Q71DI3, human) MW: 15388 Da pI: 11.3
527	75	10325498	10325949	10239.5	-43.6		42	50	0	(R)YRPGTVALR(E)	Histone H3.2 (Q71DI3, human) MW: 15388 Da pI: 11.3
118	19	14307514	14308227	308.6	-49.8		42	53	1	(R)YRPGTVALREIR(R)	Histone H3.2 (Q71DI3, human) MW: 15388 Da pI: 11.3
236	37	8444585	8445073	1903.5	-57.9		117	123	1	(K)RVTIMPK(D)	Histone H3.2 (Q71DI3, human) MW: 15388 Da pI: 11.3
239	37	13056609	13057386	220.2	-59.5		29	41	1	(K)SAPATGGVKKPHR(Y)	Histone H3.2 (Q71DI3, human) MW: 15388 Da pI: 11.3
237	37	9595404	9595884	1533.7	-50		58	65	1	(K)STELLIRK(L)	Histone H3.2 (Q71DI3, human) MW: 15388 Da pI: 11.3
238	37	10325535	10325949	917.7	-40.1		42	50	0	(R)YRPGTVALR(E)	Histone H3.2 (Q71DI3, human) MW: 15388 Da pI: 11.3
321	48	8444559	8445073	3207.4	-60.9		117	123	1	(K)RVTIMPK(D)	Histone H3.2 (Q71DI3, human) MW: 15388 Da pI: 11.3
325	48	13056784	13057386	130.5	-46.1		29	41	1	(K)SAPATGGVKKPHR(Y)	Histone H3.2 (Q71DI3, human) MW: 15388 Da pI: 11.3
323	48	9595378	9595884	1363.9	-52.7		58	65	1	(K)STELLIRK(L)	Histone H3.2 (Q71DI3, human) MW: 15388 Da pI: 11.3
322	48	9154912	9155258	134.1	-37.8		28	37	1	(R)KSAPATGGVK(K)	Histone H3.2 (Q71DI3, human) MW: 15388 Da pI: 11.3
324	48	10325526	10325949	725.8	-41		42	50	0	(R)YRPGTVALR(E)	Histone H3.2 (Q71DI3, human) MW: 15388 Da pI: 11.3
180	30	13868039	13868467	833.3	-30.9		57	68	1	(R)GVLKVFLENVIR(D)	Histone H4 (P62805, human) MW: 11367 Da pI: 11.4
599	88	14827672	14827985	919.0	-21.1	1 Ox	81	93	1	(K)TVTAMDVVYALKR(Q)	Histone H4 (P62805, human) MW: 11367 Da pI: 11.4
255	41	12906147	12906437	782.4	-22.4		69	79	1	(R)DAVTYTEHAKR(K)	Histone H4 (P62805, human) MW: 11367 Da pI: 11.4
256	41	13868239	13868467	295.3	-16.5		57	68	1	(R)GVLKVFLENVIR(D)	Histone H4 (P62805, human) MW: 11367 Da pI: 11.4
14	2	10095186	10095465	420.3	-27.7	1Met-loss	1	10	0	(-)MGVPFFSSLR(C)	Myeloperoxidase (P05164.1, human) MW: 83869 Da pI: 9.2
12	2	8124531	8124301	222.8	28.3		475	480	0	(K)YLPTYR(S)	Myeloperoxidase (P05164.1, human) MW: 83869 Da pI: 9.2
20	2	20120095	20118744	408.7	67.1	1 Ox	11	28	0	(R)C(CAM)MVDLGPC(CAM)WAGGLTAEMK(L)	Myeloperoxidase (P05164.1, human) MW: 83869 Da pI: 9.2
18	2	13407073	13407355	223.7	-21		579	590	0	(R)IGLDLPALNMQR(S)	Myeloperoxidase (P05164.1, human) MW: 83869 Da pI: 9.2
16	2	11495786	11495721	257.5	5.67		396	405	0	(R)IPC(CAM)FLAGDTR(S)	Myeloperoxidase (P05164.1, human) MW: 83869 Da pI: 9.2
13	2	9384680	9384764	757.7	-8.91	1 Ox	572	578	0	(R)LFEQVMR(I)	Myeloperoxidase (P05164.1, human) MW: 83869 Da pI: 9.2
19	2	19409752	19410447	2930.2	-35.8		352	368	1	(R)NLRNMSNQLGLLAVNQR(F)	Myeloperoxidase (P05164.1, human) MW: 83869 Da pI: 9.2
15	2	10585060	10585701	1261.9	-60.6		184	193	1	(R)RSPTLGASNR(A)	Myeloperoxidase (P05164.1, human) MW: 83869 Da pI: 9.2
17	2	12226142	12225779	253.0	29.7		175	184	1	(R)TITGMC(CAM)NNRR(S)	Myeloperoxidase (P05164.1, human) MW: 83869 Da pI: 9.2
90	16	10095124	10095465	193.7	-33.9	1Met-loss	1	10	0	(-)MGVPFFSSLR(C)	Myeloperoxidase (P05164.1, human) MW: 83869 Da pI: 9.2
94	16	11525877	11526484	401.2	-52.6	1Gln->pyro-Glu	104	114	1	(K)QPVAATRTAVR(A)	Myeloperoxidase (P05164.1, human) MW: 83869 Da pI: 9.2
99	16	26263021	26262098	227.9	35.1		273	295	0	(R)ASFVTGVNC(CAM)ETSC(CAM)VQQPPC(CAM)FPLK(I)	Myeloperoxidase (P05164.1, human) MW: 83869 Da pI: 9.2
98	16	20119728	20118744	447.2	48.9	1 Ox	11	28	0	(R)C(CAM)MVDLGPC(CAM)WAGGLTAEMK(L)	Myeloperoxidase (P05164.1, human) MW: 83869 Da pI: 9.2
93	16	11525877	11526160	401.2	-24.6		490	499	0	(R)IANVFTNAFR(Y)	Myeloperoxidase (P05164.1, human) MW: 83869 Da pI: 9.2
97	16	19409501	19410447	2978.7	-48.7		352	368	1	(R)NLRNMSNQLGLLAVNQR(F)	Myeloperoxidase (P05164.1, human) MW: 83869 Da pI: 9.2
91	16	10585099	10585701	498.1	-56.9		184	193	1	(R)RSPTLGASNR(A)	Myeloperoxidase (P05164.1, human) MW: 83869 Da pI: 9.2
96	16	16728488	16729567	689.4	-64.5		657	671	1	(R)VGPLLAC(CAM)IIGTQFRK(L)	Myeloperoxidase (P05164.1, human) MW: 83869 Da pI: 9.2
95	16	14226738	14226761	206.7	-1.61		437	447	1	(R)WDGERLYQEAR(K)	Myeloperoxidase (P05164.1, human) MW: 83869 Da pI: 9.2
92	16	11315799	11315252	453.8	48.4		516	524	0	(R)YQPMEPNPR(V)	Myeloperoxidase (P05164.1, human) MW: 83869 Da pI: 9.2
498	72	27641960	27643433	113.9	-53.3	1 Ox	630	653	1	(K)LMEQYGTPNNIDIWMGGVSEPLKR(K)	Myeloperoxidase (P05164.1, human) MW: 83869 Da pI: 9.2
499	72	27803640	27803382	136.0	9.27	2 Ox	630	653	1	(K)LMEQYGTPNNIDIWMGGVSEPLKR(K)	Myeloperoxidase (P05164.1, human) MW: 83869 Da pI: 9.2
490	72	9474551	9475197	1986.1	-68.2	1Gln->pyro-Glu	71	78	1	(K)QLVDKAYK(E)	Myeloperoxidase (P05164.1, human) MW: 83869 Da pI: 9.2
491	72	9644880	9645462	2186.2	-60.4		71	78	1	(K)QLVDKAYK(E)	Myeloperoxidase (P05164.1, human) MW: 83869 Da pI: 9.2
492	72	11006211	11006323	12322.6	-10.2		219	228	1	(K)RNGFPVALAR(A)	Myeloperoxidase (P05164.1, human) MW: 83869 Da pI: 9.2
488	72	8874418	8874945	13204.0	-59.4		229	236	0	(R)AVSNEIVR(F)	Myeloperoxidase (P05164.1, human) MW: 83869 Da pI: 9.2
487	72	8044261	8044284	4558.6	-2.9	1 Ox	549	556	0	(R)GLMATPAK(L)	Myeloperoxidase (P05164.1, human) MW: 83869 Da pI: 9.2
496	72	16298274	16297802	1840.9	28.9		512	524	1	(R)LDNRYQPMEPNPR(V)	Myeloperoxidase (P05164.1, human) MW: 83869 Da pI: 9.2
497	72	24992572	24993599	193.1	-41.1		692	714	1	(R)QALAQISLPRIIC(CAM)DNTGITTVSK(N)	Myeloperoxidase (P05164.1, human) MW: 83869 Da pI: 9.2
494	72	14707500	14707659	6450.4	-10.8		560	571	1	(R)QNQIAVDEIRER(L)	Myeloperoxidase (P05164.1, human) MW: 83869 Da pI: 9.2
489	72	9024791	9024690	3729.5	11.2		185	193	0	(R)SPTLGASNR(A)	Myeloperoxidase (P05164.1, human) MW: 83869 Da pI: 9.2
493	72	12386572	12385729	5755.1	68.1	1 Ox	175	184	1	(R)TITGMC(CAM)NNRR(S)	Myeloperoxidase (P05164.1, human) MW: 83869 Da pI: 9.2
495	72	15097171	15097671	3424.7	-33.1		500	511	0	(R)YGHTLIQPFMFR(L)	Myeloperoxidase (P05164.1, human) MW: 83869 Da pI: 9.2
189	32	9474633	9475197	307.3	-59.5	1Gln->pyro-Glu	71	78	1	(K)QLVDKAYK(E)	Myeloperoxidase (P05164.1, human) MW: 83869 Da pI: 9.2
348	53	9644789	9645462	404.2	-69.8		71	78	1	(K)QLVDKAYK(E)	Myeloperoxidase (P05164.1, human) MW: 83869 Da pI: 9.2
194	32	11525665	11526484	314.5	-71	1Gln->pyro-Glu	104	114	1	(K)QPVAATRTAVR(A)	Myeloperoxidase (P05164.1, human) MW: 83869 Da pI: 9.2
352	53	11525969	11526484	579.1	-44.7	1Gln->pyro-Glu	104	114	1	(K)QPVAATRTAVR(A)	Myeloperoxidase (P05164.1, human) MW: 83869 Da pI: 9.2
191	32	11006040	11006323	545.5	-25.8		219	228	1	(K)RNGFPVALAR(A)	Myeloperoxidase (P05164.1, human) MW: 83869 Da pI: 9.2
350	53	11006171	11006323	2076.5	-13.9		219	228	1	(K)RNGFPVALAR(A)	Myeloperoxidase (P05164.1, human) MW: 83869 Da pI: 9.2
186	32	8124679	8124301	214.8	46.5		475	480	0	(K)YLPTYR(S)	Myeloperoxidase (P05164.1, human) MW: 83869 Da pI: 9.2
345	53	8124636	8124301	349.7	41.2		475	480	0	(K)YLPTYR(S)	Myeloperoxidase (P05164.1, human) MW: 83869 Da pI: 9.2
187	32	8874497	8874945	744.7	-50.5		229	236	0	(R)AVSNEIVR(F)	Myeloperoxidase (P05164.1, human) MW: 83869 Da pI: 9.2
346	53	8874410	8874945	2124.1	-60.3		229	236	0	(R)AVSNEIVR(F)	Myeloperoxidase (P05164.1, human) MW: 83869 Da pI: 9.2
353	53	12856768	12856072	2293.5	54.1		593	603	0	(R)DHGLPGYNAWR(R)	Myeloperoxidase (P05164.1, human) MW: 83869 Da pI: 9.2
195	32	12106342	12106539	660.1	-16.2		422	431	1	(R)EHNRLATELK(S)	Myeloperoxidase (P05164.1, human) MW: 83869 Da pI: 9.2
196	32	12235919	12236201	257.5	-23.1	1 Ox	570	578	1	(R)ERLFEQVMR(I)	Myeloperoxidase (P05164.1, human) MW: 83869 Da pI: 9.2
185	32	8043950	8044284	172.8	-41.5	1 Ox	549	556	0	(R)GLMATPAK(L)	Myeloperoxidase (P05164.1, human) MW: 83869 Da pI: 9.2
344	53	8044287	8044284	1686.9	0.388	1 Ox	549	556	0	(R)GLMATPAK(L)	Myeloperoxidase (P05164.1, human) MW: 83869 Da pI: 9.2
193	32	11525665	11526160	314.5	-42.9		490	499	0	(R)IANVFTNAFR(Y)	Myeloperoxidase (P05164.1, human) MW: 83869 Da pI: 9.2
351	53	11525969	11526160	579.1	-16.6		490	499	0	(R)IANVFTNAFR(Y)	Myeloperoxidase (P05164.1, human) MW: 83869 Da pI: 9.2
356	53	15087375	15087678	382.8	-20.1		303	314	1	(R)IKNQADC(CAM)IPFFR(S)	Myeloperoxidase (P05164.1, human) MW: 83869 Da pI: 9.2
188	32	9404726	9405251	544.5	-55.8		474	480	1	(R)KYLPTYR(S)	Myeloperoxidase (P05164.1, human) MW: 83869 Da pI: 9.2
357	53	16298321	16297802	1510.7	31.9		512	524	1	(R)LDNRYQPMEPNPR(V)	Myeloperoxidase (P05164.1, human) MW: 83869 Da pI: 9.2
199	32	19409852	19410447	177.1	-30.6		352	368	1	(R)NLRNMSNQLGLLAVNQR(F)	Myeloperoxidase (P05164.1, human) MW: 83869 Da pI: 9.2
198	32	14707646	14707659	2199.9	-0.883		560	571	1	(R)QNQIAVDEIRER(L)	Myeloperoxidase (P05164.1, human) MW: 83869 Da pI: 9.2
355	53	14707683	14707659	4551.8	1.64		560	571	1	(R)QNQIAVDEIRER(L)	Myeloperoxidase (P05164.1, human) MW: 83869 Da pI: 9.2
190	32	10585448	10585701	274.8	-23.9		184	193	1	(R)RSPTLGASNR(A)	Myeloperoxidase (P05164.1, human) MW: 83869 Da pI: 9.2
347	53	9024562	9024690	569.3	-14.2		185	193	0	(R)SPTLGASNR(A)	Myeloperoxidase (P05164.1, human) MW: 83869 Da pI: 9.2
349	53	10525238	10524643	598.8	56.5		481	489	0	(R)SYNDSVDPR(I)	Myeloperoxidase (P05164.1, human) MW: 83869 Da pI: 9.2
197	32	14226669	14226761	402.3	-6.44		437	447	1	(R)WDGERLYQEAR(K)	Myeloperoxidase (P05164.1, human) MW: 83869 Da pI: 9.2
354	53	14226623	14226761	509.7	-9.66		437	447	1	(R)WDGERLYQEAR(K)	Myeloperoxidase (P05164.1, human) MW: 83869 Da pI: 9.2
192	32	11315939	11315252	825.1	60.7		516	524	0	(R)YQPMEPNPR(V)	Myeloperoxidase (P05164.1, human) MW: 83869 Da pI: 9.2
147	24	13426215	13426208	155.4	0.502		715	725	0	(K)NNIFMSNSYPR(D)	Myeloperoxidase (P05164.1, human) MW: 83869 Da pI: 9.2
154	24	20119700	20118744	181.2	47.5	1 Ox	11	28	0	(R)C(CAM)MVDLGPC(CAM)WAGGLTAEMK(L)	Myeloperoxidase (P05164.1, human) MW: 83869 Da pI: 9.2
146	24	12856402	12856072	338.5	25.6		593	603	0	(R)DHGLPGYNAWR(R)	Myeloperoxidase (P05164.1, human) MW: 83869 Da pI: 9.2
145	24	12106026	12106539	150.4	-42.3		422	431	1	(R)EHNRLATELK(S)	Myeloperoxidase (P05164.1, human) MW: 83869 Da pI: 9.2
150	24	14917627	14918716	620.0	-73		448	460	1	(R)KIVGAMVQIITYR(D)	Myeloperoxidase (P05164.1, human) MW: 83869 Da pI: 9.2
153	24	19409532	19410447	1061.9	-47.1		352	368	1	(R)NLRNMSNQLGLLAVNQR(F)	Myeloperoxidase (P05164.1, human) MW: 83869 Da pI: 9.2
149	24	14707513	14707659	487.0	-9.97		560	571	1	(R)QNQIAVDEIRER(L)	Myeloperoxidase (P05164.1, human) MW: 83869 Da pI: 9.2
152	24	18450080	18449245	312.1	45.3		406	421	0	(R)SSEMPELTSMHTLLLR(E)	Myeloperoxidase (P05164.1, human) MW: 83869 Da pI: 9.2
151	24	16728455	16729567	1299.7	-66.5		657	671	1	(R)VGPLLAC(CAM)IIGTQFRK(L)	Myeloperoxidase (P05164.1, human) MW: 83869 Da pI: 9.2
148	24	14226719	14226761	157.6	-2.93		437	447	1	(R)WDGERLYQEAR(K)	Myeloperoxidase (P05164.1, human) MW: 83869 Da pI: 9.2
144	24	11315832	11315252	1559.5	51.3		516	524	0	(R)YQPMEPNPR(V)	Myeloperoxidase (P05164.1, human) MW: 83869 Da pI: 9.2
277	43	28063519	28065358	31.6	-65.5	1 Ox	449	473	1	(K)IVGAMVQIITYRDYLPLVLGPTAMR(K)	Myeloperoxidase (P05164.1, human) MW: 83869 Da pI: 9.2
276	43	27642141	27643433	65.7	-46.8	1 Ox	630	653	1	(K)LMEQYGTPNNIDIWMGGVSEPLKR(K)	Myeloperoxidase (P05164.1, human) MW: 83869 Da pI: 9.2
269	43	11525892	11526484	176.5	-51.3	1Gln->pyro-Glu	104	114	1	(K)QPVAATRTAVR(A)	Myeloperoxidase (P05164.1, human) MW: 83869 Da pI: 9.2
266	43	11006085	11006323	298.5	-21.6		219	228	1	(K)RNGFPVALAR(A)	Myeloperoxidase (P05164.1, human) MW: 83869 Da pI: 9.2
263	43	8124551	8124301	152.1	30.8		475	480	0	(K)YLPTYR(S)	Myeloperoxidase (P05164.1, human) MW: 83869 Da pI: 9.2
264	43	8874580	8874945	377.4	-41.2		229	236	0	(R)AVSNEIVR(F)	Myeloperoxidase (P05164.1, human) MW: 83869 Da pI: 9.2
271	43	12856853	12856072	2119.4	60.7		593	603	0	(R)DHGLPGYNAWR(R)	Myeloperoxidase (P05164.1, human) MW: 83869 Da pI: 9.2
270	43	12235950	12236201	203.3	-20.5	1 Ox	570	578	1	(R)ERLFEQVMR(I)	Myeloperoxidase (P05164.1, human) MW: 83869 Da pI: 9.2
262	43	8043811	8044284	113.5	-58.8	1 Ox	549	556	0	(R)GLMATPAK(L)	Myeloperoxidase (P05164.1, human) MW: 83869 Da pI: 9.2
268	43	11525892	11526160	176.5	-23.2		490	499	0	(R)IANVFTNAFR(Y)	Myeloperoxidase (P05164.1, human) MW: 83869 Da pI: 9.2
265	43	9404649	9405251	124.6	-64		474	480	1	(R)KYLPTYR(S)	Myeloperoxidase (P05164.1, human) MW: 83869 Da pI: 9.2
275	43	16298523	16297802	310.1	44.2		512	524	1	(R)LDNRYQPMEPNPR(V)	Myeloperoxidase (P05164.1, human) MW: 83869 Da pI: 9.2
274	43	14707690	14707659	2456.3	2.1		560	571	1	(R)QNQIAVDEIRER(L)	Myeloperoxidase (P05164.1, human) MW: 83869 Da pI: 9.2
273	43	14326779	14326671	133.3	7.49		315	327	0	(R)SC(CAM)PAC(CAM)PGSNITIR(N)	Myeloperoxidase (P05164.1, human) MW: 83869 Da pI: 9.2
272	43	14226700	14226761	624.2	-4.27		437	447	1	(R)WDGERLYQEAR(K)	Myeloperoxidase (P05164.1, human) MW: 83869 Da pI: 9.2
267	43	11315883	11315252	575.0	55.8		516	524	0	(R)YQPMEPNPR(V)	Myeloperoxidase (P05164.1, human) MW: 83869 Da pI: 9.2
420	62	9644848	9645462	271.7	-63.7		71	78	1	(K)QLVDKAYK(E)	Myeloperoxidase (P05164.1, human) MW: 83869 Da pI: 9.2
425	62	11525803	11526484	131.7	-59.1	1Gln->pyro-Glu	104	114	1	(K)QPVAATRTAVR(A)	Myeloperoxidase (P05164.1, human) MW: 83869 Da pI: 9.2
422	62	11006172	11006323	3201.3	-13.7		219	228	1	(K)RNGFPVALAR(A)	Myeloperoxidase (P05164.1, human) MW: 83869 Da pI: 9.2
416	62	8124431	8124301	73.0	16		475	480	0	(K)YLPTYR(S)	Myeloperoxidase (P05164.1, human) MW: 83869 Da pI: 9.2
417	62	8874374	8874945	590.0	-64.4		229	236	0	(R)AVSNEIVR(F)	Myeloperoxidase (P05164.1, human) MW: 83869 Da pI: 9.2
427	62	12856672	12856072	385.4	46.6		593	603	0	(R)DHGLPGYNAWR(R)	Myeloperoxidase (P05164.1, human) MW: 83869 Da pI: 9.2
426	62	12106575	12106539	172.0	2.97		422	431	1	(R)EHNRLATELK(S)	Myeloperoxidase (P05164.1, human) MW: 83869 Da pI: 9.2
415	62	8044291	8044284	240.0	0.843	1 Ox	549	556	0	(R)GLMATPAK(L)	Myeloperoxidase (P05164.1, human) MW: 83869 Da pI: 9.2
424	62	11525803	11526160	131.7	-31		490	499	0	(R)IANVFTNAFR(Y)	Myeloperoxidase (P05164.1, human) MW: 83869 Da pI: 9.2
429	62	15087289	15087678	174.9	-25.8		303	314	1	(R)IKNQADC(CAM)IPFFR(S)	Myeloperoxidase (P05164.1, human) MW: 83869 Da pI: 9.2
431	62	16298319	16297802	2087.9	31.7		512	524	1	(R)LDNRYQPMEPNPR(V)	Myeloperoxidase (P05164.1, human) MW: 83869 Da pI: 9.2
432	62	16458080	16457751	679.9	20	1 Ox	512	524	1	(R)LDNRYQPMEPNPR(V)	Myeloperoxidase (P05164.1, human) MW: 83869 Da pI: 9.2
419	62	9444969	9445312	84.2	-36.3		220	228	0	(R)NGFPVALAR(A)	Myeloperoxidase (P05164.1, human) MW: 83869 Da pI: 9.2
433	62	24992929	24993599	87.6	-26.8		692	714	1	(R)QALAQISLPRIIC(CAM)DNTGITTVSK(N)	Myeloperoxidase (P05164.1, human) MW: 83869 Da pI: 9.2
428	62	14707657	14707659	1870.5	-0.162		560	571	1	(R)QNQIAVDEIRER(L)	Myeloperoxidase (P05164.1, human) MW: 83869 Da pI: 9.2
430	62	15327386	15327301	122.5	5.5	1 Ox	90	103	0	(R)SGSASPMELLSYFK(Q)	Myeloperoxidase (P05164.1, human) MW: 83869 Da pI: 9.2
418	62	9024844	9024690	332.7	17		185	193	0	(R)SPTLGASNR(A)	Myeloperoxidase (P05164.1, human) MW: 83869 Da pI: 9.2
421	62	10525149	10524643	96.3	48.1		481	489	0	(R)SYNDSVDPR(I)	Myeloperoxidase (P05164.1, human) MW: 83869 Da pI: 9.2
423	62	11315805	11315252	128.9	48.9		516	524	0	(R)YQPMEPNPR(V)	Myeloperoxidase (P05164.1, human) MW: 83869 Da pI: 9.2
552	80	9474638	9475197	304.6	-58.9	1Gln->pyro-Glu	71	78	1	(K)QLVDKAYK(E)	Myeloperoxidase (P05164.1, human) MW: 83869 Da pI: 9.2
553	80	9644908	9645462	619.8	-57.4		71	78	1	(K)QLVDKAYK(E)	Myeloperoxidase (P05164.1, human) MW: 83869 Da pI: 9.2
551	80	8874485	8874945	435.1	-51.8		229	236	0	(R)AVSNEIVR(F)	Myeloperoxidase (P05164.1, human) MW: 83869 Da pI: 9.2
556	80	12106148	12106539	375.7	-32.3		422	431	1	(R)EHNRLATELK(S)	Myeloperoxidase (P05164.1, human) MW: 83869 Da pI: 9.2
558	80	14537051	14537394	282.6	-23.6	1Gln->pyro-Glu	560	571	1	(R)QNQIAVDEIRER(L)	Myeloperoxidase (P05164.1, human) MW: 83869 Da pI: 9.2
559	80	14707527	14707659	1044.4	-9.01		560	571	1	(R)QNQIAVDEIRER(L)	Myeloperoxidase (P05164.1, human) MW: 83869 Da pI: 9.2
554	80	10585466	10585701	313.3	-22.3		184	193	1	(R)RSPTLGASNR(A)	Myeloperoxidase (P05164.1, human) MW: 83869 Da pI: 9.2
557	80	14227099	14226761	239.9	23.8		437	447	1	(R)WDGERLYQEAR(K)	Myeloperoxidase (P05164.1, human) MW: 83869 Da pI: 9.2
555	80	11315700	11315252	383.7	39.6		516	524	0	(R)YQPMEPNPR(V)	Myeloperoxidase (P05164.1, human) MW: 83869 Da pI: 9.2
47	8	20119917	20118744	286.7	58.3	1 Ox	11	28	0	(R)C(CAM)MVDLGPC(CAM)WAGGLTAEMK(L)	Myeloperoxidase (P05164.1, human) MW: 83869 Da pI: 9.2
48	8	29214199	29214515	54.4	-10.8		678	701	1	(R)FWWENEGVFSMQQRQALAQISLPR(I)	Myeloperoxidase (P05164.1, human) MW: 83869 Da pI: 9.2
46	8	19409711	19410447	2275.8	-37.9		352	368	1	(R)NLRNMSNQLGLLAVNQR(F)	Myeloperoxidase (P05164.1, human) MW: 83869 Da pI: 9.2
45	8	16998172	16998585	134.0	-24.3	1 Ox	516	529	1	(R)YQPMEPNPRVPLSR(V)	Myeloperoxidase (P05164.1, human) MW: 83869 Da pI: 9.2
549	79	13306773	13307226	2273.1	-34		73	83	1	(R)EPTRQVFAVQR(I)	Neutrophil elastase (human) MW: 26362 Da pI: 9.6 MW: 83869 Da pI: 9.2
547	79	8304237	8304519	3019.3	-34	1Gln->pyro-Glu	77	83	0	(R)QVFAVQR(I)	Neutrophil elastase (human) MW: 26362 Da pI: 9.6 MW: 83869 Da pI: 9.2
548	79	9484460	9484931	2844.9	-49.7		164	171	0	(R)SNVC(CAM)TLVR(G)	Neutrophil elastase (human) MW: 26362 Da pI: 9.6 MW: 83869 Da pI: 9.2
594	86	14567555	14568231	5056.8	-46.3		1	15	1	(-)LGGTALASEIVGGRR(A)	Neutrophil elastase (human) MW: 26362 Da pI: 9.6 MW: 83869 Da pI: 9.2
593	86	13306744	13307226	441.4	-36.2		73	83	1	(R)EPTRQVFAVQR(I)	Neutrophil elastase (human) MW: 26362 Da pI: 9.6 MW: 83869 Da pI: 9.2
405	59	13306987	13307226	789.7	-18		73	83	1	(R)EPTRQVFAVQR(I)	Neutrophil elastase (human) MW: 26362 Da pI: 9.6 MW: 83869 Da pI: 9.2
406	59	20879938	20880590	244.0	-31.2	1 Ox	125	143	1	(R)LGNGVQC(CAM)LAMGWGLLGRNR(G)	Neutrophil elastase (human) MW: 26362 Da pI: 9.6 MW: 83869 Da pI: 9.2
403	59	9484362	9484931	2391.1	-60		164	171	0	(R)SNVC(CAM)TLVR(G)	Neutrophil elastase (human) MW: 26362 Da pI: 9.6 MW: 83869 Da pI: 9.2
404	59	11616137	11616157	506.2	-1.76		164	173	1	(R)SNVC(CAM)TLVRGR(Q)	Neutrophil elastase (human) MW: 26362 Da pI: 9.6 MW: 83869 Da pI: 9.2
243	38	13306727	13307226	297.3	-37.5		73	83	1	(R)EPTRQVFAVQR(I)	Neutrophil elastase (human) MW: 26362 Da pI: 9.6 MW: 83869 Da pI: 9.2
330	49	13307175	13307226	338.7	-3.86		73	83	1	(R)EPTRQVFAVQR(I)	Neutrophil elastase (human) MW: 26362 Da pI: 9.6 MW: 83869 Da pI: 9.2
244	38	28011751	28013498	63.8	-62.4	1Gln->pyro-Glu	174	200	0	(R)QAGVC(CAM)FGDSGSPLVC(CAM)NGLIHGIASFVR(G)	Neutrophil elastase (human) MW: 26362 Da pI: 9.6 MW: 83869 Da pI: 9.2
331	49	28013566	28013498	74.1	2.44	1Gln->pyro-Glu	174	200	0	(R)QAGVC(CAM)FGDSGSPLVC(CAM)NGLIHGIASFVR(G)	Neutrophil elastase (human) MW: 26362 Da pI: 9.6 MW: 83869 Da pI: 9.2
327	49	8303904	8304519	123.7	-74	1Gln->pyro-Glu	77	83	0	(R)QVFAVQR(I)	Neutrophil elastase (human) MW: 26362 Da pI: 9.6 MW: 83869 Da pI: 9.2
241	38	9484428	9484931	652.7	-53.1		164	171	0	(R)SNVC(CAM)TLVR(G)	Neutrophil elastase (human) MW: 26362 Da pI: 9.6 MW: 83869 Da pI: 9.2
328	49	9484421	9484931	811.0	-53.8		164	171	0	(R)SNVC(CAM)TLVR(G)	Neutrophil elastase (human) MW: 26362 Da pI: 9.6 MW: 83869 Da pI: 9.2
242	38	11615893	11616157	271.4	-22.7		164	173	1	(R)SNVC(CAM)TLVRGR(Q)	Neutrophil elastase (human) MW: 26362 Da pI: 9.6 MW: 83869 Da pI: 9.2
329	49	11616120	11616157	300.0	-3.18		164	173	1	(R)SNVC(CAM)TLVRGR(Q)	Neutrophil elastase (human) MW: 26362 Da pI: 9.6 MW: 83869 Da pI: 9.2
124	21	8304327	8304519	179.7	-23.1	1Gln->pyro-Glu	77	83	0	(R)QVFAVQR(I)	Neutrophil elastase (human) MW: 26362 Da pI: 9.6 MW: 83869 Da pI: 9.2
125	21	9484611	9484931	148.2	-33.8		164	171	0	(R)SNVC(CAM)TLVR(G)	Neutrophil elastase (human) MW: 26362 Da pI: 9.6 MW: 83869 Da pI: 9.2
481	69	13306929	13307226	161.1	-22.4		73	83	1	(R)EPTRQVFAVQR(I)	Neutrophil elastase (human) MW: 26362 Da pI: 9.6 MW: 83869 Da pI: 9.2
479	69	8304210	8304519	182.7	-37.2	1Gln->pyro-Glu	77	83	0	(R)QVFAVQR(I)	Neutrophil elastase (human) MW: 26362 Da pI: 9.6 MW: 83869 Da pI: 9.2
480	69	9484333	9484931	933.3	-63.1		164	171	0	(R)SNVC(CAM)TLVR(G)	Neutrophil elastase (human) MW: 26362 Da pI: 9.6 MW: 83869 Da pI: 9.2

## Sheet: 5
65	13	15657651	15657363	213.6	18.4	1 Ox 1Acetyl	1	14	0	(-)MADSNGTITVEELK(K)	COVID-19 membrane glycoprotein protein id = YP 009724393.1 1 MW: 25147 Da pI: 9.5
259	42	14186116	14187009	313.7	-62.9	1Met-loss+Acetyl	1	14	0	(-)MADSNGTITVEELK(K)	COVID-19 membrane glycoprotein protein id = YP 009724393.1 1 MW: 25147 Da pI: 9.5
128	22	16777985	16778364	319.5	-22.6	1Acetyl	1	15	1	(-)MADSNGTITVEELKK(L)	COVID-19 membrane glycoprotein protein id = YP 009724393.1 1 MW: 25147 Da pI: 9.5	4
127	22	13236770	13237505	319.2	-55.5		147	158	1	(R)GHLRIAGHHLGR(C)	COVID-19 membrane glycoprotein protein id = YP 009724393.1 1 MW: 25147 Da pI: 9.5
64	13	13296500	13297373	154.8	-65.6		163	174	1	(K)DLPKEITVATSR(T)	COVID-19 membrane glycoprotein protein id = YP 009724393.1 1 MW: 25147 Da pI: 9.5
182	31	13868039	13867376	833.3	47.8		175	186	1	(R)TLSYYKLGASQR(V)	COVID-19 membrane glycoprotein protein id = YP 009724393.1 1 MW: 25147 Da pI: 9.5	2
601	89	15197331	15197288	1510.8	2.81		187	200	1	(R)VAGDSGFAAYSRYR(I)	COVID-19 membrane glycoprotein protein id = YP 009724393.1 1 MW: 25147 Da pI: 9.5	4
32	4	9134372	9134890	221.4	-56.7		199	205	1	(R)YRIGNYK(L)	COVID-19 membrane glycoprotein protein id = YP 009724393.1 1 MW: 25147 Da pI: 9.5
219	34	16007796	16007245	689.9	34.4	1 Ox	1	14	1	(-)MSDNGPQNQRNAPR(I)	COVID-19 nucleocapsid phosphoprotein protein id = YP 009724397.2 2 MW: 45626 Da pI: 10.1	9
570	82	9044897	9044887	874.5	1.14		62	68	1	(K)EDLKFPR(G)	COVID-19 nucleocapsid phosphoprotein protein id = YP 009724397.2 2 MW: 45626 Da pI: 10.1	2
161	25	22670258	22670808	572.4	-24.3		108	127	0	(R)WYFYYLGTGPEAGLPYGANK(D)	COVID-19 nucleocapsid phosphoprotein protein id = YP 009724397.2 2 MW: 45626 Da pI: 10.1	3
26	3	16847807	16848905	258.3	-65.1		128	143	0	(K)DGIIWVATEGALNTPK(D)	COVID-19 nucleocapsid phosphoprotein protein id = YP 009724397.2 2 MW: 45626 Da pI: 10.1
447	64	8864103	8864054	129.8	5.55		170	177	0	(K)GFYAEGSR(G)	COVID-19 nucleocapsid phosphoprotein protein id = YP 009724397.2 2 MW: 45626 Da pI: 10.1	7
217	34	12496339	12495880	3512.1	36.7		192	203	1	(R)NSSRNSTPGSSR(G)	COVID-19 nucleocapsid phosphoprotein protein id = YP 009724397.2 2 MW: 45626 Da pI: 10.1	6
214	34	8054234	8053799	165.9	54.1		196	203	0	(R)NSTPGSSR(G)	COVID-19 nucleocapsid phosphoprotein protein id = YP 009724397.2 2 MW: 45626 Da pI: 10.1	3
452	64	24992929	24993235	87.6	-12.3	1 Ox	210	233	1	(R)MAGNGGDAALALLLLDRLNQLESK(M)	COVID-19 nucleocapsid phosphoprotein protein id = YP 009724397.2 2 MW: 45626 Da pI: 10.1	2
159	25	16708267	16708894	442.8	-37.5		210	226	0	(R)MAGNGGDAALALLLLDR(L)	COVID-19 nucleocapsid phosphoprotein protein id = YP 009724397.2 2 MW: 45626 Da pI: 10.1	2
450	64	12506318	12506409	1047.3	-7.31	1 Ox	227	237	1	(R)LNQLESKMSGK(G)	COVID-19 nucleocapsid phosphoprotein protein id = YP 009724397.2 2 MW: 45626 Da pI: 10.1	9
25	3	16057923	16058013	305.2	-5.63		234	248	1	(K)MSGKGQQQQGQTVTK(K)	COVID-19 nucleocapsid phosphoprotein protein id = YP 009724397.2 2 MW: 45626 Da pI: 10.1
451	64	13306929	13307074	161.1	-10.9		238	249	1	(K)GQQQQGQTVTKK(S)	COVID-19 nucleocapsid phosphoprotein protein id = YP 009724397.2 2 MW: 45626 Da pI: 10.1	6
216	34	11265824	11265640	733.8	16.4		267	276	0	(K)AYNVTQAFGR(R)	COVID-19 nucleocapsid phosphoprotein protein id = YP 009724397.2 2 MW: 45626 Da pI: 10.1	2
158	25	12826329	12826651	224.3	-25.1		267	277	1	(K)AYNVTQAFGRR(G)	COVID-19 nucleocapsid phosphoprotein protein id = YP 009724397.2 2 MW: 45626 Da pI: 10.1	3
297	45	11265934	11265640	523.1	26.1		267	276	0	(K)AYNVTQAFGR(R)	COVID-19 nucleocapsid phosphoprotein protein id = YP 009724397.2 2 MW: 45626 Da pI: 10.1	4
221	34	17889073	17888511	301.8	31.4		278	293	0	(R)GPEQTQGNFGDQELIR(Q)	COVID-19 nucleocapsid phosphoprotein protein id = YP 009724397.2 2 MW: 45626 Da pI: 10.1	4
448	64	9164622	9164775	99.3	-16.6		362	369	0	(K)TFPPTEPK(K)	COVID-19 nucleocapsid phosphoprotein protein id = YP 009724397.2 2 MW: 45626 Da pI: 10.1	4
573	82	12565909	12566593	414.1	-54.4		375	385	1	(K)KADETQALPQR(Q)	COVID-19 nucleocapsid phosphoprotein protein id = YP 009724397.2 2 MW: 45626 Da pI: 10.1	7
160	25	18450080	18449276	312.1	43.5	1Gln->pyro-Glu	389	405	0	(K)QQTVTLLPAADLDDFSK(Q)	COVID-19 nucleocapsid phosphoprotein protein id = YP 009724397.2 2 MW: 45626 Da pI: 10.1
139	23	23061365	23062941	187.3	-68.3	1Met-loss	1	21	0	(-)MFVFLVLLPLVSSQC(CAM)VNLTTR(T)	COVID-19 spike protein MW: 141180 Da pI: 6.2
206	33	12436083	12436470	242.0	-31.1		35	44	1	(R)GVYYPDKVFR(S)	COVID-19 spike protein MW: 141180 Da pI: 6.2	4
212	33	18079346	18079701	273.3	-19.6		98	113	1	(K)SNIIRGWIFGTTLDSK(T)	COVID-19 spike protein MW: 141180 Da pI: 6.2	5
6	1	12246359	12246259	1614.0	8.19		103	113	0	(R)GWIFGTTLDSK(T)	COVID-19 spike protein MW: 141180 Da pI: 6.2
202	33	9595404	9595057	1533.7	36.1	1Gln->pyro-Glu	183	190	1	(K)QGNFKNLR(E)	COVID-19 spike protein MW: 141180 Da pI: 6.2	8
438	63	10525149	10525887	96.3	-70.1		188	195	1	(K)NLREFVFK(N)	COVID-19 spike protein MW: 141180 Da pI: 6.2	2
130	23	8564806	8564199	400.8	70.8		196	202	0	(K)NIDGYFK(I)	COVID-19 spike protein MW: 141180 Da pI: 6.2	2
77	14	24261762	24261028	154.4	30.3		279	300	0	(K)YNENGTITDAVDC(CAM)ALDPLSETK(C)	COVID-19 spike protein MW: 141180 Da pI: 6.2	3
508	73	12126531	12126293	3871.9	19.7		301	310	1	(K)C(CAM)TLKSFTVEK(G)	COVID-19 spike protein MW: 141180 Da pI: 6.2
567	81	17768218	17768915	290.3	-39.2		305	319	1	(K)SFTVEKGIYQTSNFR(V)	COVID-19 spike protein MW: 141180 Da pI: 6.2
281	44	10285453	10285735	191.0	-27.4		320	328	0	(R)VQPTESIVR(F)	COVID-19 spike protein MW: 141180 Da pI: 6.2	2
4	1	11135033	11135476	510.0	-39.8		347	355	0	(R)FASVYAWNR(K)	COVID-19 spike protein MW: 141180 Da pI: 6.2
141	23	26031600	26032559	104.2	-36.8		387	408	1	(K)LNDLC(CAM)FTNVYADSFVIRGDEVR(Q)	COVID-19 spike protein MW: 141180 Da pI: 6.2
211	33	14556906	14557550	354.9	-44.3		404	417	1	(R)GDEVRQIAPGQTGK(I)	COVID-19 spike protein MW: 141180 Da pI: 6.2	5
68	14	8994983	8994945	460.0	4.25		409	417	0	(R)QIAPGQTGK(I)	COVID-19 spike protein MW: 141180 Da pI: 6.2	2
40	7	17667967	17669072	183.7	-62.5		409	424	1	(R)QIAPGQTGKIADYNYK(L)	COVID-19 spike protein MW: 141180 Da pI: 6.2
501	73	8825254	8824680	1399.4	65.1	1Gln->pyro-Glu	409	417	0	(R)QIAPGQTGK(I)	COVID-19 spike protein MW: 141180 Da pI: 6.2	3
201	33	8864399	8864305	345.2	10.5		418	424	0	(K)IADYNYK(L)	COVID-19 spike protein MW: 141180 Da pI: 6.2	7
2	1	9905084	9905367	1098.2	-28.5		459	466	0	(K)SNLKPFER(D)	COVID-19 spike protein MW: 141180 Da pI: 6.2
140	23	24142048	24141769	222.1	11.6		536	557	1	(K)NKC(CAM)VNFNFNGLTGTGVLTESNK(K)	COVID-19 spike protein MW: 141180 Da pI: 6.2	3
283	44	11395381	11395996	208.8	-54		559	567	0	(K)FLPFQQFGR(D)	COVID-19 spike protein MW: 141180 Da pI: 6.2	4
439	63	10765301	10765218	209.8	7.67		568	577	0	(R)DIADTTDAVR(D)	COVID-19 spike protein MW: 141180 Da pI: 6.2	2
70	14	11635952	11636055	160.9	-8.85		777	786	0	(K)NTQEVFAQVK(Q)	COVID-19 spike protein MW: 141180 Da pI: 6.2	2
133	23	10705889	10706245	175.5	-33.3	1Gln->pyro-Glu	787	795	1	(K)QIYKTPPIK(D)	COVID-19 spike protein MW: 141180 Da pI: 6.2
209	33	13816676	13817474	312.8	-57.8		815	825	1	(K)RSFIEDLLFNK(V)	COVID-19 spike protein MW: 141180 Da pI: 6.2	7
203	33	10345233	10345881	396.7	-62.6		826	835	0	(K)VTLADAGFIK(Q)	COVID-19 spike protein MW: 141180 Da pI: 6.2	4
208	33	13386703	13386107	290.7	44.6		836	847	0	(K)QYGDC(CAM)LGDIAAR(D)	COVID-19 spike protein MW: 141180 Da pI: 6.2	6
207	33	12756476	12757056	569.0	-45.4		922	933	0	(K)LIANQFNSAIGK(I)	COVID-19 spike protein MW: 141180 Da pI: 6.2	6
76	14	20209452	20210662	274.7	-59.9		965	983	0	(K)QLSSNFGAISSVLNDILSR(L)	COVID-19 spike protein MW: 141180 Da pI: 6.2	3
204	33	10585448	10585477	274.8	-2.7		987	995	0	(K)VEAEVQIDR(L)	COVID-19 spike protein MW: 141180 Da pI: 6.2	4
210	33	13868239	13867700	295.3	38.9		1015	1028	1	(R)AAEIRASANLAATK(M)	COVID-19 spike protein MW: 141180 Da pI: 6.2	2
205	33	11385259	11385231	246.7	2.48		1029	1038	0	(K)MSEC(CAM)VLGQSK(R)	COVID-19 spike protein MW: 141180 Da pI: 6.2
8	1	20400290	20399868	195.9	20.6		1074	1091	1	(K)NFTTAPAIC(CAM)HDGKAHFPR(E)	COVID-19 spike protein MW: 141180 Da pI: 6.2
511	73	24721103	24722320	378.0	-49.2		1087	1107	1	(K)AHFPREGVFVSNGTHWFVTQR(N)	COVID-19 spike protein MW: 141180 Da pI: 6.2
142	23	29313508	29314847	135.7	-45.7		1155	1181	1	(K)YFKNHTSPDVDLGDISGINASVVNIQK(E)	COVID-19 spike protein MW: 141180 Da pI: 6.2	3
71	14	11866036	11866426	232.2	-32.9		1182	1191	1	(K)EIDRLNEVAK(N)	COVID-19 spike protein MW: 141180 Da pI: 6.2	5
539	77	15207254	15207591	6106.1	-22.1	1Met-loss+Acetyl	1	17	0	(-)MSETAPAAPAAPAPAEK(T)	Histone H1.4 (P10412, human) MW: 21865 Da pI: 11.0	8
540	77	16677328	16677945	1839.2	-37	1 Ox 1Acetyl	1	17	0	(-)MSETAPAAPAAPAPAEK(T)	Histone H1.4 (P10412, human) MW: 21865 Da pI: 11.0	8
458	65	16258220	16257839	172.3	23.4	1 Ox	1	17	0	(-)MSETAPAAPAAPAPAEK(T)	Histone H1.4 (P10412, human) MW: 21865 Da pI: 11.0
248	39	12356153	12356630	328.2	-38.7		64	75	1	(K)KALAAAGYDVEK(N)	Histone H1.4 (P10412, human) MW: 21865 Da pI: 11.0
29	4	11075566	11075681	421.5	-10.3		65	75	0	(K)ALAAAGYDVEK(N)	Histone H1.4 (P10412, human) MW: 21865 Da pI: 11.0
538	77	8584606	8584680	4939.5	-8.59		111	119	0	(K)AASGEAKPK(A)	Histone H1.4 (P10412, human) MW: 21865 Da pI: 11.0	5
386	56	10575545	10576000	381.2	-43.1		111	121	1	(K)AASGEAKPKAK(K)	Histone H1.4 (P10412, human) MW: 21865 Da pI: 11.0
537	77	8444653	8444887	10528.0	-27.7		140	148	1	(K)KATGAATPK(K)	Histone H1.4 (P10412, human) MW: 21865 Da pI: 11.0	5
536	77	8444653	8444887	10528.0	-27.7		141	149	1	(K)ATGAATPKK(S)	Histone H1.4 (P10412, human) MW: 21865 Da pI: 11.0	5
341	52	14186468	14187009	143.7	-38.2	1Met-loss+Acetyl	1	14	0	(-)MADSNGTITVEELK(K)	Histone H2A (P04908, human) MW: 14136 Da pI: 11.0
342	52	16778044	16778364	415.6	-19.1	1Acetyl	1	15	1	(-)MADSNGTITVEELKK(L)	Histone H2A (P04908, human) MW: 14136 Da pI: 11.0
483	70	9444969	9445312	84.2	-36.3		22	30	0	(R)AGLQFPVGR(V)	Histone H2A (P04908, human) MW: 14136 Da pI: 11.0
252	40	8614487	8613949	209.8	62.5		90	96	0	(R)NDEELNK(L)	Histone H2A (P04908, human) MW: 14136 Da pI: 11.0	2
253	40	8664520	8664479	342.1	4.76		120	126	1	(K)KTESHHK(A)	Histone H2A (P04908, human) MW: 14136 Da pI: 11.0	2
62	12	12656203	12656558	135.1	-28.1	1Acetyl	1	12	1	(-)MPEPAKSAPAPK(K)	Histone H2B (P06899, human) MW: 13904 Da pI: 10.3
226	35	12235919	12236453	257.5	-43.6		1	12	1	(-)MPEPAKSAPAPK(K)	Histone H2B (P06899, human) MW: 13904 Da pI: 10.3	2
163	26	10925947	10926048	553.7	-9.23	1Met-loss	1	12	1	(-)MPEPAKSAPAPK(K)	Histone H2B (P06899, human) MW: 13904 Da pI: 10.3	9
60	12	11515590	11515619	155.8	-2.52		36	44	0	(K)ESYSIYVYK(V)	Histone H2B (P06899, human) MW: 13904 Da pI: 10.3	2
164	26	14917627	14918094	620.0	-31.3		36	47	1	(K)ESYSIYVYKVLK(Q)	Histone H2B (P06899, human) MW: 13904 Da pI: 10.3	8
400	58	15087375	15088431	382.8	-70		45	58	1	(K)VLKQVHPDTGISSK(A)	Histone H2B (P06899, human) MW: 13904 Da pI: 10.3
61	12	11515590	11515691	155.8	-8.79	1Gln->pyro-Glu	48	58	0	(K)QVHPDTGISSK(A)	Histone H2B (P06899, human) MW: 13904 Da pI: 10.3	2
165	26	17758527	17758091	710.3	24.6	2 Ox	59	73	0	(K)AMGIMNSFVNDIFER(I)	Histone H2B (P06899, human) MW: 13904 Da pI: 10.3
166	26	24442936	24441697	302.2	50.7	1 Ox	59	80	1	(K)AMGIMNSFVNDIFERIAGEASR(L)	Histone H2B (P06899, human) MW: 13904 Da pI: 10.3	9
466	66	17438250	17438193	121.6	3.3		59	73	0	(K)AMGIMNSFVNDIFER(I)	Histone H2B (P06899, human) MW: 13904 Da pI: 10.3	2
578	83	9014860	9015003	330.0	-15.8		81	87	1	(R)LAHYNKR(S)	Histone H2B (P06899, human) MW: 13904 Da pI: 10.3
223	35	8164193	8164574	413.5	-46.7		94	100	0	(R)EIQTAVR(L)	Histone H2B (P06899, human) MW: 13904 Da pI: 10.3	6
224	35	8284201	8284210	319.1	-1.13		110	117	0	(K)HAVSEGTK(A)	Histone H2B (P06899, human) MW: 13904 Da pI: 10.3	4
580	83	12275976	12276692	499.8	-58.3		110	121	1	(K)HAVSEGTKAVTK(Y)	Histone H2B (P06899, human) MW: 13904 Da pI: 10.3	3
463	66	9685898	9685411	169.3	50.2		118	126	1	(K)AVTKYTSAK(-)	Histone H2B (P06899, human) MW: 13904 Da pI: 10.3	3
589	85	8584544	8585156	565.1	-71.2		20	27	1	(K)QLATKAAR(K)	Histone H3.2 (Q71DI3, human) MW: 15388 Da pI: 11.3	3
322	48	9154912	9155258	134.1	-37.8		28	37	1	(R)KSAPATGGVK(K)	Histone H3.2 (Q71DI3, human) MW: 15388 Da pI: 11.3
239	37	13056609	13057386	220.2	-59.5		29	41	1	(K)SAPATGGVKKPHR(Y)	Histone H3.2 (Q71DI3, human) MW: 15388 Da pI: 11.3	3
170	27	14307387	14308227	159.6	-58.7		42	53	1	(R)YRPGTVALREIR(R)	Histone H3.2 (Q71DI3, human) MW: 15388 Da pI: 11.3	2
591	85	10325466	10325949	13357.0	-46.8		42	50	0	(R)YRPGTVALR(E)	Histone H3.2 (Q71DI3, human) MW: 15388 Da pI: 11.3	8
169	27	12506169	12507103	1857.3	-74.7		55	64	1	(R)YQKSTELLIR(K)	Histone H3.2 (Q71DI3, human) MW: 15388 Da pI: 11.3	5
590	85	9595443	9595884	1286.4	-46		58	65	1	(K)STELLIRK(L)	Histone H3.2 (Q71DI3, human) MW: 15388 Da pI: 11.3	6
469	67	8444536	8445073	3259.2	-63.6		117	123	1	(K)RVTIMPK(D)	Histone H3.2 (Q71DI3, human) MW: 15388 Da pI: 11.3	5
180	30	13868039	13868467	833.3	-30.9		57	68	1	(R)GVLKVFLENVIR(D)	Histone H4 (P62805, human) MW: 11367 Da pI: 11.4	2
255	41	12906147	12906437	782.4	-22.4		69	79	1	(R)DAVTYTEHAKR(K)	Histone H4 (P62805, human) MW: 11367 Da pI: 11.4
599	88	14827672	14827985	919.0	-21.1	1 Ox	81	93	1	(K)TVTAMDVVYALKR(Q)	Histone H4 (P62805, human) MW: 11367 Da pI: 11.4
14	2	10095186	10095465	420.3	-27.7	1Met-loss	1	10	0	(-)MGVPFFSSLR(C)	Myeloperoxidase (P05164.1, human) MW: 83869 Da pI: 9.2	2
20	2	20120095	20118744	408.7	67.1	1 Ox	11	28	0	(R)C(CAM)MVDLGPC(CAM)WAGGLTAEMK(L)	Myeloperoxidase (P05164.1, human) MW: 83869 Da pI: 9.2	4
490	72	9474551	9475197	1986.1	-68.2	1Gln->pyro-Glu	71	78	1	(K)QLVDKAYK(E)	Myeloperoxidase (P05164.1, human) MW: 83869 Da pI: 9.2	7
430	62	15327386	15327301	122.5	5.5	1 Ox	90	103	0	(R)SGSASPMELLSYFK(Q)	Myeloperoxidase (P05164.1, human) MW: 83869 Da pI: 9.2
94	16	11525877	11526484	401.2	-52.6	1Gln->pyro-Glu	104	114	1	(K)QPVAATRTAVR(A)	Myeloperoxidase (P05164.1, human) MW: 83869 Da pI: 9.2	5
17	2	12226142	12225779	253.0	29.7		175	184	1	(R)TITGMC(CAM)NNRR(S)	Myeloperoxidase (P05164.1, human) MW: 83869 Da pI: 9.2	2
15	2	10585060	10585701	1261.9	-60.6		184	193	1	(R)RSPTLGASNR(A)	Myeloperoxidase (P05164.1, human) MW: 83869 Da pI: 9.2	4
489	72	9024791	9024690	3729.5	11.2		185	193	0	(R)SPTLGASNR(A)	Myeloperoxidase (P05164.1, human) MW: 83869 Da pI: 9.2	3
492	72	11006211	11006323	12322.6	-10.2		219	228	1	(K)RNGFPVALAR(A)	Myeloperoxidase (P05164.1, human) MW: 83869 Da pI: 9.2	5
419	62	9444969	9445312	84.2	-36.3		220	228	0	(R)NGFPVALAR(A)	Myeloperoxidase (P05164.1, human) MW: 83869 Da pI: 9.2
488	72	8874418	8874945	13204.0	-59.4		229	236	0	(R)AVSNEIVR(F)	Myeloperoxidase (P05164.1, human) MW: 83869 Da pI: 9.2	6
99	16	26263021	26262098	227.9	35.1		273	295	0	(R)ASFVTGVNC(CAM)ETSC(CAM)VQQPPC(CAM)FPLK(I)	Myeloperoxidase (P05164.1, human) MW: 83869 Da pI: 9.2
356	53	15087375	15087678	382.8	-20.1		303	314	1	(R)IKNQADC(CAM)IPFFR(S)	Myeloperoxidase (P05164.1, human) MW: 83869 Da pI: 9.2	2
273	43	14326779	14326671	133.3	7.49		315	327	0	(R)SC(CAM)PAC(CAM)PGSNITIR(N)	Myeloperoxidase (P05164.1, human) MW: 83869 Da pI: 9.2
19	2	19409752	19410447	2930.2	-35.8		352	368	1	(R)NLRNMSNQLGLLAVNQR(F)	Myeloperoxidase (P05164.1, human) MW: 83869 Da pI: 9.2	5
16	2	11495786	11495721	257.5	5.67		396	405	0	(R)IPC(CAM)FLAGDTR(S)	Myeloperoxidase (P05164.1, human) MW: 83869 Da pI: 9.2
152	24	18450080	18449245	312.1	45.3		406	421	0	(R)SSEMPELTSMHTLLLR(E)	Myeloperoxidase (P05164.1, human) MW: 83869 Da pI: 9.2
195	32	12106342	12106539	660.1	-16.2		422	431	1	(R)EHNRLATELK(S)	Myeloperoxidase (P05164.1, human) MW: 83869 Da pI: 9.2	4
95	16	14226738	14226761	206.7	-1.61		437	447	1	(R)WDGERLYQEAR(K)	Myeloperoxidase (P05164.1, human) MW: 83869 Da pI: 9.2	6
150	24	14917627	14918716	620.0	-73		448	460	1	(R)KIVGAMVQIITYR(D)	Myeloperoxidase (P05164.1, human) MW: 83869 Da pI: 9.2
277	43	28063519	28065358	31.6	-65.5	1 Ox	449	473	1	(K)IVGAMVQIITYRDYLPLVLGPTAMR(K)	Myeloperoxidase (P05164.1, human) MW: 83869 Da pI: 9.2
188	32	9404726	9405251	544.5	-55.8		474	480	1	(R)KYLPTYR(S)	Myeloperoxidase (P05164.1, human) MW: 83869 Da pI: 9.2	2
12	2	8124531	8124301	222.8	28.3		475	480	0	(K)YLPTYR(S)	Myeloperoxidase (P05164.1, human) MW: 83869 Da pI: 9.2	5
349	53	10525238	10524643	598.8	56.5		481	489	0	(R)SYNDSVDPR(I)	Myeloperoxidase (P05164.1, human) MW: 83869 Da pI: 9.2	2
93	16	11525877	11526160	401.2	-24.6		490	499	0	(R)IANVFTNAFR(Y)	Myeloperoxidase (P05164.1, human) MW: 83869 Da pI: 9.2	5
495	72	15097171	15097671	3424.7	-33.1		500	511	0	(R)YGHTLIQPFMFR(L)	Myeloperoxidase (P05164.1, human) MW: 83869 Da pI: 9.2
496	72	16298274	16297802	1840.9	28.9		512	524	1	(R)LDNRYQPMEPNPR(V)	Myeloperoxidase (P05164.1, human) MW: 83869 Da pI: 9.2	5
92	16	11315799	11315252	453.8	48.4		516	524	0	(R)YQPMEPNPR(V)	Myeloperoxidase (P05164.1, human) MW: 83869 Da pI: 9.2	6
45	8	16998172	16998585	134.0	-24.3	1 Ox	516	529	1	(R)YQPMEPNPRVPLSR(V)	Myeloperoxidase (P05164.1, human) MW: 83869 Da pI: 9.2
487	72	8044261	8044284	4558.6	-2.9	1 Ox	549	556	0	(R)GLMATPAK(L)	Myeloperoxidase (P05164.1, human) MW: 83869 Da pI: 9.2	5
494	72	14707500	14707659	6450.4	-10.8		560	571	1	(R)QNQIAVDEIRER(L)	Myeloperoxidase (P05164.1, human) MW: 83869 Da pI: 9.2	7
558	80	14537051	14537394	282.6	-23.6	1Gln->pyro-Glu	560	571	1	(R)QNQIAVDEIRER(L)	Myeloperoxidase (P05164.1, human) MW: 83869 Da pI: 9.2
196	32	12235919	12236201	257.5	-23.1	1 Ox	570	578	1	(R)ERLFEQVMR(I)	Myeloperoxidase (P05164.1, human) MW: 83869 Da pI: 9.2	3
18	2	13407073	13407355	223.7	-21		579	590	0	(R)IGLDLPALNMQR(S)	Myeloperoxidase (P05164.1, human) MW: 83869 Da pI: 9.2
353	53	12856768	12856072	2293.5	54.1		593	603	0	(R)DHGLPGYNAWR(R)	Myeloperoxidase (P05164.1, human) MW: 83869 Da pI: 9.2	4
498	72	27641960	27643433	113.9	-53.3	1 Ox	630	653	1	(K)LMEQYGTPNNIDIWMGGVSEPLKR(K)	Myeloperoxidase (P05164.1, human) MW: 83869 Da pI: 9.2	3
96	16	16728488	16729567	689.4	-64.5		657	671	1	(R)VGPLLAC(CAM)IIGTQFRK(L)	Myeloperoxidase (P05164.1, human) MW: 83869 Da pI: 9.2	2
48	8	29214199	29214515	54.4	-10.8		678	701	1	(R)FWWENEGVFSMQQRQALAQISLPR(I)	Myeloperoxidase (P05164.1, human) MW: 83869 Da pI: 9.2
497	72	24992572	24993599	193.1	-41.1		692	714	1	(R)QALAQISLPRIIC(CAM)DNTGITTVSK(N)	Myeloperoxidase (P05164.1, human) MW: 83869 Da pI: 9.2	2
147	24	13426215	13426208	155.4	0.502		715	725	0	(K)NNIFMSNSYPR(D)	Myeloperoxidase (P05164.1, human) MW: 83869 Da pI: 9.2
594	86	14567555	14568231	5056.8	-46.3		1	15	1	(-)LGGTALASEIVGGRR(A)	Neutrophil elastase (human) MW: 26362 Da pI: 9.6 MW: 83869 Da pI: 9.2
549	79	13306773	13307226	2273.1	-34		73	83	1	(R)EPTRQVFAVQR(I)	Neutrophil elastase (human) MW: 26362 Da pI: 9.6 MW: 83869 Da pI: 9.2	6
547	79	8304237	8304519	3019.3	-34	1Gln->pyro-Glu	77	83	0	(R)QVFAVQR(I)	Neutrophil elastase (human) MW: 26362 Da pI: 9.6 MW: 83869 Da pI: 9.2	4
406	59	20879938	20880590	244.0	-31.2	1 Ox	125	143	1	(R)LGNGVQC(CAM)LAMGWGLLGRNR(G)	Neutrophil elastase (human) MW: 26362 Da pI: 9.6 MW: 83869 Da pI: 9.2
548	79	9484460	9484931	2844.9	-49.7		164	171	0	(R)SNVC(CAM)TLVR(G)	Neutrophil elastase (human) MW: 26362 Da pI: 9.6 MW: 83869 Da pI: 9.2	6
404	59	11616137	11616157	506.2	-1.76		164	173	1	(R)SNVC(CAM)TLVRGR(Q)	Neutrophil elastase (human) MW: 26362 Da pI: 9.6 MW: 83869 Da pI: 9.2	3
244	38	28011751	28013498	63.8	-62.4	1Gln->pyro-Glu	174	200	0	(R)QAGVC(CAM)FGDSGSPLVC(CAM)NGLIHGIASFVR(G)	Neutrophil elastase (human) MW: 26362 Da pI: 9.6 MW: 83869 Da pI: 9.2	2

## Sheet: TAB1
	from	delta	to
1	1	13	14
1	1	13	14
1	1	14	15
1	147	11	158
1	163	11	174
1	175	11	186
1	187	13	200
1	199	6	205
end	222	1
2	1	13	14
2	62	6	68
2	108	19	127
2	128	15	143
2	170	7	177
2	192	11	203
2	196	7	203
2	210	23	233
2	210	16	226
2	227	10	237
2	234	14	248
2	238	11	249
2	267	9	276
2	267	10	277
2	267	9	276
2	278	15	293
2	362	7	369
2	375	10	385
2	389	16	405
end	419	1
3	1	20	21
3	35	9	44
3	98	15	113
3	103	10	113
3	183	7	190
3	188	7	195
3	196	6	202
3	279	21	300
3	301	9	310
3	305	14	319
3	320	8	328
3	347	8	355
3	387	21	408
3	404	13	417
3	409	8	417
3	409	15	424
3	409	8	417
3	418	6	424
3	459	7	466
3	536	21	557
3	559	8	567
3	568	9	577
3	777	9	786
3	787	8	795
3	815	10	825
3	826	9	835
3	836	11	847
3	922	11	933
3	965	18	983
3	987	8	995
3	1015	13	1028
3	1029	9	1038
3	1074	17	1091
3	1087	20	1107
3	1155	26	1181
3	1182	9	1191
end	1288	1

## Sheet: TAB2
	from	to				1	1	1	1	1.1	1	1
1	1	14	1			1	147	163	175	187	199
1	1	14	2			15	158	174	186	200	205
1	1	15										222
1	147	158
1	163	174
1	175	186
1	187	200
1	199	205
end	222	223		1	1	1	1.2	1	1	1.2	1.4		1.8	1.2	1		1		1.4	1	1.2	1	1
2	1	14	1	1	62	108	128	170	192	196	210	210	227	234	238	267	267	267	278	362	375	389
2	62	68	2	14	68	127	143	177	203	203	233	226	237	248	249	276	277	276	293	369	385	405
2	108	127																					419
2	128	143
2	170	177
2	192	203
2	196	203
2	210	233
2	210	226
2	227	237
2	234	248
2	238	249
2	267	276
2	267	277
2	267	276
2	278	293
2	362	369
2	375	385
2	389	405
end	419	420		1	1	1	0.8	1	1.2	1.4	1	1.4	1.2	0.8	1	1	1.2		0.4		0.6	0.8	1	1.2	1.4	0.6	0.8	1	1.2	1.4	0.6	0.8	1	1.2	1.4	0.6	0.8	1	1.2	1
3	1	21	1	1	35	98	103	183	188	196	279	301	305	320	347	387	404	409	409	409	418	459	536	559	568	777	787	815	826	836	922	965	987	1015	1029	1074	1087	1155	1182
3	35	44	2	21	44	113	113	190	195	202	300	310	319	328	355	408	417	417	424	417	424	466	557	567	577	786	795	825	835	847	933	983	995	1028	1038	1091	1107	1181	1191
3	98	113																																						1288
3	103	113
3	183	190		1	1	1		1			1				1	1						1	1			1		1			1	1	1	1		1		1		1
3	188	195	1	1	35	98	103	183	188	196	279	301	305	320	347	387	404	409	409	409	418	459	536	559	568	777	787	815	826	836	922	965	987	1015	1029	1074	1087	1155	1182
3	196	202	2	21	44	113	113	202	195	202	328	310	319	328	355	424	417	417	424	417	424	466	557	567	577	795	795	847	835	847	933	983	995	1038	1038	1107	1107	1191	1191
3	279	300																																						1288
3	301	310																					277
3	305	319
3	320	328
3	347	355
3	387	408
3	404	417
3	409	417
3	409	424
3	409	417
3	418	424
3	459	466
3	536	557
3	559	567
3	568	577
3	777	786
3	787	795
3	815	825
3	826	835
3	836	847
3	922	933
3	965	983
3	987	995
3	1015	1028
3	1029	1038
3	1074	1091
3	1087	1107
3	1155	1181
3	1182	1191
end	1288	1289
