# Supplementary material for: Complement Activation in Kidneys of Patients With COVID-19
Source: Front Immunol. 2021 Jan 29;11:594849. doi: 10.3389/fimmu.2020.594849 (PMC7878379; doi:10.3389/fimmu.2020.594849)
Supplement: Supplementary file 6 [file Table_3.xlsx]

## Sheet: Raw data IF signal PCNA and ERG
Biopsies stained for PCNA and ERG
Analysis by confocal laser scanning microscopy and co-localization tool Zen software
Group	Biopsie No.	PCNA pos area [µm2]			ERG pos. Area [µm2]
Covid19	4500-20	272			395
		178			576
		554	334.667		534	501.667
Covid19	3328-20	1902			412
		212			127
		285	799.667		234	257.667
Covid19	3382-20	576			817
		275			492
		160			1087
		109	280		495	722.75
Covid19	4485-20	43			756
		94			552
		371			1324
		252	190		1243	968.75
Covid10	3260-20	326			332
		412			512
		282			213
		302	330.5		445	375.5
Covid19	SN32-20	too many unspecific signals			too many unspecific signals
Covid19	SN37-20	too many unspecific signals			too many unspecific signals
Covid19	sn30-20	78			1528
		19			117
		9			630
		38	36		629	726
Covid19	3143-20	125			655
		240			1451
		158			640
		695	304.5		802	887
ATI	1064-20	439			753
		222			1464
		217			1003
		65	168		1131	1199.33
ATI	2203-20	111			822
		17			788
		60			641
		87	54.6667		771	733.333
ATI	5245-17	19			1457
		4			793
		51			334
		369	141.333		1777	968
ATI	4739-19	162			700
		39			631
		121			1014
		290	150		951	865.333
ATI	4143-13	362			44
		442			895
		277			630
		252	323.667		782	769
ATI	7238-15	112			1151
		66			545
		195			977
		246	169		872	798
ATI	51-16	572			1301
		748			821
		843	721		758	960
DIC	5898-19	3			251
		16			252
		2	7		63	188.667
DIC	5620-19	1127			31
		472			22
		861	820		441	164.667
DIC	4644-19	69			3
		51			114
		45			155
		36	44		215	161
DIC	5619-19	31			205
		127			774
		168			577
		12	102.333		599	650
DIC	8985-19	59			347
		321			700
		227			583
		115	221		724	669
DIC	5897-19	8			455
		50			207
		4			307
		0	18		424	312.667
DIC	9277-19	1923			295
		1452			392
		1094			709
		1289	1278.33		575	558.667
HUS	2136-11	203			1385
		87			1368
		195			1068
		336	205.25		1343	1291
HUS	1703-13	4629			951
		2267			909
		3812			804
		3168	3469		740	851
HUS	9347-18	1488			1359
		1570			960
		1173			1300
		1872	1525.75		1093	1178
HUS	4758-18	3785			948
		4210			868
		2486			841
		1442	3493.67		1424	885.667
HUS	3916-19	1912			1506
		2368			1851
		1172			1825
		2085	1723.5		1812	1651.5
1-year biopsy	1	50			2194
		8.89			1595
		37.4			2458
		0	15.43		1558	1870.33
	2	2.41			1899
		48			1120
		0.43			2183
		9.31	19.2467		1452	1585
	3	0			519
		107.88			1544
		50.15			1662
		15.5	57.8433		1417	1541
	4	89			1584
		224			1011
		12			1597
		10	82		723	1110.33
	5	17			1687
		51.87			1360
		34			1359
		39.81	41.8933		1318	1345.67
	6	32.92			796
		103.57			1287
		75.66			1267
		6.89	62.04		661.6	1071.87
	7	456			2046
		336			1287
		490			1593
		341	389		1516	1465.33

## Sheet: Raw data scoring IHC complemen
	CD61						C5b9							MASP2							C3c							C1q								C3d
COVID						COVID							COVID							COVID							COVID								COVID
	glomerulär	ptc	Arterien				glomerulär	ptc	Arterien	Tubuli				glomerulär	ptc	Arterien	Tubuli				glomerulär	ptc	Arterien	Tubuli				glomerulär	ptc	Arterien	Tubuli					glomerulär	ptc	Arterien	Tubuli
1	0	0	0			1	0	0	0	0			1	0	0	0	0			1	0	0	0	0			1	0	0	0	0				1	no rest material
2	1	1	0			2	0	1	1	1			2	0	0	0	0			2	0	0	2	1			2	0	1	0	0				2	1	0	1	1
3	1	1	0			3	1	1	1	2			3	1	1	0	0			3	1	0	2	2			3	0	0	1	0				3	1	0	1	1
4	1	1	0			4	1	0	2	1			4	2	0	2	0			4	1	0	2	1			4	0	0	0	0				4	no rest material
5	1	1	1			5	0	1	1	0			5	0	0	1	0			5	0	0	2	0			5	0	0	0	0				5	1	0	2	1
6	2	2	1			6	0	2	1	1			6	0	0	0	0			6	0	0	0	0			6	0	0	1	0				6	0	0	2	2
7	1	1	1			7	0	2	2	1			7	0	0	0	0			7	0	0	1	0			7	0	0	0	0				7	1	0	2	2
8	1	1	0			8	2	2	2	2			8	0	0	0	0			8	2	2	2	1			8	1	0	2	0				8	1	0	1	1
9	1	1	0			9	1	1	2	1			9	0	1	0	0			9	1	1	2	1			9	0	0	1	0				9	1	0	1	1
	1	1	0.333333	0.777778			0.555556	1.11111	1.33333	1	1			0.333333	0.222222	0.333333	0	0.222222			0.555556	0.333333	1.44444	0.666667	0.75			0.111111	0.111111	0.555556	0	0.194444				0.857143	0	1.42857	1.28571	0.892857
0	1	1	6				55.7	22	11	2				7	7	7	9				5	7	2	4				8	8	5	9					1	7	0	0
1	7	8	3				33.3	44.4	44.4	5				1	2	1	0				3	1	1	4				1	1	3	0					6	0	5	5
2	1	1	0				11	33.3	44.4	2				1	0	1	0				1	1	6	1				0	0	1	0					0	0	4	2
pos Total	9	8	3				44.3	78	89					2	2	2	0				4	2	7	5				1	1	4	0					6	0	7	6
HUS						HUS							HUS							HUS							HUS								HUS
1	2	1	0			1	0	0	1	1			1	0	1	1	0			1	2	0	1	1			1	1	0	0	0				1	1	0	1	0
2	2	1	0			2	1	0	1	1			2	0	0	0	0			2	1	0	1	0			2	1	0	2	0				2	1	0	1	0
3	2	1	0			3	1	2	2	0			3	0	0	0	0			3	2	0	2	2			3	2	1	2	0				3	1	0	1	0
4	0	0	0			4	1	0	1	0			4	0	0	0	0			4	2	1	1	1			4	2	1	1	0				4	1	0	1	0
5	0	0	0			5	0	0	0	1			5	0	0	0	0			5	2	0	1	0			5	2	0	1	0				5	1	0	2	0
	1.2	0.6	0	0.6			0.6	0.4	1	0.6	0.65			0	0.2	0.2	0	0.1			1.8	0.2	1.2	0.8	1			1.6	0.4	1.2	0	0.8				1	0	1.2	0	0.55
0	2	2	5				2	4	1	2				5	4	4	5				0	4	0	2				0	3	1	5					0	5	0	5
1	0	3	0				3	0	3	3				0	1	1	0				1	1	4	2				3	2	2	0					5	0	4	0
2	3	0	0				0	1	1	0				0	0	0	0				4	0	1	1				2	0	2	0					0	0	1	0
pos Total	3	3	0				3	1	4	3				0	1	1	0				5	1	5	3				5	2	4	0					5	0	5	0
ATI						ATI							ATI							ATI							ATI								ATI
1	0	1	1			1	0	0	0	0			1	0	0	0	0			1	1	0	1	1			1	0	0	0	0				1	0	0	1	0
2	0	2	0			2	1	2	0	1			2	0	0	0	0			2	0	1	1	1			2	0	0	0	0				2	0	0	1	1
3	0	1	0			3	1	2	2	0			3	0	1	0	0			3	1	0	1	2			3	0	0	0	0				3	1	0	1	0
4	1	0	0			4	0	0	1	0			4	1	0	0	0			4	0	0	1	1			4	0	0	0	0				4	1	0	1	0
5	0	0	0			5	0	0	0	1			5	0	0	0	0			5	2	0	2	1			5	0	0	0	0				5	1	0	1	1
6	0	0	0			6	0	0	1	0			6	0	0	0	0			6	0	0	2	1			6	0	0	0	0				6	0	0	1	0
7	0	0	0			7	0	0	0	0			7	0	0	0	0			7	1	1	2	1			7	0	0	0	0				7	1	0	1	0
	0.142857	0.571429	0.142857	0.285714			0.285714	0.571429	0.571429	0.285714	0.428571			0.142857	0.142857	0	0	0.0714286			0.714286	0.285714	1.42857	1.14286	0.892857			0	0	0	0	0				0.571429	0	1	0.333333	0.47619
0	6	4	6				6	5	4	5				6	6	7	7				3	5	0	0				7	7	7	7					3	7	0	5
1	1	2	1				1	0	2	2				1	1	0					3	2	0	6				0	0	0	0					4	0	7	2
2	0	1	0				0	2	1	0				0	0	0					1	0	7	1				0	0	0	0					0	0	0	0
pos Total	1	3	1				1	0	3	2				0	0	0					4	2	7	7				0	0	0	0					4	0	7	2
Null-DIC						Null-DIC							Null-DIC							Null-DIC							Null-DIC								Null-DIC
1	2	0	0			1	2	1	2	1			1	0	0	0	0			1	0	0	0	1			1	2	0	2	0				1	1	0	1	0
2	2	0	0			2	1	1	2	1			2	0	0	0	0			2	2	1	2	1			2	1	1	1	0				2	1	0	1	0
3	0	0	0			3	0	0	0	0			3	0	0	0	0			3	2	1	2	0			3	1	1	1	0				3	1	0	1	0
4	2	0	0			4	1	1	2	1			4	1	0	0	0			4	1	1	2	1			4	1	2	2	0				4	0	0	1	1
5	2	0	0			5	0	0	1	1			5	1	0	0	0			5	2	1	2	1			5	1	0	1	0				5	1	0	1	1
6	2	0	0			6	2	0	1	0			6	2	0	0	0			6	2	1	2	1			6	2	0	1	0				6	1	0	1	1
7	2	1	0			7	2	1	1	1			7	2	0	0	0			7	2	1	2	1			7	1	0	1	0				7	1	0	1	1
	1.71429	0.142857	0	0.619048			1.14286	0.571429	1.28571	0.714286	0.928571			0.857143	0	0	0	0.214286			1.57143	0.857143	1.71429	0.857143	1.25			1.28571	0.571429	1.28571	0	0.785714				0.857143	0	1	0.571429	0.607143
0	1	6	7				2	3	1	2				42.9	100	100	7				1	1	1	1				0	3	0	7					1	7	0	3
1	0	1	0				2	4	3	5				28.4	0	0	0				1	6	0	6				5	2	5	0					6	0	7	4
2	6	0	0				3	0	3	0				28.4	0	0	0				5	0	6	0				2	1	2	0					0	0	0	0
pos Total	6	1	0				5	4	6	5				57.1	0	0	0				6	6	6	0				7	3	7	0					6	0	7	4
1 year biopsies						1 year biopsies							1 year biopsies							1 year biopsies							1 year biopsies									1 year biopsies
1	1	0	0			1	0	1	1	1			1	0	0	0	0			1	1	1	0	0			1	0	0	0	0				1	0	0	1	0
2	1	1	0			2	0	0	1	0			2	0	0	0	0			2	1	1	1	1			2	0	0	1	0				2	0	0	1	0
3	0	1	0			3	0	1	1	0			3	0	0	0	0			3	1	1	1	0			3	0	0	0	0				3	0	0	2	0
4	1	2	0			4	0	1	1	1			4	1	0	0	0			4	0	0	1	0			4	0	0	0	0				4	0	0	1	1
5	1	0	0			5	0	0	1	1			5	0	0	0	0			5	0	0	1	0			5	0	0	0	0				5	0	0	1	1
6	1	0	0			6	0	0	1	0			6	1	0	0	0			6	0	0	1	0			6	0	0	0	0				6	0	0	1	0
7	1	1	0			7	0	0	1	1			7	0	0	0	0			7	0	1	1	1			7	1	0	1	0				7	0	0	1	1
	0.857143	0.714286	0	0.52381			0	0.428571	1	0.571429	0.5			0.285714	0	0	0	0.0714286			0.428571	0.571429	0.857143	0.285714	0.535714			0.142857	0	0.285714	0	0.107143				0	0	1.14286	0.428571	0.392857
0	1	3	7				0	4	0	3				5	7	7	7				4	3	1	5				85.7	100	71.5	7					7	7	0	4
1	6	3	0				0	3	7	4				2	0	0	0				3	4	6	2				14.3	0	28.5	0					0	0	6	3
2	0	1	0				0	0	0	0				0	0	0	0				0	0	0	0				0	0	0	0					0	0	1	0
pos Total	6	4	0				0	3	7	4				2	0	0	0				3	4	6	2				14.3	0	28.5	0					0	0	7	3

## Sheet: Sequence coverage data 
Clotted proteins from plasma absorber used for extracorporal therapy of patients with COVID19 were analyzed by MALDI-TOF
C3
Location	coverage [%]	Accession				Name			MW [kDa]	Meta Score	Peptides	Rank
03\0_C17	3	P01024		Complement C3 OX=9606 GN=C3 PE=1 SV=2	187.0		93.9		50		33.5	1
04\0_D17	4	P01024		Complement C3 OX=9606 GN=C3 PE=1 SV=2	187.0		124.0		50		37.0	1
05\0_E17	5	P01024		Complement C3 OX=9606 GN=C3 PE=1 SV=2	187.0		182.0		59		39.5	1
06\1_F16	6	P01024		Complement C3 OX=9606 GN=C3 PE=1 SV=2	187.0		207.0		64		44.2	1
07\0_G17	7	P01024		Complement C3 OX=9606 GN=C3 PE=1 SV=2	187.0		245.0		71		46.8	1
08\0_H17	8	P01024		Complement C3 OX=9606 GN=C3 PE=1 SV=2	187.0		173.0		58		35.1	1
09\0_I17	9	P01024		Complement C3 OX=9606 GN=C3 PE=1 SV=2	187.0		253.0		68		39.7	1
10\0_J17	10	P01024		Complement C3 OX=9606 GN=C3 PE=1 SV=2	187.0		102.0		45		31.0
	52
collectin 11
c	m/z Submitted	MH+ Matched	Intensity	Delta ppm	Modifications	Start	End	Missed Cleavages		Sequence
5	12906147	12905994	782.4	11.8		61	73	1	12	(R)VGPTGEKGDMGDK(G)	2/186 matches (1%). Collectin 11: 001-271; MW: 28666 Da pI: 5.3 cover 11.1% (30/271AA's)
1	9514771	9514200	538.4	59.9	1Oxidation	68	76	1	8	(K)GDMGDKGQK(G)	3/152 matches (1%). Collectin 11: 001-271; MW: 28666 Da pI: 5.3 cover 17.7% (48/271AA's).
1	22670941	22671588	662.7	-28.5	1Oxidation	121	140	1	19	(K)AIGEMDNQVSQLTSELKFIK(N)	3/152 matches (1%). Collectin 11: 001-271; MW: 28666 Da pI: 5.3 cover 17.7% (48/271AA's).
7	18789374	18789113	374.9	13.9	1Oxidation	121	137	0		(K)AIGEMDNQVSQLTSELK(F)	1/212 matches (0%). Collectin 11: 001-271; MW: 28666 Da pI: 5.3; cover 6.3% (17/271AA's).
1	20400290	20399637	195.9	32		163	181	1	18	(R)YADAQLSC(CAM)QGRGGTLSMPK(D)	3/152 matches (1%). Collectin 11: 001-271; MW: 28666 Da pI: 5.3 cover 17.7% (48/271AA's).
3	19219218	19219436	206.7	-11.3	1Oxidation	182	200	0		(K)DEAANGLMAAYLAQAGLAR(V)	1/222 matches (0%). Collectin 11: 001-271; MW: 28666 Da pI: 5.3; cover 7.0% (19/271AA's)
4	19059335	19059487	362.5	-7.99		182	200	0	18	(K)DEAANGLMAAYLAQAGLAR(V)	1/202 matches (0%). Collectin 11: 001-271; MW: 28666 Da pI: 5.3 cover 7.0% (19/271AA's)
5	19859139	19859174	218.3	-1.75		211	227	1	16	(K)EGAFVYSDHSPMRTFNK(W)	2/186 matches (1%). Collectin 11: 001-271; MW: 28666 Da pI: 5.3 cover 11.1% (30/271AA's)
						271			91
						33.6	%
MASP-2
5	11615893	11616051	271.4	-13.6		47	56	0	9	(R)WTLTAPPGYR(L)	3/186 matches (1%). MASP2: 001-686; MW: 75751 Da pI: 5.4; cover 5.1% (35/686AA's)
6	11616120	11616051	300.0	5.93		47	56	0		(R)WTLTAPPGYR(L)	4/214 matches (1%). MASP2: 001-686; MW: 75751 Da pI: 5.4 cover 7.3% (50/686AA's).
7	11616137	11616051	506.2	7.35		47	56	0		(R)WTLTAPPGYR(L)	1. 3/212 matches (1%). MASP2: 001-686; MW: 75751 Da pI: 5.4; cover 4.8% (33/686AA's).
5	9404726	9404557	544.5	18		343	350	0	7	(K)SFTAVC(CAM)QK(D)	3/186 matches (1%). MASP2: 001-686; MW: 75751 Da pI: 5.4; cover 5.1% (35/686AA's)
6	9404649	9404557	124.6	9.83		343	350	0		(K)SFTAVC(CAM)QK(D)	4/214 matches (1%). MASP2: 001-686; MW: 75751 Da pI: 5.4 cover 7.3% (50/686AA's).
7	9404483	9404557	336.0	-7.84		343	350	0		(K)SFTAVC(CAM)QK(D)	3/212 matches (1%). MASP2: 001-686; MW: 75751 Da pI: 5.4; cover 4.8% (33/686AA's).
2	14278457	14277417	295.0	72.8		377	389	0	12	(R)VEYITGPGVTTYK(A)	2/152 matches (1%). MASP2: 001-686 MW: 75751 Da pI: 5.4 cover 3.9% (27/686AA's).
10	15447377	15447560	447.9	-11.8		426	439	0	13	(K)SLPVC(CAM)EPVC(CAM)GLSAR(T)	1. 1/186 matches (0%). MASP2: 001-686; MW: 75751 Da pI: 5.4 cover 2.0% (14/686AA's).
2	16847807	16848727	258.3	-54.6		584	597	0	13	(R)NLMYVDIPIVDHQK(C)	2/152 matches (1%). MASP2: 001-686 MW: 75751 Da pI: 5.4 cover 3.9% (27/686AA's).
2	16677683	16677727	136.7	-2.68	1Oxidation	610	626	0	16	(R)GSVTANMLC(CAM)AGLESGGK(D)	1/119 matches (0%); MASP2: 001-686; MW: 75751 Da pI: 5.4; cover 2.5% (17/686AA's).
3	16677560	16677727	641.0	-10	1Oxidation	610	626	0		(R)GSVTANMLC(CAM)AGLESGGK(D)	1/222 matches (0%). MASP2: 001-686; MW: 75751 Da pI: 5.4; cover 2.5% (17/686AA's)
5	16677420	16677727	1619.8	-18.5	1Oxidation	610	626	0		(R)GSVTANMLC(CAM)AGLESGGK(D)	3/186 matches (1%). MASP2: 001-686; MW: 75751 Da pI: 5.4; cover 5.1% (35/686AA's)
6	16677462	16677727	1456.0	-15.9	1Oxidation	610	626	0		(R)GSVTANMLC(CAM)AGLESGGK(D)	4/214 matches (1%). MASP2: 001-686; MW: 75751 Da pI: 5.4 cover 7.3% (50/686AA's).
8	16677492	16677727	705.5	-14.1	1Oxidation	610	626	0		(R)GSVTANMLC(CAM)AGLESGGK(D)	1. 2/201 matches (0%). MASP2: 001-686; MW: 75751 Da pI: 5.4; cover 4.7% (32/686AA's).
6	18359267	18359578	876.5	-16.9		672	686	0	14	(K)VINYIPWIENIISDF(-)	4/214 matches (1%). MASP2: 001-686; MW: 75751 Da pI: 5.4 cover 7.3% (50/686AA's).
7	18359233	18359578	640.1	-18.8		672	686	0		(K)VINYIPWIENIISDF(-)	1. 3/212 matches (1%). MASP2: 001-686; MW: 75751 Da pI: 5.4; cover 4.8% (33/686AA's).
10	18359311	18359578	494.3	-14.5		672	686	0		(K)VINYIPWIENIISDF(-)	1. 2/201 matches (0%). MASP2: 001-686; MW: 75751 Da pI: 5.4; cover 4.7% (32/686AA's).
						686			84
						12.2
									(CAM)	Carbamidomethyl
